# Supplementary material for: FIONA1 is an RNA N6-methyladenosine methyltransferase affecting Arabidopsis photomorphogenesis and flowering
Source: Genome Biol. 2022 Jan 31;23:40. doi: 10.1186/s13059-022-02612-2 (PMC8802475; doi:10.1186/s13059-022-02612-2)
Supplement: Supplementary file 3 — Additional file 3: Table S1. Statistics of mapping rate. [file 13059_2022_2612_MOESM3_ESM.xlsx]

## Sheet: Table S1
Table S1: Statistics of mapping rate
Sample	Total_reads	Mapped_reads	Map_rate
IP-fiona1-1	79159351	71537334	0.9037
IP-fiona1-2	50705088	47656490	0.9399
IP-fiona1-3	71124942	63415653	0.8916
IP-Col-0-1	71376254	67674802	0.9481
IP-Col-0-2	59790289	56640476	0.9473
IP-Col-0-3	77821687	63147286	0.8114
input-fiona1-1	49899533	47761299	0.9571
input-fiona1-2	173261486	165960704	0.9579
input-fiona1-3	102451885	98092458	0.9574
input-Col-0-1	153129846	146922266	0.9595
input-Col-0-2	68907189	65837948	0.9555
input-Col-0-3	100932574	96230802	0.9534
