# Supplementary material for: FIONA1 is an RNA N6-methyladenosine methyltransferase affecting Arabidopsis photomorphogenesis and flowering
Source: Genome Biol. 2022 Jan 31;23:40. doi: 10.1186/s13059-022-02612-2 (PMC8802475; doi:10.1186/s13059-022-02612-2)
Supplement: Supplementary file 4 — Additional file 4: Table S2. Confident m6A peaks identified by m6A-seq in WT. [file 13059_2022_2612_MOESM4_ESM.xlsx]

## Sheet: Table S2
Table S2: Confident m6A peaks identified by m6A-seq in WT
chr	start	end	length	-log10(pvalue)	fold_enrichment	-log10(qvalue)	gene id
1	4982867	4983247	336	6.26573	35.6431	33.6356	AT1G14560,
1	3192658	3192955	644	7.6317	67.0251	64.4663	AT1G09830,
1	29818783	29819559	965	7.28658	99.8898	96.5392	AT1G79270,AT1G79280,
1	16268390	16268799	405	2.52429	42.6507	40.5319	AT1G43170,
1	5239721	5240396	767	9.84747	79.6107	76.7766	AT1G15215,AT1G15220,
1	1766601	1767367	480	2.67857	50.3041	48.0587	AT1G05850,
1	21537876	21538288	514	3.88792	53.7075	51.403	AT1G58180,
1	1060983	1061157	61	2.9689	7.63941	6.11845	AT1G04100,
1	10495933	10496159	283	4.735	30.2307	28.3103	AT1G29960,
1	7615069	7615244	133	1.96785	15.0638	13.3907	AT1G21680,
1	352702	352964	261	5.79297	28.0474	26.1619	AT1G02020,
1	25646206	25646466	125	3.11487	14.2059	12.5477	AT1G68400,
1	11874915	11875380	675	3.99744	70.1631	67.5375	AT1G32790,
1	27590535	27591309	743	5.27984	77.0962	74.3174	AT1G73380,AT1G73390,
1	753452	754143	327	2.1965	34.7194	32.727	AT1G03130,
1	22782644	22783064	926	8.27794	95.8487	92.6119	AT1G61690,
1	22646138	22646493	667	9.72152	69.362	66.754	AT1G61380,
1	19453579	19453939	173	2.07547	19.0409	17.3001	AT1G52220,
1	8563595	8564093	827	6.69634	85.6838	82.7081	AT1G24190,
1	27392721	27393229	777	7.37638	80.6088	77.7524	AT1G72770,
1	27030245	27030536	267	3.50301	28.6187	26.7238	AT1G71865,AT1G71866,
1	23796774	23797007	213	5.55508	23.1169	21.3097	AT1G64110,
1	5116632	5117024	885	9.38401	91.7026	88.5777	AT1G14850,
1	9143988	9144254	148	2.82706	16.507	14.808	AT1G26440,
1	28978918	28979219	371	3.4723	39.2402	37.1757	AT1G77130,
1	28768887	28769193	365	3.92579	38.5801	36.5263	AT1G76660,
1	22907407	22907650	197	5.33723	21.5327	19.7509	AT1G61970,
1	10796140	10796450	245	5.99077	26.3844	24.525	AT1G30490,
1	10254253	10254700	887	6.48266	91.9076	88.777	AT1G29310,
1	8814022	8814409	266	2.49625	28.5565	26.6629	AT1G25097,AT1G25098,
1	29749194	29749473	125	2.90915	14.1595	12.5028	AT1G79090,
1	3012788	3013207	507	3.81755	53.0762	50.7831	AT1G09330,
1	3471176	3471488	537	3.93374	56.0844	53.7368	AT1G10522,AT1G10530,
1	27024329	27024626	290	3.48363	30.9904	29.0574	AT1G71840,
1	21173421	21173612	97	2.96494	11.3795	9.77586	AT1G56510,
1	19979634	19980082	624	7.05078	64.9754	62.4574	AT1G53530,
1	12453817	12454073	393	3.65694	41.4068	39.3085	AT1G34190,
1	29676519	29677283	1018	6.08639	105.32	101.812	AT1G78920,AT1G78922,
1	27919847	27920057	93	2.71352	10.9484	9.35288	AT1G74240,
1	22490247	22490524	405	5.79987	42.6684	40.5493	AT1G61065,
1	21748038	21749528	191	4.81533	20.8731	19.1022	AT1G58602,
1	21431105	21431779	1331	7.65536	137.674	133.116	AT1G57870,
1	3173237	3173484	497	4.99995	52.0187	49.7438	AT1G09794,
1	784099	784324	110	2.79244	12.6332	11.0051	AT1G03210,
1	4898547	4898960	719	4.86816	74.7045	71.9792	AT1G14340,
1	28007979	28008299	136	2.14404	15.341	13.6628	AT1G74520,
1	23305293	23305506	205	5.44615	22.3206	20.5258	AT1G62920,
1	2169444	2169797	493	4.95611	51.5733	49.306	AT1G07070,
1	4618054	4618309	256	4.46895	27.545	25.6673	AT1G13460,
1	29023800	29024050	349	5.29039	37.0147	34.9853	AT1G77260,
1	23765350	23765999	115	2.47945	13.1682	11.5298	AT1G64050,
1	19926203	19926628	847	5.20721	87.8241	84.7963	AT1G53400,AT1G53420,
1	1365125	1366787	1095	5.25105	113.273	109.528	AT1G04850,
1	8529160	8529764	799	5.83797	82.8457	79.9381	AT1G24120,
1	7157865	7158146	56	2.18749	7.18704	5.67797	AT1G20640,AT1G20650,
1	6368417	6368750	286	4.06596	30.5374	28.6117	AT1G18490,
1	12067757	12068461	837	6.49509	86.7005	83.7003	AT1G33265,AT1G33270,
1	7301724	7302036	876	7.06028	90.7984	87.6969	AT1G20960,
1	28987356	28988006	1028	8.37696	106.411	102.871	AT1G77140,
1	22739113	22739381	647	4.47686	67.2863	64.7215	AT1G61620,
1	19991361	19991785	431	3.14577	45.2608	43.1001	AT1G53580,
1	12370081	12370530	531	3.24961	55.4357	53.1003	AT1G34030,
1	9948971	9949835	916	8.22924	94.9088	91.6977	AT1G28350,
1	27457309	27457601	548	7.50629	57.1949	54.8273	AT1G72990,
1	6609113	6609596	662	4.59858	68.8818	66.2837	AT1G19120,AT1G19130,
1	29566045	29566349	351	4.80654	37.1387	35.1078	AT1G78590,
1	22637727	22638030	73	2.69066	8.8816	7.33118	AT1G61360,
1	1753707	1753949	205	5.44615	22.3206	20.5258	AT1G05820,
1	6253710	6254013	611	6.05408	63.6422	61.1514	AT1G18160,
1	23808905	23809187	511	6.3923	53.4221	51.122	AT1G64150,
1	10472341	10473274	254	1.96307	27.3284	25.4546	AT1G29910,
1	10268556	10269048	466	4.19203	48.8892	46.6685	AT1G29350,
1	5328540	5328835	222	2.42098	24.12	22.2966	AT1G15500,
1	22482029	22482329	608	8.04321	63.3765	60.8906	AT1G61030,
1	7881586	7881882	278	4.66219	29.7609	27.8481	AT1G22310,
1	7592547	7593153	1011	6.18335	104.61	101.122	AT1G21640,AT1G21650,
1	20725448	20725964	231	3.04192	24.9791	23.1426	AT1G55510,AT1G55520,
1	18419638	18419971	292	2.69432	31.1902	29.254	AT1G49760,
1	1582222	1582586	355	4.42661	37.5536	35.5161	AT1G05380,
1	9383707	9383962	165	2.76656	18.295	16.5664	AT1G27030,
1	5278226	5278637	275	3.31648	29.4911	27.5824	AT1G15350,
1	413249	413769	276	3.86261	29.5892	27.6792	AT1G02170,AT1G02180,
1	22388560	22389061	566	5.22094	59.0041	56.6025	AT1G60810,
1	1193550	1193897	743	3.96137	77.0977	74.3188	AT1G04420,
1	9181557	9181788	302	5.57341	32.1804	30.2284	AT1G26560,
1	29129343	29129589	429	4.0087	45.09	42.932	AT1G77510,
1	1894327	1895014	1168	5.62917	120.791	116.806	AT1G06200,
1	12057271	12057546	422	5.0613	44.4248	42.2774	AT1G33250,
1	11195900	11196232	865	5.91933	89.627	86.555	AT1G31300,
1	24046689	24047285	335	2.21842	35.5767	33.5709	AT1G64720,
1	9482647	9482877	321	2.72784	34.1	32.1174	AT1G27290,
1	4233841	4234326	955	9.66272	98.8829	95.5615	AT1G12430,
1	2952830	2953170	324	3.84175	34.4345	32.4464	AT1G09160,
1	17814017	17814338	205	5.44615	22.3206	20.5258	AT1G48260,
1	8779246	8779480	160	4.79261	17.7278	16.0081	AT1G24851,
1	8626079	8626575	750	8.08092	77.8393	75.0446	AT1G24310,AT1G24320,
1	27849850	27850353	646	3.37221	67.2404	64.6767	AT1G74060,
1	1007744	1008305	1486	9.46466	153.997	148.661	AT1G03930,
1	28999633	28999942	668	4.77079	69.5069	66.8957	AT1G77180,
1	2069960	2070434	359	4.91807	37.9913	35.9464	AT1G06730,
1	7234576	7235101	487	5.63065	51.0316	48.7737	AT1G20816,
1	4361604	4361960	257	3.01084	27.6503	25.7708	AT1G12800,
1	29585219	29585618	256	5.18877	27.5599	25.6818	AT1G78650,
1	29346472	29347026	288	2.18429	30.7467	28.8178	AT1G78040,
1	11975380	11975835	299	4.189	31.8616	29.9146	AT1G33060,
1	3923839	3924525	584	5.22175	60.8518	58.4153	AT1G11660,
1	9781949	9782660	610	5.62345	63.5841	61.0945	AT1G28060,
1	6316758	6317116	849	7.48579	88.0016	84.9696	AT1G18360,
1	3052781	3053057	197	5.33723	21.5327	19.7509	AT1G09450,
1	25341726	25341940	123	2.95912	13.9586	12.3054	AT1G67620,
1	13041694	13042083	637	6.67104	66.2724	63.7289	AT1G35460,
1	28935054	28935435	466	3.38126	48.8873	46.6668	AT1G76990,
1	7757013	7757339	508	4.72281	53.1508	50.8559	AT1G22020,
1	4817149	4817474	264	4.18788	28.3341	26.4437	AT1G14060,
1	4694025	4694622	924	5.73952	95.6469	92.4148	AT1G13690,AT1G13700,
1	27847051	27847622	614	3.46519	63.9304	61.4338	AT1G74050,
1	23181166	23181586	577	5.56095	60.2147	57.7902	AT1G62600,AT1G62610,
1	22933970	22934415	452	3.17456	47.4924	45.2944	AT1G62040,
1	25519084	25519358	323	5.46326	34.2907	32.3051	AT1G68080,AT1G68090,
1	25441788	25442111	700	9.33605	72.7367	70.0541	AT1G67850,
1	22202097	22202448	170	3.29123	18.7797	17.0426	AT1G60200,
1	7259130	7259355	145	4.57477	16.272	14.5772	AT1G20870,
1	9720778	9721051	211	4.74757	22.9302	21.126	AT1G27910,
1	9114584	9114942	498	4.78014	52.1167	49.8399	AT1G26340,
1	8013405	8013667	128	3.55599	14.4709	12.8086	AT1G22650,
1	29552414	29552718	210	3.02811	22.8945	21.091	AT1G78570,AT1G78580,
1	23347813	23348220	906	5.86354	93.7927	90.613	AT1G63010,
1	7837600	7838205	1165	6.83225	120.529	116.556	AT1G22200,
1	403164	403552	646	3.37221	67.2404	64.6767	AT1G02140,
1	20286310	20286820	1243	7.04036	128.656	124.383	AT1G54340,
1	10771288	10771668	944	9.76444	97.7702	94.4789	AT1G30460,
1	5860136	5860393	260	3.68444	27.9643	26.0808	AT1G17145,
1	21784029	21784260	74	2.3194	8.99947	7.44649	AT1G58807,
1	18391360	18391757	374	4.2244	39.553	37.4841	AT1G49710,
1	5490602	5491352	576	3.64643	60.0843	57.6628	AT1G15980,AT1G15990,
1	5173051	5173579	765	7.40145	79.3343	76.5058	AT1G15020,
1	3663420	3663947	902	5.98702	93.4309	90.261	AT1G10950,
1	30027700	30028547	1420	8.51258	147.043	142.07	AT1G79830,
1	2052492	2053176	874	4.64443	90.5183	87.4236	AT1G06700,
1	5275710	5276822	266	2.37499	28.521	26.6283	AT1G15340,
1	2200862	2201144	633	5.09387	65.8925	63.3565	AT1G07170,
1	21769853	21770078	206	2.38848	22.4969	20.6997	AT1G58684,
1	8028203	8028468	375	2.85473	39.6526	37.5822	AT1G22700,
1	25539080	25539617	758	4.51467	78.678	75.8649	AT1G68140,
1	10718691	10718919	159	2.0514	17.6292	15.9117	AT1G30360,
1	7020774	7021013	455	5.51986	47.7968	45.5946	AT1G20270,
1	27377851	27378095	238	3.51556	25.6687	23.821	AT1G72730,
1	26419368	26419691	697	7.61523	72.4739	69.7974	AT1G70150,
1	22439158	22439764	711	4.11145	73.893	71.1854	AT1G60940,
1	2286301	2286523	293	2.77004	31.3133	29.3755	AT1G07440,
1	8127532	8127784	199	4.49678	21.6979	19.9132	AT1G22960,
1	29862691	29863556	836	4.96614	86.6918	83.6918	AT1G79380,AT1G79390,
1	18179380	18179626	113	3.1887	13.0012	11.3654	AT1G49160,
1	7769824	7770044	118	2.57902	13.5004	11.8551	AT1G22040,
1	11568096	11568549	608	5.56278	63.354	60.8685	AT1G32150,
1	26572377	26572652	260	6.05617	27.8946	26.012	AT1G70505,
1	25777482	25778408	771	4.19413	79.9569	77.1154	AT1G68650,AT1G68660,
1	1369142	1369434	533	5.90986	55.7373	53.396	AT1G04860,
1	10993172	10993538	584	3.24582	60.8476	58.4113	AT1G30880,
1	7955583	7955884	405	2.85789	42.6903	40.5706	AT1G22530,
1	2773219	2773426	152	3.89456	16.9267	15.221	AT1G08710,
1	26428915	26429372	979	7.52579	101.377	97.983	AT1G70180,
1	1804420	1804645	314	6.15336	33.3944	31.4226	AT1G05950,
1	9703425	9703955	845	9.47934	87.6182	84.595	AT1G27850,
1	519973	520353	344	2.49344	36.4793	34.4586	AT1G02500,
1	27798317	27798666	378	3.04468	39.8857	37.8109	AT1G73940,
1	23427024	23427322	487	5.07441	50.9795	48.7226	AT1G63170,
1	2001735	2002674	386	3.34708	40.7057	38.6184	AT1G06530,AT1G06540,
1	28536754	28537174	713	3.62393	74.1038	71.3921	AT1G76030,
1	25908142	25908403	68	2.51217	8.38352	6.8448	AT1G68910,
1	23249211	23249582	73	1.93537	8.88697	7.33643	AT1G62780,
1	19847421	19847721	561	3.49533	58.5678	56.1745	AT1G53210,
1	1231643	1231824	105	2.74881	12.1645	10.5445	AT1G04520,
1	11990127	11990470	237	5.88184	25.5555	23.7098	AT1G33080,
1	26833391	26833809	677	5.00432	70.4149	67.7838	AT1G71180,AT1G71190,
1	21085232	21085817	531	4.90014	55.495	53.1578	AT1G56310,AT1G56320,
1	20217149	20217600	521	5.52949	54.4717	52.1531	AT1G54150,AT1G54160,
1	19786632	19786925	310	6.36277	33.0361	31.0706	AT1G53090,AT1G53100,
1	8759573	8760229	438	4.22031	46.0075	43.8349	AT1G24735,AT1G24764,
1	6680537	6680965	703	5.33999	73.0371	70.3481	AT1G19330,
1	6416172	6416893	951	5.79538	98.4949	95.1857	AT1G18630,AT1G18640,
1	28299179	28299647	237	3.67567	25.624	23.7774	AT1G75400,
1	27384155	27384397	188	2.58049	20.5971	18.8306	AT1G72750,
1	18454087	18454364	128	3.31376	14.5587	12.8944	AT1G49840,
1	11363760	11364237	778	4.85623	80.6836	77.8252	AT1G31730,
1	29114571	29114806	389	5.09188	41.0901	38.9963	AT1G77480,
1	21765229	21765673	504	4.3231	52.6898	50.4031	AT1G58602,
1	12462605	12463179	140	2.59231	15.7044	14.0194	AT1G34210,AT1G34220,
1	5938322	5938739	784	6.91186	81.3179	78.4452	AT1G17340,
1	3176401	3177195	602	4.06008	62.6873	60.215	AT1G09795,AT1G09800,
1	25545367	25546210	1002	8.56612	103.707	100.245	AT1G68150,AT1G68160,
1	4927062	4927568	567	2.99385	59.1869	56.7823	AT1G14400,
1	29730697	29731047	469	6.27821	49.1528	46.9273	AT1G79030,
1	29031044	29031423	174	5.01046	19.2222	17.4778	AT1G77270,AT1G77280,
1	23414741	23415093	98	2.91946	11.4951	9.88939	AT1G63130,
1	1892291	1892549	503	3.9943	52.6604	50.374	AT1G06190,
1	18331721	18332030	413	7.13625	43.4687	41.3369	AT1G49520,
1	12687311	12687752	274	4.1014	29.405	27.4974	AT1G06787,AT1G34630,AT1G34640,
1	23824977	23825276	127	2.95053	14.456	12.794	AT1G64185,
1	18677308	18677562	601	8.69601	62.5864	60.1161	AT1G50410,
1	2573897	2574639	496	2.76644	51.9338	49.6606	AT1G08200,
1	2936527	2936900	739	6.48182	76.7579	73.9863	AT1G09090,AT1G09100,
1	2035409	2035664	122	2.8423	13.8511	12.2002	AT1G06645,
1	9625682	9625956	341	5.45287	36.1483	34.1331	AT1G27660,
1	27511607	27511925	484	4.21804	50.6998	48.4483	AT1G73170,
1	19257525	19257798	195	4.25144	21.3443	19.5659	AT1G51860,
1	121130	121563	574	4.58033	59.8926	57.4749	AT1G01320,
1	2078942	2079250	485	6.53973	50.8476	48.5926	AT1G06770,
1	1560675	1561145	1035	7.69391	107.143	103.583	AT1G05350,
1	12075629	12076156	401	4.04806	42.2189	40.107	AT1G33290,
1	844507	844798	152	3.52507	16.9425	15.2366	AT1G03410,
1	2468562	2469591	869	5.03597	90.0126	86.9311	AT1G07960,AT1G07970,
1	11534037	11535007	575	2.91152	59.9441	57.5251	AT1G32060,AT1G32070,
1	11372384	11372766	683	8.1726	71.0327	68.388	AT1G31760,
1	50091	50498	297	2.33183	31.735	29.7897	AT1G01100,
1	28422095	28422597	341	2.85452	36.1605	34.1449	AT1G75690,
1	8447063	8447541	1037	8.42152	107.356	103.79	AT1G23900,
1	30422013	30422539	262	5.15348	28.11	26.2229	AT1G80980,
1	294768	294991	201	2.48592	21.8986	20.111	AT1G01800,
1	1531658	1532020	771	5.7706	79.9854	77.1431	AT1G05270,
1	10905848	10906067	344	4.90682	36.5196	34.4984	AT1G30755,
1	5880179	5880687	932	6.60874	96.5355	93.2799	AT1G17210,
1	3968918	3969931	346	2.9775	36.7181	34.6944	AT1G11750,AT1G11755,
1	11967554	11968381	457	3.54416	47.931	45.7259	AT1G33040,AT1G33050,
1	6712055	6712311	480	3.5298	50.2951	48.0499	AT1G19400,
1	10857904	10858758	732	4.02587	76.0457	73.2906	AT1G30620,AT1G30630,
1	25734280	25734635	134	1.96858	15.1592	13.4841	AT1G68560,
1	20722518	20722690	84	2.43949	9.98989	8.41494	AT1G55500,
1	28199983	28200234	150	3.08027	16.757	15.0544	AT1G75130,
1	24023510	24023869	759	4.53661	78.7614	75.9461	AT1G64650,
1	1958299	1958740	933	5.36013	96.6527	93.394	AT1G06410,
1	26274284	26274541	563	7.60818	58.7917	56.3948	AT1G69800,
1	6950022	6950297	389	2.83839	41.0218	38.929	AT1G20050,
1	6649105	6649600	548	5.05546	57.2141	54.8457	AT1G19230,AT1G19240,
1	457671	458123	475	3.31287	49.7385	47.5029	AT1G02305,
1	3492929	3493138	53	2.1799	6.81838	5.31835	AT1G10580,
1	28314742	28315127	468	3.58127	49.0548	46.8309	AT1G75440,AT1G75450,
1	28152380	28152689	456	3.91316	47.902	45.6973	AT1G74960,
1	16796419	16796707	622	4.4136	64.7252	62.2131	AT1G44160,AT1G44170,
1	5256291	5256739	941	7.85374	97.4185	94.1392	AT1G15280,
1	19371696	19371989	230	4.67159	24.872	23.0368	AT1G52080,
1	1064543	1065055	578	5.23825	60.2957	57.8698	AT1G04120,
1	27228901	27229081	219	4.30822	23.771	21.954	AT1G72320,
1	24434266	24434658	939	6.99561	97.2462	93.9712	AT1G65700,
1	22142696	22143212	1277	6.86247	132.141	127.757	AT1G60070,
1	1628858	1629232	732	4.73334	75.9584	73.2049	AT1G05500,
1	12429215	12429692	589	7.6256	61.4217	58.9742	AT1G34120,
1	22019910	22020273	818	8.94017	84.7569	81.8042	AT1G59820,
1	21680246	21680448	147	2.29569	16.4912	14.7926	AT1G58360,
1	21548154	21548658	946	6.50251	97.9422	94.647	AT1G58200,
1	9380261	9380599	268	2.94337	28.7516	26.8546	AT1G27020,
1	19764342	19764863	621	6.07406	64.6658	62.155	AT1G53040,
1	9875221	9875556	654	4.52393	68.0329	65.453	AT1G28250,AT1G28260,
1	12244681	12244860	168	2.73278	18.5934	16.8598	AT1G33770,AT1G33780,
1	11677967	11678502	285	5.12872	30.516	28.5907	AT1G32370,
1	29111690	29112440	888	7.59195	91.9663	88.8344	AT1G77460,AT1G77470,
1	27839181	27839669	836	5.58073	86.6186	83.6197	AT1G74030,AT1G74035,
1	21937675	21937898	245	3.3779	26.4033	24.5436	AT1G59700,
1	5909316	5909563	328	6.89151	34.8013	32.8076	AT1G17270,
1	28281444	28281965	292	2.35252	31.1902	29.254	AT1G75380,
1	27799882	27800785	926	8.27794	95.8487	92.6119	AT1G73950,
1	12109611	12110003	593	7.51879	61.7711	59.3169	AT1G33410,
1	3262345	3262688	131	3.14058	14.7747	13.1069	AT1G09995,
1	27763702	27764366	807	6.54231	83.6281	80.7015	AT1G73840,
1	27242973	27243631	267	2.20223	28.6309	26.7358	AT1G72370,
1	21243832	21244071	152	4.68369	16.995	15.2874	AT1G56670,
1	18628644	18629074	759	7.78293	78.7983	75.9816	AT1G50300,
1	28073775	28074114	300	5.85308	31.9801	30.0316	AT1G74710,
1	11058498	11058883	538	5.87271	56.2504	53.8999	AT1G31020,
1	347244	347423	42	2.38001	5.71275	4.24488	AT1G02000,
1	25947249	25947763	416	5.49536	43.7427	41.6064	AT1G69030,
1	21832912	21833403	62	2.31703	7.77098	6.247	AT1G59218,
1	21713883	21714356	867	5.24109	89.841	86.764	AT1G58440,
1	2089222	2089683	505	5.61434	52.8666	50.5771	AT1G04507,AT1G06790,AT1G06800,
1	8814669	8814941	233	2.62121	25.24	23.3989	AT1G25097,AT1G25098,
1	3289981	3290755	801	5.0688	83.0834	80.1702	AT1G10070,AT1G10090,
1	12421417	12421718	86	3.59446	10.251	8.6702	AT1G34110,
1	11674953	11675303	358	3.28349	37.9379	35.8941	AT1G32360,
1	5468596	5469107	837	7.5116	86.731	83.7301	AT1G15910,
1	28942237	28942581	607	5.20701	63.2566	60.7734	AT1G77000,
1	26611836	26612272	983	7.46538	101.756	98.3519	AT1G70570,
1	24252598	24252832	103	2.66957	11.9319	10.317	AT1G65295,
1	7875395	7875881	504	3.49505	52.7041	50.4172	AT1G22280,
1	4016280	4016505	207	3.16917	22.577	20.7788	AT1G11905,
1	26599852	26600081	70	2.76681	8.59584	7.05155	AT1G70550,
1	20595665	20595958	539	6.68565	56.3396	53.9874	AT1G55205,
1	18036690	18036957	101	2.54043	11.7199	10.1089	AT1G48760,
1	16848381	16848688	413	3.43105	43.4401	41.3088	AT1G44446,
1	5559301	5559481	111	3.08396	12.8202	11.1876	AT1G16250,
1	28148609	28148866	223	2.95934	24.1735	22.3494	AT1G74950,
1	22383466	22383742	381	3.79909	40.247	38.1671	AT1G60800,
1	22053165	22053880	422	2.97016	44.3809	42.2346	AT1G59900,AT1G59910,
1	11313104	11313540	883	7.94745	91.4945	88.3751	AT1G31600,
1	6730598	6730797	134	2.84314	15.0803	13.4066	AT1G19440,
1	3984820	3985641	465	4.88835	48.8092	46.5897	AT1G11790,AT1G11800,
1	2804061	2804532	260	4.34395	27.9535	26.0701	AT1G08750,
1	24228562	24228945	501	4.2173	52.4591	50.1768	AT1G65220,
1	10499756	10500140	329	3.04673	34.9024	32.9075	AT1G29970,
1	9537272	9537556	609	5.10242	63.4815	60.9939	AT1G27460,
1	7898036	7898285	243	3.62874	26.2119	24.3562	AT1G22370,
1	4998826	4999198	269	5.88794	28.8619	26.9634	AT1G14590,
1	2501737	2502200	896	12.7388	92.8212	89.6669	AT1G08060,
1	26680036	26680425	21	1.83179	3.56014	2.16584	AT1G70750,
1	2572916	2573381	1027	7.16458	106.312	102.775	AT1G08190,
1	29652689	29653115	593	4.2141	61.8392	59.3834	AT1G78880,
1	23530976	23531247	264	5.96807	28.3735	26.4826	AT1G63440,AT1G63450,
1	15934754	15935315	584	7.45341	60.8651	58.4284	AT1G42470,
1	10786245	10786637	801	6.28574	83.0693	80.1565	AT1G30470,
1	27261165	27261471	491	6.86069	51.4595	49.194	AT1G72420,
1	20229583	20229882	339	7.18892	35.9878	33.975	AT1G54180,
1	20169273	20169598	421	3.62131	44.3447	42.1989	AT1G54030,
1	1185597	1185845	153	2.02873	17.0888	15.3798	AT1G04400,
1	30393426	30393788	53	2.29785	6.81698	5.31702	AT1G80870,
1	23026766	23027276	1125	13.9601	116.421	112.578	AT1G62305,
1	21097534	21098011	612	10.2388	63.7474	61.2541	AT1G56350,
1	10768945	10769485	676	7.38129	70.2854	67.6569	AT1G30450,
1	5855801	5856592	528	4.1252	55.2082	52.8767	AT1G17130,AT1G17140,
1	25453973	25454233	359	4.91807	37.9913	35.9464	AT1G67880,
1	17165192	17165726	713	6.6252	74.0643	71.3531	AT1G45249,
1	22294511	22294784	152	4.68369	16.995	15.2874	AT1G60505,
1	19470022	19470330	646	10.3373	67.2558	64.6919	AT1G52290,
1	24036753	24037344	536	3.81915	55.9891	53.6436	AT1G64680,
1	22368982	22369675	970	4.70637	100.375	97.0099	AT1G60780,
1	11592956	11593197	334	5.96321	35.4114	33.4079	AT1G32190,
1	73704	74356	663	3.54648	68.988	66.3881	AT1G01160,AT1G01170,
1	1166410	1166759	450	4.27773	47.294	45.0998	AT1G04350,
1	11482270	11482886	537	3.95137	56.1051	53.757	AT1G31970,
1	6082746	6083108	292	4.8253	31.1473	29.2118	AT1G17690,
1	6024692	6025285	1048	9.58466	108.433	104.836	AT1G17520,
1	27643646	27644221	781	4.79516	81.0177	78.1516	AT1G73530,
1	17561144	17561687	348	6.09292	36.9205	34.8926	AT1G47720,
1	386403	386831	700	5.56728	72.7698	70.0864	AT1G02080,
1	27469551	27469914	689	7.35353	71.5593	68.9025	AT1G73020,
1	29997107	29997330	136	2.6197	15.3766	13.6977	AT1G79710,AT1G79720,
1	28698070	28698586	192	1.93591	21.0088	19.2354	AT1G76490,
1	26973046	26973373	378	4.09727	39.9454	37.8697	AT1G71697,
1	23700147	23700416	198	4.84176	21.6707	19.8864	AT1G63855,
1	9187060	9187486	615	4.76851	64.095	61.5956	AT1G26580,
1	2883670	2884248	387	3.9523	40.7996	38.7112	AT1G08970,
1	20117917	20118423	683	8.1726	71.0327	68.388	AT1G53880,
1	19923532	19923806	478	7.1995	50.0631	47.8221	AT1G53390,
1	19119709	19119995	687	5.72516	71.4193	68.766	AT1G51560,
1	10658355	10658835	476	4.07059	49.8511	47.6136	AT1G30270,
1	115939	116285	299	5.52692	31.9371	29.989	AT1G01290,
1	9247918	9248236	376	3.52379	39.7544	37.6816	AT1G26750,AT1G26760,
1	6244387	6244877	856	7.1873	88.6839	85.6347	AT1G18150,
1	21558301	21558576	306	6.17816	32.6531	30.6935	AT1G58220,AT1G58223,
1	20647034	20647233	123	3.22444	14.0431	12.3885	AT1G55325,
1	20450602	20450860	271	4.28505	29.0511	27.1494	AT1G54820,
1	17789407	17789945	533	4.58299	55.7336	53.3925	AT1G48170,
1	10870895	10871167	110	3.59547	12.7064	11.0769	AT1G30650,
1	2033740	2033938	103	1.97375	11.9612	10.3459	AT1G06640,
1	6093327	6094084	656	4.57604	68.2087	65.6258	AT1G17720,
1	29175225	29175477	193	3.35948	21.0815	19.3068	AT1G77630,
1	29793909	29794169	254	5.28369	27.2883	25.4151	AT1G79190,
1	22211720	22212413	836	6.61031	86.5999	83.6017	AT1G60220,AT1G60230,
1	5402113	5402471	376	2.51541	39.7234	37.6511	AT1G15690,
1	27967450	27967926	598	6.14904	62.3636	59.8983	AT1G09453,AT1G74410,AT1G74420,
1	23469559	23469848	454	5.75705	47.6243	45.4246	AT1G63270,
1	26745942	26746273	100	2.01171	11.6457	10.036	AT1G70940,
1	132292	132667	293	6.37377	31.3278	29.3898	AT1G01340,
1	21879225	21879517	471	8.71384	49.3378	47.109	AT1G59540,
1	28414692	28415569	842	6.31103	87.269	84.255	AT1G75660,AT1G75670,
1	26090179	26090376	139	2.0575	15.6502	13.9664	AT1G69410,
1	22982034	22982264	268	4.05777	28.7713	26.874	AT1G62200,
1	2110683	2110957	422	5.28244	44.4068	42.2599	AT1G06870,
1	6187573	6187776	40	1.97617	5.48062	4.01923	AT1G17980,
1	5721738	5722414	765	7.40145	79.3343	76.5058	AT1G16710,
1	408303	408641	491	5.08231	51.4144	49.1498	AT1G02145,AT1G02150,
1	3581020	3581529	719	3.66411	74.6402	71.9159	AT1G10760,
1	6762459	6762736	553	6.49472	57.6993	55.3223	AT1G19520,
1	5438297	5438509	182	5.11938	19.9834	18.2264	AT1G15790,
1	23776274	23776521	299	4.189	31.8616	29.9146	AT1G64060,
1	9089123	9089301	131	3.27812	14.787	13.119	AT1G26260,
1	27912636	27912931	577	5.56095	60.2147	57.7902	AT1G74210,
1	7177985	7178786	264	2.27329	28.3177	26.4276	AT1G20693,
1	10053638	10054016	481	7.17006	50.3861	48.1389	AT1G28610,
1	8638629	8639159	938	5.5519	97.1094	93.838	AT1G24340,AT1G24350,
1	28780470	28780704	225	3.12638	24.3681	22.5415	AT1G76690,AT1G76700,
1	18617582	18617790	209	3.87019	22.7006	20.9007	AT1G50260,
1	17958115	17958451	245	5.99077	26.3844	24.525	AT1G48580,
1	9638151	9638507	559	5.92625	58.3495	55.9603	AT1G27690,
1	28135503	28135894	697	3.59555	72.3974	69.7225	AT1G74900,AT1G74910,
1	1796201	1796709	917	11.5823	94.9651	91.7532	AT1G05910,
1	20611922	20612529	1096	12.3834	113.449	109.698	AT1G55250,
1	29966513	29966948	205	5.44615	22.3206	20.5258	AT1G79640,
1	28266091	28266769	942	4.62308	97.5694	94.2855	AT1G75310,AT1G75330,
1	2408249	2408936	469	2.79687	49.1645	46.9388	AT1G07770,
1	28830985	28831404	680	4.92467	70.7039	68.0658	AT1G76810,
1	4031557	4032034	553	8.27793	57.74	55.3619	AT1G11940,
1	3564511	3564722	128	2.62726	14.5343	12.8706	AT1G10720,
1	24592517	24592737	245	5.99077	26.3844	24.525	AT1G66050,
1	18801964	18802350	871	8.83669	90.2548	87.1678	AT1G50730,
1	4109256	4109479	281	2.64307	30.0448	28.1268	AT1G12110,
1	25810161	25810364	214	3.66508	23.2818	21.4725	AT1G68730,
1	21939568	21939838	200	3.42689	21.862	20.0749	AT1G59710,AT1G59720,
1	10498322	10498637	538	4.02541	56.2069	53.8571	AT1G29965,AT1G29970,
1	25598363	25598646	55	1.71286	7.03901	5.53351	AT1G08973,AT1G68290,AT1G68300,
1	2420450	2420740	298	4.53191	31.7843	29.8385	AT1G07810,
1	20553061	20553305	110	3.65758	12.7196	11.0899	AT1G55080,
1	18569760	18570196	527	6.50544	55.0967	52.767	AT1G50140,
1	16928157	16928619	836	6.61031	86.5999	83.6017	AT1G44820,
1	4224610	4225129	690	3.77223	71.6901	69.0312	AT1G12410,
1	22462095	22462290	145	2.50587	16.2146	14.5217	AT1G60989,AT1G60990,
1	20808243	20808773	457	5.44452	47.9654	45.7598	AT1G55690,
1	20256100	20256546	690	6.06037	71.6961	69.0365	AT1G54250,
1	2016335	2016584	471	6.60058	49.4259	47.196	AT1G06590,
1	19307057	19307361	228	3.35922	24.65	22.8184	AT1G51950,
1	17054472	17054777	339	7.18892	35.9878	33.975	AT1G45110,
1	10449053	10449904	826	4.88534	85.6415	82.6675	AT1G29850,
1	29795661	29796749	584	4.03813	60.8973	58.4597	AT1G79200,AT1G79210,
1	23699160	23699605	70	3.19508	8.63914	7.09394	AT1G63855,
1	19840387	19840840	429	6.48445	45.1457	42.9868	AT1G53200,
1	12104738	12105340	698	9.75354	72.5115	69.8337	AT1G33400,
1	23984482	23984950	1638	19.7151	169.878	163.849	AT1G64572,AT1G64580,
1	9731407	9731595	150	2.31564	16.773	15.0703	AT1G27930,
1	5430227	5430523	398	6.01503	41.9537	39.8468	AT1G15780,
1	5248199	5248903	500	5.06858	52.353	50.0724	AT1G15240,AT1G15250,
1	221773	221951	149	2.71558	16.6297	14.929	AT1G01610,
1	9513149	9513715	698	4.26661	72.5398	69.8616	AT1G27390,
1	29421560	29421835	368	4.15745	38.8605	36.8021	AT1G78200,
1	20927789	20928057	243	3.57607	26.2256	24.3695	AT1G55960,
1	19169945	19170425	726	4.42022	75.3792	72.6388	AT1G51690,
1	11749812	11750502	1191	5.80022	123.256	119.186	AT1G32500,
1	8851389	8851621	145	4.55512	16.2006	14.5079	AT1G25250,
1	27928228	27928794	532	3.96711	55.5416	53.2036	AT1G74270,
1	27274170	27274445	398	3.02287	41.9447	39.8379	AT1G72450,
1	22188113	22188469	646	5.90375	67.209	64.6459	AT1G60160,
1	21832429	21832705	387	6.87973	40.8251	38.7359	AT1G59218,
1	21008079	21008412	695	8.72669	72.2066	69.5366	AT1G56145,
1	26465958	26466383	304	3.33934	32.414	30.4579	AT1G70280,
1	2495330	2495758	433	3.89996	45.5579	43.3921	AT1G08040,
1	2260406	2260721	277	4.02286	29.6117	27.7012	AT1G07360,
1	5983994	5984471	429	5.33003	45.1555	42.9963	AT1G17430,AT1G17440,
1	3407040	3407426	516	4.79426	53.9623	51.6529	AT1G10390,
1	26584528	26585006	400	3.99614	42.1547	40.0439	AT1G70518,AT1G70520,
1	1502374	1502737	531	2.94476	55.5192	53.1817	AT1G05190,
1	10761953	10762394	552	5.34176	57.6542	55.2779	AT1G30440,
1	8215525	8215803	190	4.32728	20.8396	19.0692	AT1G23170,AT1G23180,
1	27784425	27784823	858	9.41091	88.9498	85.8951	AT1G73875,
1	3787363	3787654	276	4.63866	29.6081	27.6977	AT1G11280,
1	29976500	29976753	331	2.88353	35.1406	33.1411	AT1G79660,AT1G79670,
1	29912218	29912424	95	2.80848	11.199	9.5987	AT1G79520,
1	20204021	20204265	106	2.72285	12.3117	10.689	AT1G54115,
1	10435029	10435655	351	4.22626	37.2051	35.1732	AT1G29800,AT1G29810,
1	28642539	28642908	572	6.45408	59.6208	57.2078	AT1G76350,
1	21752085	21753365	86	3.59446	10.251	8.6702	AT1G58602,
1	1853080	1853411	155	2.71893	17.3099	15.5978	AT1G06110,
1	5223180	5223403	102	2.82424	11.8137	10.2009	AT1G15175,
1	28764974	28765247	672	7.46711	69.912	67.292	AT1G76630,
1	24064940	24065772	916	7.47479	94.8784	91.6681	AT1G64790,
1	916843	917219	549	2.82025	57.3383	54.9676	AT1G03680,
1	7511326	7511660	273	3.19309	29.2479	27.3427	AT1G21450,
1	26707608	26708152	393	3.65694	41.4068	39.3085	AT1G70820,
1	8642748	8643471	502	3.5997	52.5412	50.2571	AT1G24360,
1	30180477	30180672	120	2.5647	13.6671	12.019	AT1G80260,
1	16228428	16229069	943	5.41591	97.5865	94.3022	AT1G43130,
1	12024388	12024741	571	3.17462	59.5898	57.1776	AT1G33140,
1	11394294	11394748	817	6.35444	84.7043	81.7532	AT1G31780,AT1G31790,
1	6692813	6692992	223	3.31361	24.2073	22.3828	AT1G19370,
1	5890119	5890419	571	3.91527	59.5605	57.1486	AT1G17220,
1	3940417	3940734	290	2.90335	31.0315	29.0978	AT1G11680,
1	30397753	30398389	324	3.55527	34.4465	32.4581	AT1G09993,AT1G80890,AT1G80900,
1	27545064	27545330	255	3.50326	27.4421	25.566	AT1G73250,
1	24780034	24780631	911	4.70536	94.3898	91.194	AT1G66430,
1	16872911	16873351	429	2.45257	45.0977	42.9395	AT1G44575,
1	6425244	6425858	1212	6.66284	125.404	121.25	AT1G18660,
1	6069465	6069855	551	4.6002	57.5706	55.1957	AT1G17650,
1	1830575	1830836	338	4.96073	35.8614	33.8507	AT1G06050,
1	18266945	18267468	372	7.17141	39.2943	37.2291	AT1G49350,AT1G49360,
1	11246894	11247377	822	7.02301	85.1983	82.2346	AT1G31410,
1	4256932	4257414	1002	6.82626	103.732	100.269	AT1G12470,AT1G12480,
1	4150460	4150992	777	4.22613	80.6363	77.7794	AT1G12230,
1	25808473	25808963	798	6.21831	82.7482	79.8431	AT1G68720,
1	18064697	18065406	692	4.26721	71.9543	69.2888	AT1G48840,AT1G48850,
1	29392424	29392836	329	3.68188	34.9776	32.9816	AT1G78110,
1	2400591	2401017	380	6.0661	40.1527	38.0742	AT1G07745,
1	5203536	5204153	595	3.25633	61.9722	59.514	AT1G15120,
1	3717237	3717591	191	4.81533	20.8731	19.1022	AT1G11120,
1	3490871	3491551	965	9.72427	99.8986	96.5469	AT1G10570,AT1G10580,
1	29595641	29596209	326	2.77287	34.6918	32.6998	AT1G78680,
1	10864466	10865010	1203	9.44647	124.425	120.31	AT1G30640,
1	9566443	9566708	226	3.17275	24.4647	22.6365	AT1G27540,
1	25143572	25144017	237	5.88184	25.5555	23.7098	AT1G67210,
1	24390904	24391195	601	5.52665	62.5922	60.1217	AT1G65590,
1	24133905	24134382	361	4.46614	38.2221	36.1742	AT1G64960,AT1G64970,
1	3037858	3038263	112	2.20038	12.8844	11.2506	AT1G09415,
1	30205342	30205634	666	6.75772	69.2704	66.6649	AT1G80350,
1	29148268	29148793	714	5.46069	74.181	71.4668	AT1G77590,
1	22588305	22588868	878	4.99206	91.005	87.8981	AT1G61250,
1	18084794	18085217	803	5.53555	83.2637	80.3459	AT1G48900,
1	159779	160095	197	3.77869	21.5518	19.7695	AT1G01440,
1	840247	840945	906	6.85357	93.816	90.6353	AT1G03380,
1	5075298	5075784	343	2.94852	36.3636	34.3448	AT1G14740,
1	16648176	16648626	622	3.90645	64.7935	62.2799	AT1G43890,
1	10962554	10963188	913	9.92003	94.5483	91.3486	AT1G30825,
1	6914670	6914879	462	3.63043	48.4267	46.2133	AT1G19920,
1	5183625	5183963	437	5.14856	45.8849	43.7141	AT1G15060,
1	27361657	27361860	145	3.0392	16.2477	14.554	AT1G72690,
1	24841716	24842388	766	6.08313	79.5263	76.6936	AT1G66590,
1	28811726	28812048	139	3.75031	15.6839	13.9993	AT1G76760,
1	8720696	8721006	531	5.82718	55.4606	53.1247	AT1G24600,AT1G24610,
1	29952871	29953476	649	7.01313	67.5493	64.9797	AT1G79610,
1	20380487	20380835	839	7.70951	86.9119	83.9071	AT1G54570,
1	30063502	30064053	484	3.66463	50.741	48.4884	AT1G79930,
1	23828338	23828545	109	2.25939	12.5669	10.9399	AT1G64200,
1	1585409	1585728	457	6.10429	47.9962	45.7899	AT1G05400,AT1G05410,
1	7957246	7958105	233	2.15341	25.1408	23.3013	AT1G22530,
1	29573647	29573936	770	4.80723	79.8678	77.0279	AT1G78620,
1	10086691	10086942	315	5.6763	33.5091	31.5356	AT1G28710,
1	8295178	8295682	873	6.31826	90.4039	87.3128	AT1G23360,
1	4379767	4379959	170	2.65044	18.772	17.035	AT1G12850,
1	17837463	17837749	418	7.35928	44.0297	41.8888	AT1G48280,
1	810509	810832	784	5.6558	81.3355	78.4624	AT1G03290,
1	7903831	7904080	80	2.12168	9.65639	8.08817	AT1G22400,
1	28685659	28686634	304	3.08438	32.3822	30.4271	AT1G76450,AT1G76460,
1	22176989	22177386	650	4.17485	67.607	65.0361	AT1G60140,
1	10379039	10379328	341	3.73853	36.1469	34.1318	AT1G29690,
1	4546721	4547285	599	3.85294	62.4153	59.9483	AT1G13270,
1	304130	304361	372	5.46479	39.2944	37.2291	AT1G01840,AT1G01860,
1	10096125	10096470	412	7.65902	43.3654	41.2352	AT1G28715,AT1G28815,
1	9742249	9742547	366	4.2912	38.7321	36.676	AT1G27960,
1	23129082	23129643	308	2.16172	32.8137	30.8513	AT1G62480,
1	19530824	19531279	1378	9.3275	142.597	137.855	AT1G52420,
1	9775517	9776009	457	3.93353	47.922	45.7169	AT1G28050,
1	20977695	20978173	221	3.98294	24.0168	22.1951	AT1G56090,
1	12368837	12369149	395	5.16154	41.6267	39.5242	AT1G34020,
1	28264287	28264729	169	3.34187	18.7182	16.9822	AT1G75310,
1	25558111	25558519	350	4.47666	37.0561	35.026	AT1G68185,
1	12524089	12524331	226	3.82409	24.496	22.6671	AT1G34320,
1	26869573	26870046	1132	7.25623	117.102	113.235	AT1G71270,
1	27523270	27523632	798	6.21831	82.7482	79.8431	AT1G73190,AT1G73200,
1	26937041	26937568	267	2.32494	28.6736	26.7779	AT1G71500,
1	22337355	22338653	459	6.61335	48.1453	45.9369	AT1G60640,
1	17559925	17560290	963	6.68653	99.7396	96.3941	AT1G47710,
1	25344359	25344708	387	6.34849	40.8548	38.7645	AT1G67630,
1	25069531	25070029	418	7.35928	44.0297	41.8888	AT1G67120,
1	19242843	19243142	364	4.29851	38.5021	36.4499	AT1G51830,
1	6936553	6936798	414	4.77322	43.6208	41.4867	AT1G19990,
1	28435736	28436220	256	4.84819	27.5249	25.6474	AT1G75730,
1	2809818	2810075	532	4.31571	55.617	53.2779	AT1G08780,
1	2362448	2362626	68	2.59971	8.41348	6.8741	AT1G07650,
1	21764609	21764884	87	2.67359	10.3794	8.79596	AT1G58602,
1	17968822	17969345	708	3.61152	73.5387	70.839	AT1G48600,
1	27079858	27080630	256	2.52783	27.5153	25.638	AT1G09287,AT1G71940,AT1G71950,
1	30300869	30301362	180	3.10787	19.7692	18.0166	AT1G80610,
1	24600251	24600564	460	7.12487	48.2166	46.0069	AT1G66080,
1	27516513	27516869	324	4.6746	34.4623	32.4736	AT1G73177,
1	18278919	18279471	1138	6.60256	117.703	113.817	AT1G49380,
1	26921124	26921565	494	5.43326	51.694	49.4245	AT1G71430,AT1G71440,
1	18236608	18237240	843	4.11119	87.332	84.3165	AT1G49300,
1	9217507	9217938	464	2.98437	48.628	46.4113	AT1G26670,
1	12491755	12492112	129	3.99763	14.6495	12.9837	AT1G34260,
1	11410911	11411550	443	2.59849	46.5459	44.3642	AT1G31812,
1	11398894	11400059	855	4.47255	88.5822	85.5357	AT1G31800,AT1G31810,
1	18176729	18177110	516	3.47428	53.9246	51.6161	AT1G49140,
1	13642729	13643043	300	5.26369	32.0161	30.0671	AT1G36280,
1	7093128	7093396	469	5.86172	49.2047	46.9783	AT1G05553,AT1G20460,
1	30307115	30307406	243	3.57607	26.2256	24.3695	AT1G80620,
1	30298502	30298794	508	3.93896	53.1756	50.8802	AT1G80600,
1	29358389	29358563	80	2.65698	9.65056	8.08253	AT1G78070,
1	27704008	27704296	440	4.83726	46.2545	44.0774	AT1G73680,
1	27228114	27228415	677	7.98909	70.3892	67.7589	AT1G72320,
1	8900155	8900626	440	7.40224	46.2049	44.0285	AT1G25375,
1	8829121	8829305	118	4.13908	13.4837	11.8386	AT1G25175,
1	28118847	28119152	313	4.69783	33.3092	31.3388	AT1G74850,
1	17989192	17989547	393	5.09208	41.451	39.3516	AT1G48650,
1	27474755	27475039	413	3.05964	43.477	41.3446	AT1G73030,
1	26236905	26237531	637	4.88186	66.3087	63.7642	AT1G69750,
1	26431266	26431473	133	2.52593	15.0227	13.3502	AT1G70190,
1	22470903	22471317	328	6.691	34.8939	32.899	AT1G61000,
1	9028361	9028776	1034	7.93554	107.016	103.461	AT1G26120,
1	5105108	5105492	792	5.57072	82.1827	79.2905	AT1G14820,
1	28591285	28591498	136	3.21893	15.2774	13.6002	AT1G76185,
1	2821473	2822059	1402	7.3364	145.1	140.234	AT1G08820,
1	9407249	9407608	422	3.29765	44.4456	42.2975	AT1G27100,
1	19051544	19052539	295	2.11163	31.5176	29.576	AT1G07733,AT1G07737,AT1G51390,AT1G51400,AT1G51402,
1	936357	937044	536	4.45411	55.9691	53.6242	AT1G03740,AT1G04213,
1	806356	807017	1209	7.53772	125.058	120.919	AT1G03280,
1	1808014	1808782	834	6.86631	86.4906	83.496	AT1G05960,
1	9562566	9562957	749	3.98906	77.7266	74.9336	AT1G27530,
1	28228500	28228960	509	4.53612	53.2243	50.928	AT1G75210,
1	27359178	27359579	849	5.48998	88.0305	84.9978	AT1G72680,
1	5944167	5944453	586	7.1153	61.1217	58.68	AT1G17350,
1	24619939	24620139	158	3.03019	17.5286	15.8127	AT1G66140,
1	20429724	20430067	295	4.32486	31.4688	29.5289	AT1G54730,
1	8050267	8050722	788	4.81592	81.7099	78.8287	AT1G22740,
1	4871163	4871451	183	3.23754	20.0687	18.3105	AT1G14250,
1	3630016	3630730	365	3.47919	38.6414	36.5869	AT1G10890,
1	9344808	9345218	655	6.12286	68.0823	65.5014	AT1G26940,
1	27729164	27729960	1102	7.67031	114.008	110.241	AT1G73720,
1	27627297	27627789	443	4.73197	46.5799	44.3978	AT1G73470,
1	21883413	21883763	311	5.19925	33.1145	31.148	AT1G59560,
1	681396	681793	456	6.27769	47.8479	45.6444	AT1G02990,
1	3972073	3972335	224	4.62541	24.2957	22.4701	AT1G11760,
1	19419534	19419826	199	4.06589	21.7445	19.9591	AT1G52155,
1	17338900	17339267	825	5.9832	85.474	82.5032	AT1G47290,
1	599453	599828	398	5.9534	41.9962	39.8883	AT1G02740,
1	5139782	5140064	424	4.38434	44.5666	42.4168	AT1G14910,
1	27624773	27625042	539	6.68565	56.3396	53.9874	AT1G73460,
1	21030201	21030613	553	3.26541	57.7309	55.3532	AT1G56190,
1	20246069	20246633	822	7.02301	85.1983	82.2346	AT1G54220,
1	9554740	9555179	1028	6.04199	106.338	102.801	AT1G27510,
1	26047113	26047405	86	3.59446	10.251	8.6702	AT1G69280,AT1G69290,
1	703935	704327	360	3.45689	38.0891	36.0429	AT1G03040,
1	2691164	2691698	633	3.88276	65.9339	63.397	AT1G08510,
1	395085	395519	674	6.85629	70.0783	67.4551	AT1G02110,
1	2743282	2744227	1005	9.15629	103.997	100.526	AT1G08620,AT1G08630,
1	26641644	26642177	676	4.28882	70.2532	67.6255	AT1G70650,AT1G70660,
1	25966803	25967598	720	6.03682	74.8119	72.0842	AT1G69060,AT1G69070,
1	13670724	13671134	584	6.28182	60.8961	58.4586	AT1G36310,
1	7814772	7815164	276	3.30128	29.5269	27.6176	AT1G22140,
1	6206611	6207291	536	6.38737	56.0286	53.682	AT1G18030,AT1G18040,
1	5486302	5486712	774	6.11693	80.3282	77.4778	AT1G15970,
1	17688231	17688767	315	2.75798	33.5659	31.5917	AT1G47970,
1	8553442	8553662	135	2.12795	15.192	13.5162	AT1G24160,
1	313206	313670	682	4.81898	70.8929	68.2513	AT1G01910,
1	19884069	19884422	633	3.69574	65.8804	63.3451	AT1G53310,
1	8021396	8021709	456	6.27769	47.8479	45.6444	AT1G22660,
1	6481200	6482129	591	4.7294	61.5624	59.112	AT1G18800,
1	25129116	25129441	339	5.3545	35.924	33.9122	AT1G67170,
1	6816609	6817076	584	5.22175	60.8518	58.4153	AT1G19710,AT1G19715,
1	2894940	2895358	105	2.42973	12.1733	10.5531	AT1G09000,AT1G09010,
1	16786257	16786483	138	4.46585	15.5592	13.8769	AT1G44120,AT1G44125,
1	1387296	1388109	662	6.99568	68.8375	66.2408	AT1G04900,AT1G04910,
1	12008435	12008795	476	6.53076	49.8938	47.6557	AT1G33110,
1	10440374	10440780	913	8.81348	94.5759	91.3752	AT1G29820,
1	909030	909369	438	3.34838	46.0384	43.8657	AT1G03630,
1	6050239	6050500	227	5.6385	24.6148	22.7839	AT1G17590,
1	29339420	29339654	251	2.29989	27.0037	25.1349	AT1G78020,
1	22266506	22266862	885	7.09907	91.6672	88.5436	AT1G60440,
1	7214655	7215418	694	5.41883	72.1341	69.4658	AT1G20760,AT1G20770,
1	5625260	5625617	420	3.38027	44.1611	42.0183	AT1G16470,
1	16834567	16834980	600	5.84088	62.5057	60.0372	AT1G44350,
1	319820	320404	995	8.88503	103.002	99.5599	AT1G01930,
1	28034522	28034855	727	5.18772	75.4575	72.7155	AT1G74640,
1	21905469	21905690	141	4.01354	15.8343	14.1471	AT1G59620,
1	5179725	5180125	559	4.23791	58.3737	55.984	AT1G15030,AT1G15040,
1	20968041	20968513	407	2.47332	42.8401	40.7181	AT1G56070,
1	20195291	20195804	669	4.62112	69.557	66.9443	AT1G54100,
1	28789750	28790146	744	8.30871	77.2666	74.4839	AT1G76710,
1	21900578	21901008	1011	5.24189	104.606	101.119	AT1G59610,
1	28584063	28584277	249	3.95742	26.8644	24.9978	AT1G76170,
1	27916687	27917046	724	4.35918	75.1758	72.4402	AT1G74230,
1	20729301	20729625	126	2.1481	14.2876	12.6281	AT1G55530,
1	20356496	20356869	624	4.86226	65.0154	62.4972	AT1G54490,
1	24774207	24774665	613	3.05993	63.8667	61.3712	AT1G66410,
1	20026136	20026683	725	6.76294	75.3066	72.5682	AT1G53645,
1	2191973	2192554	204	2.04465	22.2507	20.4576	AT1G07140,
1	17877259	17877733	220	4.37498	23.8557	22.0376	AT1G48370,AT1G48380,
1	12398552	12398845	304	6.75323	32.3972	30.4413	AT1G34065,
1	462071	462489	284	3.51255	30.3741	28.4511	AT1G02330,
1	3203660	3204125	847	5.938	87.8065	84.7795	AT1G09850,AT1G09860,
1	29949935	29950398	740	4.93804	76.8112	74.0388	AT1G79600,
1	26151054	26151305	47	2.05602	6.24489	4.76167	AT1G69550,
1	2454318	2454553	217	3.63839	23.5709	21.7566	AT1G07910,
1	20909404	20909607	108	3.37904	12.4458	10.8208	AT1G55915,
1	19606336	19606630	303	4.79233	32.29	30.3362	AT1G52630,
1	20401413	20401793	671	3.25954	69.7176	67.1017	AT1G54630,
1	5446265	5447218	246	1.98547	26.4618	24.6012	AT1G05207,AT1G15810,AT1G15820,
1	4501112	4501511	462	4.27559	48.4661	46.2522	AT1G13190,
1	3236981	3237481	496	4.51171	51.9719	49.698	AT1G09940,
1	1243697	1244152	944	7.77927	97.761	94.4699	AT1G04555,
1	11255899	11256273	703	5.61976	72.9961	70.3077	AT1G31440,
1	10589206	10589688	174	3.50595	19.1961	17.4528	AT1G30130,
1	10017255	10018034	925	7.51586	95.773	92.5377	AT1G28490,
1	6618714	6618975	351	4.80654	37.1387	35.1078	AT1G19170,
1	21257517	21257742	267	2.60343	28.6795	26.7837	AT1G56700,AT1G56710,
1	27948036	27948581	749	4.22727	77.7079	74.9155	AT1G74340,
1	230437	230832	416	3.54187	43.8347	41.6969	AT1G01630,
1	6305962	6306159	156	2.91961	17.3308	15.6183	AT1G18330,
1	20405628	20405883	622	8.0184	64.8071	62.2932	AT1G54650,
1	18937091	18937635	600	5.17526	62.5254	60.0562	AT1G51110,
1	6796188	6796541	515	8.48617	53.8684	51.5608	AT1G19650,
1	4856829	4857219	30	1.51295	4.48293	3.054	AT1G14210,
1	26995094	26995434	646	5.90375	67.209	64.6459	AT1G71780,
1	23539692	23540079	515	6.33469	53.8946	51.5866	AT1G63480,
1	17463606	17464099	1106	6.93655	114.466	110.682	AT1G47550,
1	1487439	1487620	113	2.9176	12.9444	11.3095	AT1G05160,
1	11439557	11440112	1227	10.258	126.99	122.775	AT1G31870,
1	26626139	26626480	319	5.33034	33.8961	31.9166	AT1G70610,
1	9403888	9404225	384	2.7885	40.5448	38.4599	AT1G27080,AT1G27090,
1	2876784	2877147	213	2.28141	23.1078	21.3012	AT1G08930,
1	165977	166280	497	7.77624	52.0686	49.7926	AT1G01448,
1	27835221	27835404	75	2.04807	9.13107	7.57455	AT1G74020,
1	25323866	25324261	590	5.57405	61.5159	59.0666	AT1G67560,
1	894300	894679	628	5.61069	65.4202	62.8936	AT1G03590,
1	4368450	4369040	393	3.65694	41.4068	39.3085	AT1G04973,AT1G04977,AT1G12810,AT1G12820,
1	28722735	28723073	595	5.54994	62.0533	59.5931	AT1G76550,
1	27549223	27549403	111	3.35622	12.7867	11.1555	AT1G73270,
1	18356883	18357287	921	4.78795	95.3999	92.1761	AT1G49600,
1	271829	272168	115	2.38426	13.1654	11.527	AT1G01730,AT1G01740,
1	17298005	17298272	424	4.0558	44.568	42.4181	AT1G47200,
1	24616561	24616880	839	7.70951	86.9119	83.9071	AT1G66130,
1	20553807	20554125	347	4.30402	36.7437	34.7191	AT1G55080,
1	2264673	2265018	429	6.72193	45.1157	42.9572	AT1G07380,
1	8799644	8800047	207	2.17287	22.5332	20.7356	AT1G24996,
1	29535259	29535603	766	8.31115	79.4361	76.6055	AT1G78510,
1	1113786	1114043	526	5.86332	54.9444	52.6173	AT1G04200,
1	10641144	10641364	148	3.67975	16.5955	14.8952	AT1G30240,
1	9965976	9966271	295	3.87067	31.5332	29.5912	AT1G28380,AT1G28390,
1	4501665	4501895	440	5.02552	46.2493	44.0725	AT1G13195,
1	3416670	3417071	605	4.61657	62.9849	60.5069	AT1G10410,
1	27653880	27654206	86	3.59446	10.251	8.6702	AT1G73570,
1	24695701	24696152	853	4.57201	88.4093	85.3661	AT1G66260,
1	21689924	21690209	210	2.78781	22.8973	21.0937	AT1G58380,
1	25571468	25571692	243	2.69104	26.2227	24.3666	AT1G68220,
1	17872692	17873131	700	9.34221	72.7693	70.0861	AT1G48360,
1	8954742	8955067	368	3.34657	38.9274	36.8682	AT1G25490,
1	8121521	8122081	474	3.56103	49.664	47.4296	AT1G22930,
1	7375205	7375789	188	2.33683	20.598	18.8314	AT1G21065,
1	28276398	28276981	830	6.09899	86.0498	83.066	AT1G75360,AT1G75370,
1	28151975	28152233	708	4.88339	73.5599	70.8594	AT1G74960,
1	22304906	22305134	168	4.16813	18.5533	16.8204	AT1G60545,
1	13122249	13122667	805	4.37706	83.4884	80.5656	AT1G35580,
1	4612768	4613088	521	4.3456	54.5107	52.1915	AT1G13448,AT1G13450,
1	19687388	19687907	473	3.74543	49.5597	47.3276	AT1G52870,
1	28524510	28524737	386	4.63746	40.7268	38.639	AT1G75990,
1	8094092	8094433	287	6.53538	30.6429	28.7154	AT1G22870,
1	5112098	5112562	321	4.15167	34.1595	32.176	AT1G14840,
1	28236485	28236744	593	7.51879	61.7711	59.3169	AT1G75230,
1	2583721	2583949	133	3.4873	15.0685	13.3952	AT1G08230,
1	8149964	8150933	212	2.93967	23.0167	21.2114	AT1G23020,
1	6213742	6214246	988	4.93904	102.235	98.8159	AT1G18070,
1	4039730	4039987	174	3.64993	19.1778	17.4351	AT1G11960,
1	11088144	11088543	354	4.38358	37.4738	35.4373	AT1G31070,
1	4157367	4157567	200	2.37976	21.837	20.0502	AT1G12240,
1	339794	340056	167	2.94666	18.492	16.7599	AT1G01970,
1	28164834	28165247	595	7.80923	62.0105	59.5512	AT1G75010,
1	6166280	6166654	445	6.09883	46.6893	44.505	AT1G17930,
1	21148984	21149608	764	6.60039	79.2626	76.4356	AT1G56460,
1	26973629	26973850	240	4.13613	25.9234	24.0716	AT1G71710,
1	20804619	20805147	766	4.00639	79.5069	76.6747	AT1G55680,
1	26504296	26504581	474	4.20554	49.6518	47.4176	AT1G70330,AT1G70340,
1	20840207	20840705	745	8.92483	77.3048	74.5214	AT1G55750,
1	30104768	30105617	1091	9.39566	112.853	109.121	AT1G80030,
1	28555085	28555346	497	4.96277	51.9912	49.717	AT1G76110,
1	26932900	26933307	381	3.62732	40.2513	38.1712	AT1G71480,AT1G71490,
1	10031325	10032560	645	5.25428	67.1286	64.5676	AT1G28520,AT1G28530,
1	23272419	23272978	421	4.77151	44.2786	42.1342	AT1G62840,AT1G62850,
1	6436680	6436902	174	5.01046	19.2222	17.4778	AT1G18690,
1	25163665	25164058	412	3.44327	43.4132	41.2822	AT1G67250,
1	4016825	4017205	477	2.88952	50.0059	47.7659	AT1G11910,
1	30227274	30228024	1001	5.59061	103.598	100.139	AT1G09963,AT1G80400,AT1G80410,
1	29507099	29507457	449	4.2197	47.1807	44.9888	AT1G78420,
1	8323935	8324230	292	2.88984	31.1657	29.23	AT1G23440,
1	4889232	4889605	314	2.39735	33.3741	31.4026	AT1G14320,
1	28517293	28517662	574	2.88222	59.8866	57.4691	AT1G75950,
1	283963	284234	232	3.55392	25.0606	23.2227	AT1G01780,
1	25560855	25561210	376	3.55474	39.7203	37.648	AT1G68190,
1	2003638	2004202	642	6.11947	66.7769	64.2227	AT1G06550,
1	295994	296655	355	2.89821	37.5628	35.5251	AT1G01820,
1	5495027	5495573	313	3.09606	33.3514	31.3802	AT1G16000,AT1G16010,
1	29152726	29153095	357	6.92268	37.7427	35.7026	AT1G77600,
1	28477394	28478370	516	3.47428	53.9246	51.6161	AT1G75840,AT1G75850,
1	18152921	18153351	829	7.96588	85.9055	82.9246	AT1G49050,
1	1801177	1801432	351	4.22626	37.2051	35.1732	AT1G05940,
1	1340639	1341054	616	4.95638	64.1625	61.6613	AT1G04780,
1	1747145	1747680	498	4.58056	52.1545	49.8771	AT1G05805,
1	1681483	1681684	284	3.79965	30.3276	28.4057	AT1G05620,
1	29191916	29192251	335	3.80216	35.5819	33.576	AT1G77680,
1	6746219	6746521	357	7.40677	37.8225	35.7811	AT1G19480,
1	6469507	6469898	174	5.01046	19.2222	17.4778	AT1G18750,
1	4374406	4374774	99	2.28174	11.5318	9.92457	AT1G12830,AT1G12840,
1	8073726	8074325	955	7.57301	98.837	95.5167	AT1G05767,AT1G22800,AT1G22810,
1	28911232	28911533	593	7.51879	61.7711	59.3169	AT1G76950,
1	22028595	22028804	50	2.31354	6.53717	5.04528	AT1G59840,AT1G59850,
1	343243	343554	146	2.60012	16.383	14.686	AT1G01990,
1	20390592	20390996	557	2.87202	58.1468	55.7614	AT1G54580,
1	8427327	8428264	948	5.29336	98.1309	94.8308	AT1G23860,
1	7233011	7233579	559	4.21517	58.3222	55.9339	AT1G20810,
1	7373885	7374143	159	2.83824	17.6503	15.9324	AT1G21060,AT1G21065,
1	7088128	7089075	318	2.2455	33.8359	31.8577	AT1G20450,
1	26820724	26820953	110	3.59547	12.7064	11.0769	AT1G71110,
1	26405640	26406116	376	3.55474	39.7203	37.648	AT1G70100,
1	25650017	25650336	533	5.33242	55.684	53.3436	AT1G68410,
1	25419954	25420201	125	4.03823	14.2514	12.5926	AT1G67790,AT1G67792,
1	22095445	22095866	186	2.3874	20.4484	18.6842	AT1G60010,
1	16128904	16129730	365	2.43866	38.5601	36.5067	AT1G42970,
1	11291170	11291373	98	2.76019	11.4085	9.80436	AT1G31540,
1	1096130	1096372	271	5.11643	29.0014	27.1005	AT1G04160,
1	10626792	10627530	739	5.59846	76.6695	73.9001	AT1G30200,AT1G30210,
1	4572363	4572804	1038	11.4273	107.412	103.844	AT1G13350,
1	8109686	8110085	499	4.38244	52.2398	49.9611	AT1G22920,
1	5481812	5482157	379	3.36261	40.0681	37.9905	AT1G15950,AT1G15960,
1	4563465	4563944	1094	6.21557	113.237	109.493	AT1G13320,
1	3508513	3508936	376	7.265	39.6944	37.6226	AT1G10610,
1	24239723	24240687	704	3.52328	73.139	70.4481	AT1G65260,
1	21397932	21398248	414	4.95821	43.5461	41.4128	AT1G57770,
1	443150	443630	887	6.48266	91.9076	88.777	AT1G02270,
1	4049977	4050560	347	3.26593	36.8051	34.7794	AT1G12000,
1	1356208	1356524	463	2.85742	48.6118	46.3952	AT1G04820,
1	29039617	29040358	635	7.57193	66.1261	63.5855	AT1G77290,AT1G77300,
1	3833905	3834225	415	3.73199	43.7296	41.5939	AT1G11380,
1	20310236	20310686	377	2.24925	39.8636	37.7892	AT1G54410,
1	6914170	6914521	467	2.74903	48.9433	46.722	AT1G19910,AT1G19920,
1	22812136	22813025	962	5.33488	99.6024	96.2604	AT1G61770,AT1G61780,
1	10584194	10584468	340	2.9817	36.0483	34.0347	AT1G30120,
1	9834953	9835290	647	4.05282	67.3449	64.779	AT1G28150,
1	9498119	9498664	319	2.60664	33.9707	31.99	AT1G27350,
1	17101554	17101969	595	7.1751	62.0048	59.5457	AT1G45180,
1	22560190	22560673	381	3.84264	40.2687	38.1881	AT1G61190,
1	18774372	18774675	499	4.61648	52.2524	49.9733	AT1G50660,
1	18591221	18591655	652	3.991	67.8204	65.2446	AT1G50200,
1	2637498	2637885	489	2.71735	51.2181	48.9576	AT1G08360,
1	23375962	23376303	163	3.40856	18.0648	16.3399	AT1G63050,
1	9540093	9540453	735	8.7641	76.3328	73.5714	AT1G27470,
1	11609426	11609739	524	3.81228	54.821	52.4962	AT1G32220,
1	8482007	8482333	552	7.10141	57.6743	55.2977	AT1G23970,
1	290796	291135	764	6.01998	79.2344	76.4079	AT1G01790,
1	24362204	24362598	674	6.28375	70.0275	67.4052	AT1G65540,
1	11657016	11657439	485	8.66659	50.8075	48.5533	AT1G32330,
1	17921945	17922377	696	7.7321	72.2834	69.6118	AT1G48490,
1	10841192	10841380	80	3.48554	9.6412	8.07336	AT1G30600,
1	9213714	9213959	393	5.04495	41.4377	39.3386	AT1G26660,
1	4285521	4285851	807	5.62587	83.7062	80.778	AT1G12580,
1	10051104	10051366	304	3.35392	32.3809	30.4258	AT1G28600,
1	3726985	3727417	693	8.88789	72.0081	69.3417	AT1G11130,
1	26471120	26471426	240	2.38286	25.93	24.0779	AT1G70290,
1	1925889	1926184	563	4.38527	58.7405	56.3443	AT1G06290,
1	22474304	22474635	637	9.44896	66.2857	63.7417	AT1G61010,
1	11449974	11450158	80	3.48554	9.6412	8.07336	AT1G31880,
1	4589061	4589363	319	3.24201	33.8941	31.9145	AT1G13380,
1	17732028	17732886	655	7.35398	68.1175	65.5357	AT1G48090,
1	28558751	28558998	85	2.79506	10.0945	8.51753	AT1G76120,
1	1762745	1763266	447	4.29912	46.949	44.7604	AT1G05835,AT1G05840,
1	145230	145620	505	8.87542	52.7957	50.5073	AT1G01370,
1	6305494	6305802	601	8.69601	62.5864	60.1161	AT1G18320,
1	21143904	21144386	673	3.62746	70.0173	67.3953	AT1G56450,
1	8257025	8257474	315	2.91249	33.5248	31.5511	AT1G23260,
1	3395572	3395904	497	3.56997	51.9918	49.7175	AT1G10360,
1	20327707	20328121	591	7.26243	61.6142	59.1627	AT1G54440,
1	18494122	18494682	962	6.56414	99.6024	96.2604	AT1G49950,
1	29625652	29625991	538	5.87271	56.2504	53.8999	AT1G78800,
1	2920826	2921612	412	4.39026	43.3972	41.2666	AT1G09050,AT1G09060,
1	13158115	13158449	327	3.37743	34.7008	32.7086	AT1G35620,
1	29587758	29588344	801	6.28574	83.0693	80.1565	AT1G78660,
1	28401853	28402260	684	3.69395	71.1232	68.4769	AT1G75630,
1	28017612	28018153	471	3.39752	49.4265	47.1965	AT1G09487,AT1G74550,AT1G74560,
1	27891037	27891673	674	7.71323	70.1114	67.4869	AT1G74160,AT1G74170,
1	13209815	13210401	317	2.44052	33.7341	31.7577	AT1G35680,
1	11040302	11040799	1263	9.49091	130.708	126.368	AT1G06397,AT1G30970,
1	4911196	4911433	464	4.61644	48.6735	46.456	AT1G14360,
1	20905276	20905670	712	6.28442	73.9404	71.2323	AT1G55900,
1	9551513	9551817	328	6.89151	34.8013	32.8076	AT1G27500,
1	8406790	8407128	198	3.09641	21.6544	19.8704	AT1G23780,
1	5711470	5711958	827	4.50326	85.7468	82.7697	AT1G16700,
1	4712221	4712582	735	6.52567	76.2889	73.5285	AT1G13730,
1	26020117	26020723	762	6.114	79.0234	76.2018	AT1G69220,
1	19739982	19740319	571	4.23705	59.5458	57.1342	AT1G52980,
1	17913023	17913287	455	6.00993	47.7763	45.5743	AT1G48460,
1	21130404	21130826	526	5.86332	54.9444	52.6173	AT1G56423,
1	20846943	20847179	144	4.2828	16.0945	14.4034	AT1G55755,AT1G55760,
1	7921361	7921803	503	3.95526	52.6112	50.3257	AT1G22430,
1	26288291	26288816	905	4.4206	93.687	90.5096	AT1G69830,
1	26234280	26234932	644	3.2191	67.0465	64.4871	AT1G69740,
1	23718836	23719276	736	6.10784	76.4135	73.6499	AT1G63900,
1	28371161	28371495	429	3.50097	45.0666	42.909	AT1G75560,
1	20538738	20539040	278	6.42646	29.7765	27.8628	AT1G55040,
1	5102517	5102894	456	3.65419	47.8289	45.6259	AT1G14800,AT1G14810,
1	30079303	30079684	882	10.5324	91.361	88.2452	AT1G79950,AT1G79960,
1	30411666	30412883	85	1.99872	10.1027	8.52561	AT1G80940,AT1G80950,
1	26296772	26297069	159	2.52018	17.6486	15.9307	AT1G69850,
1	11532504	11532987	313	2.18473	33.2709	31.3019	AT1G32060,
1	26086185	26086443	356	3.38011	37.6546	35.6157	AT1G69390,
1	24159815	24160273	834	6.31932	86.493	83.4981	AT1G65040,
1	22194773	22195403	829	5.20635	85.9779	82.9957	AT1G60170,
1	25375534	25376045	332	2.54316	35.2407	33.2396	AT1G67700,
1	7772908	7773519	422	4.31621	44.4272	42.2797	AT1G22050,AT1G22060,
1	27724035	27724307	204	3.96607	22.2468	20.4536	AT1G73710,
1	26788495	26788961	856	6.76284	88.6731	85.6243	AT1G71010,AT1G71015,
1	29989706	29990706	405	3.50116	42.719	40.599	AT1G79690,AT1G79700,
1	22700064	22701305	318	2.15946	33.8581	31.8795	AT1G61520,
1	21885677	21885980	370	3.68719	39.0643	37.0034	AT1G59580,
1	2220290	2220764	829	5.20635	85.9779	82.9957	AT1G07230,
1	3136248	3136598	398	2.44479	41.9184	39.8118	AT1G09690,
1	17154604	17155077	168	3.67699	18.595	16.8613	AT1G45229,AT1G45233,
1	3834485	3834773	433	6.63426	45.5453	43.3799	AT1G11390,
1	19561479	19561867	755	4.73824	78.3752	75.5681	AT1G52500,AT1G52510,
1	9972986	9973675	304	2.47726	32.3764	30.4214	AT1G28400,
1	9693052	9693688	639	9.03047	66.5383	63.9892	AT1G27840,
1	3465361	3465748	575	5.30781	59.9273	57.5086	AT1G10510,
1	1217064	1217416	351	2.68474	37.1428	35.1118	AT1G04480,
1	9516202	9516877	536	3.66541	55.9893	53.6437	AT1G27400,
1	4805056	4805586	471	4.42758	49.3926	47.1631	AT1G14020,AT1G14030,
1	27739212	27739615	579	4.89986	60.3309	57.9042	AT1G73760,
1	17130380	17130820	401	5.92417	42.2298	40.1177	AT1G45207,
1	4948791	4949085	264	5.96807	28.3735	26.4826	AT1G14460,
1	22534695	22535113	1169	11.3763	120.977	116.985	AT1G61140,
1	7265854	7266181	605	6.32867	63.0233	60.5448	AT1G20890,
1	6751185	6751590	923	9.98751	95.5784	92.3487	AT1G19485,AT1G19490,
1	4946247	4946615	254	2.45765	27.3501	25.476	AT1G14450,
1	20898894	20899397	744	7.91967	77.2191	74.4373	AT1G55880,
1	1687167	1687426	275	4.88222	29.4405	27.5324	AT1G05630,
1	10312762	10313095	276	2.56786	29.6011	27.6909	AT1G29470,
1	10639866	10640745	521	3.48744	54.4244	52.1064	AT1G30230,
1	4128016	4128255	60	2.90737	7.60227	6.08228	AT1G12160,
1	27268147	27268733	920	7.41188	95.2611	92.0403	AT1G72440,
1	30004166	30004470	352	5.27251	37.2694	35.2366	AT1G79740,
1	18583476	18583743	511	4.60469	53.4122	51.1124	AT1G50170,
1	10885848	10886435	952	9.6213	98.601	95.2882	AT1G30680,
1	3524072	3524270	125	3.14021	14.1614	12.5047	AT1G10650,
1	24230512	24230882	287	2.94681	30.6398	28.7127	AT1G08747,AT1G65230,AT1G65240,
1	1967095	1967371	36	1.48669	5.08882	3.63992	AT1G06450,AT1G06460,
1	19467983	19468375	387	3.78323	40.8243	38.7352	AT1G52280,
1	10388995	10389193	92	3.70338	10.8735	9.27969	AT1G29710,
1	20414302	20414553	191	3.09761	20.8709	19.1	AT1G54680,AT1G54690,
1	30333007	30333397	324	3.63286	34.4036	32.4162	AT1G80700,
1	27944269	27944492	134	3.85976	15.1487	13.4737	AT1G74330,
1	20136630	20136928	232	2.39883	25.1127	23.2737	AT1G53910,
1	7103454	7103767	564	4.19296	58.8595	56.4616	AT1G20510,
1	3459743	3460247	322	2.80114	34.2483	32.2633	AT1G10490,AT1G10500,
1	30162858	30163580	923	7.76648	95.5913	92.3613	AT1G80200,AT1G80210,
1	28717052	28717448	424	4.0558	44.568	42.4181	AT1G76520,
1	18043732	18044070	740	5.48354	76.7753	74.0034	AT1G48790,
1	774998	775326	357	7.40677	37.8225	35.7811	AT1G03180,
1	2977814	2978054	183	4.08687	20.156	18.3966	AT1G09220,
1	19122223	19122467	247	2.76481	26.5788	24.7166	AT1G51570,
1	10324819	10325054	335	4.30804	35.5714	33.5657	AT1G29520,AT1G29530,
1	30096813	30097169	460	6.21417	48.2996	46.0891	AT1G80000,
1	22465624	22466110	590	6.414	61.5222	59.0727	AT1G60995,
1	47538	47818	329	2.72121	34.9299	32.9345	AT1G01090,
1	6255368	6255673	372	3.44429	39.2891	37.2239	AT1G18170,
1	18381312	18381865	786	5.30349	81.5241	78.6467	AT1G49670,
1	6145828	6146427	433	3.72949	45.4787	43.315	AT1G17840,AT1G17850,
1	9561909	9562328	1411	11.3792	146.086	141.164	AT1G27520,
1	6355920	6356604	699	4.47553	72.6115	69.9321	AT1G18460,AT1G18470,
1	3960035	3960214	86	3.59446	10.251	8.6702	AT1G11730,
1	30328345	30328724	433	5.02681	45.5513	43.3857	AT1G80680,
1	282024	282311	456	6.01832	47.8338	45.6307	AT1G01770,
1	26888432	26888867	336	5.08853	35.6767	33.6689	AT1G71350,
1	21001561	21001920	442	5.35145	46.4542	44.2738	AT1G56140,
1	20268520	20269023	261	3.05343	28.0299	26.1448	AT1G54290,
1	19201226	19201542	301	2.81198	32.0766	30.1262	AT1G51760,
1	10674896	10675383	415	5.71347	43.7046	41.5693	AT1G30300,
1	17786538	17787020	963	4.91625	99.6898	96.3462	AT1G48160,
1	9224151	9224354	205	3.28246	22.3903	20.5944	AT1G26690,
1	18356235	18356649	528	4.58819	55.153	52.8223	AT1G49590,
1	22351891	22352135	281	4.56474	30.0907	28.1723	AT1G60700,
1	9545946	9546218	349	3.41228	36.9928	34.9638	AT1G27480,
1	802327	802562	213	5.55508	23.1169	21.3097	AT1G03270,
1	29889900	29890119	253	5.44005	27.2696	25.3965	AT1G79450,
1	20059118	20059726	401	4.43482	42.3068	40.1937	AT1G53720,
1	19873045	19873414	88	2.66501	10.4842	8.89857	AT1G53290,
1	12099576	12099882	451	8.496	47.3614	45.1658	AT1G33390,
1	9520886	9521383	1222	11.7032	126.442	122.249	AT1G27430,
1	29275189	29275484	485	7.0679	50.7776	48.5242	AT1G77850,
1	9298048	9298522	562	4.06988	58.616	56.2218	AT1G26830,
1	6052851	6053127	152	4.68369	16.995	15.2874	AT1G17600,
1	27691932	27692244	227	2.98134	24.6283	22.7971	AT1G73660,
1	30085277	30085536	526	4.52276	54.9699	52.6423	AT1G79985,
1	9798429	9799072	1496	14.2079	155.001	149.617	AT1G28090,
1	26072281	26072617	466	6.51337	48.8899	46.6692	AT1G69360,
1	20945818	20946907	999	6.65138	103.407	99.9534	AT1G56000,AT1G56010,
1	835009	835301	287	4.5533	30.6552	28.7274	AT1G03370,
1	3147663	3148136	346	4.26471	36.6785	34.6552	AT1G09730,
1	18558019	18558423	582	8.52878	60.6351	58.2034	AT1G50110,
1	5222504	5222968	336	5.76971	35.6131	33.6065	AT1G15170,AT1G15175,
1	4267139	4267504	515	6.33469	53.8946	51.5866	AT1G12520,
1	10225827	10226069	336	3.96163	35.6934	33.6853	AT1G29260,
1	6351288	6351968	501	4.2173	52.4591	50.1768	AT1G18450,
1	28658300	28659003	998	6.71661	103.31	99.8586	AT1G76390,AT1G76400,
1	4084563	4084938	253	2.28361	27.1959	25.3242	AT1G12080,
1	30405468	30405940	1020	6.34229	105.557	102.042	AT1G80930,
1	19270050	19270285	111	4.03015	12.8137	11.1813	AT1G51880,
1	8991817	8992183	835	7.1632	86.524	83.5283	AT1G25570,
1	1419091	1419511	695	7.37852	72.2389	69.5686	AT1G04990,
1	1325176	1325426	385	7.73354	40.6218	38.5354	AT1G04730,
1	10478010	10478983	308	2.06754	32.7695	30.8077	AT1G29930,
1	8964690	8964918	138	4.0046	15.5157	13.8347	AT1G25530,
1	7297305	7297707	318	3.56584	33.8526	31.8741	AT1G20950,
1	9484319	9484739	797	4.09245	82.6112	79.7093	AT1G27300,AT1G27310,
1	19127939	19128674	666	4.87416	69.298	66.6917	AT1G51580,AT1G51590,
1	6227468	6227780	321	5.43322	34.1178	32.1349	AT1G18090,AT1G18100,
1	29270287	29270552	377	3.95866	39.7785	37.7053	AT1G77840,
1	26809841	26810230	353	3.61143	37.3367	35.3028	AT1G71080,
1	20053165	20053525	590	7.03447	61.5278	59.0782	AT1G53708,AT1G53710,
1	9987141	9987675	306	4.31956	32.6409	30.6818	AT1G28420,
1	6690559	6690754	264	2.84564	28.3426	26.452	AT1G19350,AT1G19360,
1	4575508	4575833	112	3.20039	12.8556	11.2222	AT1G13350,
1	28951655	28952037	664	4.80893	69.0495	66.4481	AT1G77060,
1	4268985	4269549	831	5.36245	86.1397	83.1533	AT1G12530,
1	25393273	25393524	217	2.51969	23.5603	21.7463	AT1G67730,
1	30388061	30388452	248	3.77029	26.6807	24.8172	AT1G80860,
1	27028489	27029056	914	7.02012	94.6657	91.4617	AT1G71860,
1	10135095	10135372	417	3.95629	43.862	41.7235	AT1G06207,AT1G29040,
1	3283252	3283470	87	3.41824	10.3319	8.74953	AT1G10050,
1	13452836	13453250	947	6.4068	98.0727	94.7743	AT1G36050,
1	3095274	3095583	427	3.32444	44.9371	42.7818	AT1G09570,
1	11714728	11715095	577	5.00155	60.1495	57.7267	AT1G32440,
1	21263456	21263838	256	3.9705	27.5178	25.6405	AT1G56720,
1	12146808	12147175	223	2.63914	24.1567	22.3328	AT1G33470,
1	6099973	6100327	811	5.06267	84.0561	81.1198	AT1G17730,
1	28299889	28300148	431	4.45274	45.3066	43.1453	AT1G75410,
1	5925848	5926337	491	3.13327	51.442	49.1768	AT1G17290,
1	20292880	20293549	619	5.51733	64.4321	61.9257	AT1G54360,AT1G54370,
1	24096387	24096711	627	3.65927	65.321	62.7966	AT1G64850,
1	18687458	18688247	720	5.73832	74.7747	72.0477	AT1G50440,AT1G50450,
1	27562577	27562903	304	6.75323	32.3972	30.4413	AT1G73300,AT1G73310,
1	27501791	27502031	304	6.75323	32.3972	30.4413	AT1G73130,AT1G73140,
1	3671811	3672117	481	7.17006	50.3861	48.1389	AT1G11000,
1	26054662	26054839	105	3.40755	12.1216	10.5034	AT1G69310,
1	22584856	22585178	916	9.41654	94.8477	91.6387	AT1G61240,
1	26859485	26859734	385	5.4872	40.5985	38.5127	AT1G71240,
1	9603554	9603756	230	3.23334	24.8998	23.0643	AT1G27600,
1	7950834	7951132	430	4.08344	45.1971	43.0374	AT1G22500,AT1G22510,
1	29746574	29746919	566	3.56062	59.0218	56.6199	AT1G79075,
1	17162986	17163216	80	3.48554	9.6412	8.07336	AT1G45248,
1	12012146	12012434	554	3.36107	57.8327	55.4529	AT1G33120,
1	28272208	28272829	392	2.59296	41.3491	39.2518	AT1G75350,
1	2537417	2537924	623	3.58341	64.828	62.3133	AT1G08110,
1	24284510	24284792	326	4.45045	34.6349	32.6434	AT1G65370,
1	23485853	23486159	149	4.2702	16.6442	14.9433	AT1G63300,
1	5709044	5709544	586	8.20909	61.1253	58.6836	AT1G16690,
1	22554067	22554500	146	3.34956	16.3241	14.6282	AT1G61180,
1	9396598	9396971	594	6.7631	61.9378	59.4804	AT1G27060,AT1G27070,
1	30235276	30235617	631	6.00201	65.6749	63.1433	AT1G80420,
1	24137613	24137863	329	3.62028	34.9931	32.9966	AT1G64980,
1	5477403	5478265	502	6.6575	52.5047	50.2212	AT1G15940,
1	29678101	29678334	208	4.75478	22.6289	20.8299	AT1G78930,
1	7114709	7115584	575	5.49923	59.9922	57.5722	AT1G20540,AT1G20550,
1	4436168	4436615	817	6.09601	84.7452	81.7927	AT1G13000,
1	29724923	29725517	667	3.80762	69.3731	66.7647	AT1G79010,
1	26548677	26548906	111	4.03015	12.8137	11.1813	AT1G70430,
1	6169347	6169682	310	4.14995	32.9838	31.019	AT1G17940,
1	2973017	2973515	530	4.65725	55.3529	53.0191	AT1G09210,
1	17180162	17180785	393	3.0768	41.4834	39.3834	AT1G45474,AT1G45545,
1	4307077	4307970	864	7.07467	89.5104	86.4408	AT1G12650,
1	2137171	2137752	822	7.18086	85.2399	82.2747	AT1G06960,
1	4743267	4743745	260	5.0485	27.9194	26.0365	AT1G13860,
1	24248829	24249184	539	2.90228	56.2515	53.9008	AT1G65290,
1	298624	298825	97	2.86216	11.3433	9.74036	AT1G01830,
1	20474624	20475133	804	5.81489	83.3688	80.4492	AT1G54920,
1	5832156	5832359	123	2.94085	14.0179	12.3636	AT1G17060,AT1G17065,
1	27804929	27805512	289	4.68216	30.8823	28.9518	AT1G73960,
1	27021642	27021967	533	8.40232	55.6536	53.3138	AT1G71830,
1	687856	688489	923	10.3855	95.5339	92.3068	AT1G03000,
1	636853	637633	458	4.33707	48.0067	45.8002	AT1G02860,AT1G02870,
1	2808248	2808591	310	4.18932	33.037	31.0714	AT1G08760,
1	2667822	2668649	567	5.78083	59.1112	56.7077	AT1G08450,
1	1099527	1099939	738	4.02711	76.6313	73.8628	AT1G04170,
1	7878787	7879261	627	3.22128	65.2272	62.7048	AT1G22300,
1	25449440	25450156	370	2.63818	39.1056	37.0434	AT1G67870,
1	23155436	23155675	52	2.94092	6.7967	5.29726	AT1G62540,
1	19489889	19490124	285	4.02819	30.4973	28.5723	AT1G07803,AT1G52330,AT1G52340,
1	5165647	5166011	504	3.30991	52.7249	50.4376	AT1G14980,
1	11758353	11758534	80	2.56984	9.58994	8.02385	AT1G32520,
1	11002373	11002967	746	5.36236	77.4691	74.6824	AT1G30910,
1	6223737	6224137	340	2.50297	36.0425	34.029	AT1G18080,
1	1448707	1449024	497	6.58542	52.041	49.7658	AT1G05055,
1	5461014	5461277	397	4.47912	41.8074	39.7023	AT1G15885,
1	7651400	7652187	336	2.79634	35.6722	33.6645	AT1G21760,AT1G21770,AT1G21780,
1	4961905	4962284	536	3.78899	55.9764	53.6313	AT1G14510,
1	1508849	1509682	239	2.72219	25.7557	23.9063	AT1G04343,AT1G05200,AT1G05205,
1	3643840	3644159	631	5.67114	65.6563	63.1252	AT1G10910,
1	24992545	24993011	627	3.65927	65.321	62.7966	AT1G66970,
1	11742065	11742519	1411	10.5175	146.024	141.105	AT1G32490,
1	11273623	11273973	482	5.25699	50.5025	48.2538	AT1G31500,
1	1973275	1973792	1093	6.50031	113.086	109.347	AT1G06470,
1	9072238	9072581	448	4.67926	47.043	44.8531	AT1G26218,AT1G26230,
1	28959719	28960110	729	4.68017	75.7466	72.9981	AT1G77080,
1	11601759	11602475	1011	6.74905	104.631	101.143	AT1G32200,
1	6780828	6781093	332	3.40072	35.2438	33.2426	AT1G19600,
1	24562486	24562747	252	4.71266	27.0906	25.2205	AT1G65985,
1	6551087	6552037	818	8.94017	84.7569	81.8042	AT1G18950,
1	4006415	4006709	576	5.36212	60.1215	57.6992	AT1G11870,
1	29924130	29924432	428	2.8004	45.0454	42.8882	AT1G79550,
1	2709052	2709500	485	3.59718	50.7912	48.5376	AT1G08550,
1	18444830	18445088	437	4.19168	45.9554	43.7838	AT1G49820,
1	9038170	9038568	751	11.6548	77.9383	75.1406	AT1G26130,
1	7289006	7289202	103	2.66957	11.9319	10.317	AT1G20920,
1	26111762	26112215	828	4.37153	85.8259	82.8472	AT1G69460,
1	24371462	24371744	174	3.82672	19.2319	17.4872	AT1G65560,
1	1441530	1442653	74	3.37661	9.0445	7.48967	AT1G05030,
1	16941989	16942532	694	4.97518	72.1185	69.4504	AT1G44835,
1	5228324	5228922	504	4.57517	52.7352	50.4475	AT1G15200,
1	26912534	26913177	959	8.23658	99.2487	95.9173	AT1G71400,AT1G71410,
1	25132039	25132219	80	3.48554	9.6412	8.07336	AT1G67180,
1	21796700	21797095	889	11.1535	92.1205	88.9847	AT1G58848,
1	17372515	17372994	628	5.7611	65.3757	62.8504	AT1G47380,
1	11122298	11123053	287	3.14465	30.6562	28.7284	AT1G31150,AT1G31160,
1	8560511	8561262	804	4.49335	83.3372	80.4183	AT1G24180,
1	6442705	6443246	671	5.76177	69.8119	67.1939	AT1G18700,
1	30258024	30258528	980	5.33317	101.447	98.0509	AT1G80470,AT1G80480,
1	23589018	23589725	502	6.51738	52.4948	50.2115	AT1G63640,
1	22427591	22427989	694	5.86653	72.1571	69.4882	AT1G60900,
1	4440532	4440924	717	6.87426	74.428	71.7096	AT1G13020,
1	3991045	3991311	199	3.28709	21.7828	19.9969	AT1G11810,AT1G11820,
1	3502063	3502394	480	3.05976	50.2772	48.0323	AT1G10590,
1	2851912	2852239	1005	7.64217	104.072	100.599	AT1G08890,
1	19646024	19646654	556	2.87871	58.0077	55.6248	AT1G52740,AT1G52750,
1	18728700	18729074	669	6.01801	69.5912	66.9776	AT1G50575,
1	17434710	17435068	478	4.68192	50.0418	47.801	AT1G47500,
1	29456868	29457436	756	8.25136	78.4893	75.6795	AT1G78280,AT1G78290,
1	25585816	25586233	630	4.85533	65.6078	63.0776	AT1G68260,
1	1451071	1451433	391	4.77547	41.2818	39.1853	AT1G05060,
1	8522848	8523098	128	3.83635	14.5119	12.8488	AT1G24090,
1	7714099	7714435	835	4.56078	86.5785	83.5806	AT1G21930,
1	2886223	2886549	98	1.9212	11.4272	9.82275	AT1G08980,
1	2778830	2779289	915	9.57423	94.7235	91.5176	AT1G08720,
1	13701386	13701888	307	3.54902	32.6924	30.732	AT1G36380,AT1G36390,
1	26630606	26631055	783	9.20373	81.2678	78.3966	AT1G70620,
1	5725666	5726420	536	3.78899	55.9764	53.6313	AT1G16720,AT1G16730,
1	5545679	5546521	665	4.49255	69.1148	66.5122	AT1G16190,AT1G16210,
1	2257485	2257984	1152	7.04409	119.192	115.259	AT1G07350,
1	19018959	19019275	755	7.16629	78.351	75.5443	AT1G51310,
1	6825087	6825410	182	2.19907	20.0302	18.2726	AT1G19740,
1	4030123	4030537	596	5.23851	62.1431	59.6813	AT1G11930,
1	3127798	3128312	815	5.02282	84.4748	81.5282	AT1G09660,
1	22746398	22746738	550	9.58523	57.4534	55.0805	AT1G61640,
1	8604090	8604597	1237	8.73465	127.982	123.734	AT1G24267,
1	9171917	9172965	528	3.30156	55.145	52.8145	AT1G26550,
1	29546638	29547050	870	5.77739	90.1559	87.0713	AT1G78560,
1	24297170	24297708	593	5.30584	61.7735	59.3192	AT1G65410,AT1G65420,
1	8889089	8889702	647	5.30062	67.312	64.7467	AT1G25350,
1	5456520	5456977	934	5.25185	96.6662	93.4071	AT1G15860,
1	22218773	22219121	415	5.71347	43.7046	41.5693	AT1G60260,
1	17726466	17727055	544	6.61858	56.7863	54.4257	AT1G48050,
1	26878471	26878740	285	4.02819	30.4973	28.5723	AT1G71310,
1	1233586	1233969	215	4.45154	23.354	21.5431	AT1G04520,
1	18285443	18285843	692	3.98761	71.8957	69.2319	AT1G49410,
1	27930969	27931234	188	4.11899	20.6196	18.8527	AT1G74280,
1	24896750	24897229	711	9.78159	73.8515	71.1447	AT1G66750,
1	24153567	24154691	825	6.12776	85.5469	82.5747	AT1G65010,AT1G65020,
1	6777000	6777460	911	6.46176	94.3277	91.1339	AT1G19580,
1	28730575	28730857	508	5.69061	53.1118	50.8177	AT1G76570,
1	22664584	22664891	189	5.22831	20.7536	18.9843	AT1G61430,
1	16482417	16482812	536	4.68636	56.0373	53.6904	AT1G43690,
1	11540084	11540466	229	3.302	24.7474	22.914	AT1G32090,
1	6434310	6434644	436	5.78385	45.799	43.6294	AT1G18690,
1	26854063	26854373	168	4.66661	18.5805	16.8473	AT1G71230,
1	5800937	5801444	786	7.94396	81.5626	78.6842	AT1G16970,
1	3384043	3384517	278	6.42646	29.7765	27.8628	AT1G10320,
1	6930993	6931387	370	6.70556	39.0747	37.0132	AT1G19970,
1	5014742	5015049	781	5.72634	81.0414	78.1746	AT1G14620,
1	26341803	26342131	644	4.58435	67.0471	64.4877	AT1G69935,
1	137655	138135	411	4.31986	43.2557	41.1273	AT1G01350,
1	6067223	6067490	557	7.09961	58.1419	55.7565	AT1G17640,
1	1471382	1471842	1203	12.8558	124.479	120.363	AT1G05120,
1	4592524	4592850	103	2.0607	11.9356	10.3207	AT1G13390,
1	30189367	30189661	183	3.88463	20.1084	18.3497	AT1G80290,
1	27211841	27212097	485	8.66659	50.8075	48.5533	AT1G72280,
1	26970108	26970500	881	7.73674	91.23	88.1183	AT1G71696,
1	22689646	22689820	92	3.70338	10.8735	9.27969	AT1G61500,
1	18519606	18520246	444	2.85622	46.6618	44.4783	AT1G07607,AT1G50010,AT1G50020,
1	1230353	1230842	1285	7.68401	132.974	128.563	AT1G04510,
1	10831375	10832176	662	3.63983	68.8368	66.2402	AT1G30570,AT1G30580,
1	3038488	3038753	180	3.63683	19.8387	18.0848	AT1G09420,AT1G09421,
1	21865751	21866195	624	6.85612	64.9498	62.4329	AT1G59520,
1	11479898	11480271	266	2.68048	28.5668	26.673	AT1G31970,
1	645104	645645	1148	8.01249	118.785	114.865	AT1G02890,
1	7908585	7908842	337	4.99217	35.73	33.7212	AT1G22403,
1	6567318	6567621	385	7.36062	40.5912	38.5055	AT1G19010,
1	21578726	21579151	1056	9.94128	109.255	105.632	AT1G58230,
1	19854682	19855621	595	3.17351	62.0181	59.5587	AT1G53240,
1	7318418	7319497	349	3.44081	36.9389	34.9106	AT1G20970,
1	27102049	27102257	160	4.17961	17.7297	16.01	AT1G71990,
1	25943411	25944090	631	5.19354	65.6622	63.1308	AT1G69010,AT1G69020,
1	24248206	24248647	629	5.00843	65.5277	62.9987	AT1G65280,
1	28462100	28462303	135	2.67273	15.2635	13.5866	AT1G75810,
1	1347995	1348407	551	4.54361	57.4737	55.1005	AT1G04790,
1	13277525	13277925	650	5.05805	67.5845	65.014	AT1G35780,
1	12157160	12157358	117	2.67302	13.3764	11.734	AT1G33520,
1	6665674	6665999	474	5.82122	49.7192	47.4839	AT1G19270,
1	6457839	6458260	485	3.34326	50.7998	48.546	AT1G18720,
1	20647767	20648016	119	3.58188	13.6243	11.9768	AT1G55325,
1	19592147	19592699	694	4.97518	72.1185	69.4504	AT1G52600,
1	17687411	17687780	128	1.9733	14.5084	12.8453	AT1G47970,
1	4737290	4737894	845	5.04018	87.6001	84.5776	AT1G13820,
1	3600916	3601362	343	4.43559	36.3858	34.3666	AT1G10820,
1	24737246	24737745	587	5.32399	61.2218	58.7783	AT1G66340,AT1G66345,
1	2359561	2359999	613	5.84945	63.8107	61.3164	AT1G07650,
1	2060469	2060932	1039	12.4415	107.507	103.938	AT1G06720,
1	12208236	12208903	743	5.83503	77.1097	74.3305	AT1G33680,AT1G33700,
1	10889972	10890221	328	3.33622	34.7989	32.8054	AT1G30690,
1	89541	89768	216	3.39546	23.415	21.603	AT1G01210,
1	5107444	5108167	1048	5.4713	108.488	104.889	AT1G14830,
1	21889700	21890081	674	8.02715	70.1096	67.4853	AT1G59600,
1	1834571	1835471	487	5.23665	51.0564	48.7983	AT1G06060,AT1G06070,
1	14026648	14026976	536	3.26256	55.9557	53.611	AT1G36980,
1	11461523	11461825	833	5.02738	86.3208	83.3297	AT1G31910,
1	9002369	9002741	557	4.10838	58.1016	55.7168	AT1G25682,
1	4263313	4263566	232	3.17208	25.0745	23.2362	AT1G12500,
1	28446639	28446893	337	4.99181	35.7275	33.7187	AT1G75760,
1	6500847	6501125	180	3.10787	19.7692	18.0166	AT1G18840,
1	27961115	27961403	321	2.9881	34.1009	32.1183	AT1G74380,
1	23669559	23669923	561	7.16482	58.5585	56.1654	AT1G63810,
1	20435721	20436004	934	7.66266	96.668	93.4087	AT1G54770,
1	30403274	30403548	57	1.79047	7.28573	5.77432	AT1G80910,AT1G80920,
1	27109316	27109670	576	3.06417	60.1092	57.6872	AT1G72020,
1	20275324	20276001	479	3.74977	50.1429	47.901	AT1G07963,AT1G54310,AT1G54320,
1	16964735	16964977	261	6.20861	28.0654	26.1792	AT1G44890,
1	10109594	10110246	369	4.22484	38.9661	36.9065	AT1G28960,
1	7419740	7419981	305	3.03076	32.5246	30.5671	AT1G21190,
1	5840267	5840641	388	3.50847	40.9477	38.8559	AT1G17070,AT1G17080,
1	16410536	16410850	623	4.63121	64.8219	62.3073	AT1G43580,
1	1106440	1106867	400	4.02175	42.1854	40.074	AT1G04190,
1	10038072	10038372	394	7.84246	41.5671	39.4655	AT1G28560,
1	6418902	6419160	197	2.7209	21.537	19.7551	AT1G18650,
1	12086247	12086503	677	9.81238	70.3956	67.7648	AT1G33330,
1	28528097	28528719	489	2.89469	51.2142	48.9538	AT1G76010,
1	27504153	27504359	80	3.48554	9.6412	8.07336	AT1G73150,
1	20221064	20221873	603	6.63824	62.8284	60.3534	AT1G54170,
1	1784104	1784533	955	5.42497	98.8803	95.5592	AT1G05890,
1	17791885	17792352	938	9.24364	97.1418	93.8696	AT1G48175,AT1G48180,
1	1823656	1823944	496	4.69901	51.8846	49.6125	AT1G06010,
1	16622111	16622545	897	6.94661	92.942	89.7853	AT1G43860,
1	8401199	8401485	534	4.98894	55.7787	53.4368	AT1G23750,
1	2706245	2706824	1023	5.34953	105.873	102.351	AT1G08540,
1	1594088	1594431	530	4.21618	55.3909	53.0563	AT1G05430,
1	10995852	10996166	693	6.13228	71.9981	69.332	AT1G30890,
1	27610479	27611056	1222	9.53954	126.423	122.23	AT1G73430,
1	27063985	27064461	623	4.8288	64.9094	62.3933	AT1G71900,
1	7378635	7378959	471	4.42758	49.3926	47.1631	AT1G21080,
1	4835888	4836163	203	3.60922	22.1112	20.3208	AT1G14130,
1	17453941	17454368	842	6.35258	87.3111	84.2957	AT1G47530,
1	3033310	3033586	561	7.16482	58.5585	56.1654	AT1G09390,AT1G09400,
1	19990661	19991078	911	5.96121	94.3257	91.1319	AT1G53570,
1	17395486	17395844	678	3.71162	70.5326	67.8993	AT1G47410,AT1G47420,
1	4677099	4677301	129	2.44971	14.6346	12.969	AT1G13640,
1	3748147	3748503	567	5.78083	59.1112	56.7077	AT1G11180,
1	18638418	18638705	528	3.20261	55.147	52.8164	AT1G50310,AT1G50320,
1	17647133	17647628	1208	11.0018	124.968	120.832	AT1G47900,
1	11414763	11415061	284	3.53272	30.3576	28.4351	AT1G31817,
1	27540205	27540803	375	2.43752	39.5785	37.5093	AT1G73220,AT1G73230,
1	24566033	24566300	329	5.20195	34.9654	32.9697	AT1G65985,
1	21587091	21587638	835	9.21869	86.5595	83.562	AT1G58250,
1	1749137	1749493	566	4.68823	59.0342	56.6321	AT1G05810,AT1G05820,
1	13051388	13051813	1349	10.2793	139.567	134.951	AT1G35470,
1	5770790	5771025	313	3.85811	33.2768	31.3076	AT1G16870,
1	3017566	3018224	485	2.84392	50.8445	48.5897	AT1G09340,
1	1647657	1648006	438	5.21332	46.065	43.8914	AT1G05570,
1	14027312	14027812	705	6.58246	73.2237	70.5309	AT1G36990,
1	410330	410560	257	2.73813	27.6329	25.7538	AT1G02150,
1	3079155	3079475	487	5.23665	51.0564	48.7983	AT1G09530,
1	3001497	3001940	453	4.86326	47.5314	45.3328	AT1G09290,
1	23263715	23263901	247	3.2729	26.605	24.7424	AT1G62820,
1	1912777	1913133	329	5.20195	34.9654	32.9697	AT1G06240,
1	18481209	18481448	261	6.20861	28.0654	26.1792	AT1G49910,
1	11470089	11470390	438	4.74134	46.004	43.8316	AT1G31940,
1	6002454	6002683	254	4.58604	27.3223	25.4485	AT1G17460,
1	2426051	2426641	468	6.46509	49.0355	46.812	AT1G07840,
1	1857780	1858342	1086	6.81123	112.355	108.637	AT1G06130,
1	8412074	8412303	213	4.7241	23.1506	21.3429	AT1G23790,AT1G23800,
1	4778844	4779297	498	4.58056	52.1545	49.8771	AT1G13960,
1	18784262	18785420	878	7.37265	90.932	87.8268	AT1G50700,AT1G50710,
1	27250727	27251485	899	8.47856	93.1313	89.9686	AT1G72390,
1	11434129	11434377	393	3.85149	41.4403	39.3412	AT1G31860,
1	6807476	6808078	510	4.99354	53.3629	51.0642	AT1G19680,AT1G19690,
1	3442454	3442792	88	1.87564	10.4624	8.87728	AT1G10470,
1	2748402	2748701	941	5.17177	97.4492	94.1686	AT1G08640,
1	21842368	21842582	189	3.02012	20.7019	18.9339	AT1G59359,
1	7328816	7329272	632	4.74789	65.8228	63.2889	AT1G20980,
1	6900459	6900963	946	6.2587	97.9037	94.6095	AT1G19880,
1	3766761	3767195	526	4.52276	54.9699	52.6423	AT1G11240,
1	10041697	10041991	372	6.66922	39.3582	37.2919	AT1G28570,
1	7119725	7120069	453	5.09271	47.5642	45.3651	AT1G20560,
1	1465525	1465853	650	7.79887	67.6053	65.0345	AT1G05090,
1	12492422	12492680	258	4.95049	27.7446	25.864	AT1G34270,
1	8469289	8469913	837	5.48028	86.7341	83.7329	AT1G23935,AT1G23950,
1	7495971	7496369	265	2.47643	28.416	26.5246	AT1G21400,
1	19038565	19039351	139	3.69544	15.6661	13.9819	AT1G51350,
1	16135912	16136130	243	2.65058	26.1839	24.3288	AT1G42990,
1	12432730	12433149	588	5.01131	61.324	58.8783	AT1G34130,
1	11772309	11772647	144	3.09786	16.0941	14.403	AT1G32550,
1	7529917	7530244	272	2.1284	29.1333	27.2307	AT1G21500,
1	6605625	6605908	335	3.80216	35.5819	33.576	AT1G19110,
1	25436701	25437063	843	5.60693	87.3793	84.3618	AT1G67840,
1	22358053	22358343	220	3.01307	23.8725	22.0539	AT1G60730,
1	21806111	21806328	268	2.54097	28.7697	26.8724	AT1G58983,
1	3356727	3357060	499	8.35707	52.1978	49.9196	AT1G10240,
1	23972974	23973626	1223	6.45206	126.582	122.381	AT1G64550,
1	11798396	11798573	154	3.37525	17.1621	15.452	AT1G32630,AT1G32640,
1	9527668	9527965	292	2.95797	31.1844	29.2483	AT1G27435,
1	23621890	23622330	749	4.58897	77.7747	74.981	AT1G63690,
1	16398110	16398782	605	3.86999	63.0112	60.533	AT1G43560,
1	11940562	11940967	501	8.17698	52.4418	50.1598	AT1G32940,
1	8837217	8837650	675	5.09016	70.1514	67.5259	AT1G25220,
1	3388067	3388316	52	2.94092	6.7967	5.29726	AT1G10320,
1	27480923	27481505	690	4.17617	71.7096	69.0497	AT1G73060,
1	21185642	21186062	478	6.16603	50.1189	47.8774	AT1G56550,
1	19420771	19421034	261	6.20861	28.0654	26.1792	AT1G52160,
1	7083274	7083493	96	1.97955	11.2129	9.61224	AT1G20430,
1	4886474	4886787	516	5.43461	53.9979	51.6879	AT1G14310,AT1G14315,
1	27795145	27795450	532	5.89188	55.5893	53.2504	AT1G73930,
1	2715114	2715507	258	2.99185	27.7697	25.8886	AT1G08580,
1	19614972	19615377	348	3.51786	36.8281	34.802	AT1G52660,AT1G52670,
1	12545740	12546183	622	10.3477	64.8128	62.2984	AT1G34360,
1	11054760	11055154	881	12.2345	91.295	88.1812	AT1G31010,
1	21086568	21087030	545	2.97502	56.9506	54.5873	AT1G56330,
1	947239	947854	213	5.55508	23.1169	21.3097	AT1G03770,AT1G03780,
1	513842	514299	597	5.7704	62.2432	59.7799	AT1G02475,
1	20358349	20358657	302	5.04287	32.1638	30.212	AT1G54510,
1	29577080	29577652	490	2.71475	51.2962	49.0343	AT1G78630,
1	27618609	27618947	371	6.19911	39.1854	37.1218	AT1G73450,
1	2178101	2179110	1052	5.42791	108.838	105.228	AT1G07110,
1	18473513	18473753	143	2.91796	16.0433	14.3528	AT1G49890,
1	13197583	13197990	501	8.17698	52.4418	50.1598	AT1G35660,
1	25478685	25479019	624	4.96239	64.9387	62.422	AT1G67940,AT1G67950,
1	16895048	16895372	517	4.83566	54.0876	51.7763	AT1G44750,
1	6203714	6203929	132	2.43748	14.9014	13.2308	AT1G18020,
1	25415843	25416286	574	3.20997	59.9077	57.4896	AT1G67785,
1	21072897	21073683	432	2.6724	45.4322	43.2688	AT1G56280,
1	16655480	16655940	641	4.99158	66.7205	64.1678	AT1G43900,AT1G43910,
1	1315341	1315725	273	2.34807	29.2401	27.335	AT1G04690,
1	10493935	10494492	312	3.70533	33.2247	31.2568	AT1G29950,
1	849126	849469	147	2.97092	16.4733	14.775	AT1G03430,
1	8219299	8219605	422	5.0613	44.4248	42.2774	AT1G23180,
1	1416346	1416859	844	5.14184	87.4955	84.4749	AT1G04985,
1	4337354	4337880	959	7.941	99.2552	95.9233	AT1G12730,
1	795536	795830	496	6.11899	51.9159	49.643	AT1G03260,
1	330145	330968	881	5.73794	91.2128	88.1021	AT1G01950,AT1G01960,
1	22380044	22380295	236	4.24149	25.4582	23.6141	AT1G60790,
1	12533751	12534195	1228	11.1214	127.112	122.891	AT1G34340,
1	22285584	22286239	1268	8.1749	131.164	126.814	AT1G60490,
1	979337	979788	865	5.07369	89.5949	86.5231	AT1G03860,
1	30362485	30363403	844	6.25413	87.472	84.4524	AT1G80790,
1	23558426	23558876	647	4.98128	67.2883	64.7234	AT1G63500,
1	1445427	1445959	99	3.81231	11.5083	9.90156	AT1G05035,
1	3689356	3689830	825	9.15331	85.5651	82.5927	AT1G11060,
1	21122597	21122854	220	4.80155	23.8686	22.0502	AT1G56420,
1	4986899	4987339	509	4.94616	53.2166	50.9207	AT1G14570,
1	4761053	4761632	321	2.11702	34.1322	32.1491	AT1G13930,
1	4057638	4057820	72	2.46632	8.81381	7.26477	AT1G12010,
1	26106979	26107482	691	5.05672	71.8445	69.1818	AT1G69450,
1	2047106	2047516	316	3.9238	33.6691	31.6934	AT1G06670,
1	180152	180732	686	3.38244	71.3232	68.6724	AT1G01490,
1	5086701	5086918	105	3.63421	12.1256	10.5073	AT1G14770,
1	8612345	8612538	140	3.01608	15.6882	14.0035	AT1G24280,AT1G24290,
1	6283419	6283763	1015	6.81835	105.028	101.529	AT1G18270,
1	5908852	5909091	138	4.46585	15.5592	13.8769	AT1G17260,AT1G17270,
1	28960369	28960828	646	4.23227	67.1634	64.6015	AT1G77090,
1	25474125	25474408	437	4.86962	45.8743	43.7039	AT1G67920,AT1G67930,
1	27787539	27787726	112	1.80658	12.8751	11.2415	AT1G73885,
1	19792294	19792492	211	4.90758	23.0004	21.1954	AT1G53110,
1	13696082	13696453	625	5.20817	65.1042	62.5845	AT1G36370,
1	2840779	2841062	226	3.75234	24.4675	22.6393	AT1G08845,
1	9943133	9943554	703	5.19904	73.0514	70.3621	AT1G28340,
1	6036777	6037278	696	5.17182	72.323	69.65	AT1G17550,
1	3645692	3646019	253	6.09969	27.2211	25.3487	AT1G10920,
1	877906	878097	139	3.43003	15.6793	13.9949	AT1G03520,
1	5831071	5831336	516	6.67068	53.9571	51.6479	AT1G17050,
1	3800798	3801214	440	2.88118	46.244	44.0673	AT1G11303,AT1G11310,
1	7738351	7738623	324	4.6746	34.4623	32.4736	AT1G21980,
1	5441124	5441781	330	3.5276	35.0574	33.0596	AT1G15800,
1	30418006	30418331	336	6.99592	35.695	33.6868	AT1G80960,
1	23664879	23665234	673	5.49276	69.954	67.333	AT1G63780,
1	21404430	21404678	256	5.48637	27.4819	25.6051	AT1G57790,
1	10479228	10479449	310	3.44061	33.0275	31.0621	AT1G29940,
1	21414173	21414500	1022	9.15894	105.744	102.226	AT1G57820,
1	1373303	1373675	625	5.20817	65.1042	62.5845	AT1G04870,
1	22571692	22571955	328	5.69759	34.8184	32.8245	AT1G61210,
1	252056	252383	500	9.04061	52.3425	50.0621	AT1G01690,
1	27159260	27159557	352	4.26353	37.2651	35.2325	AT1G72175,
1	29601379	29601713	593	5.30584	61.7735	59.3192	AT1G78700,AT1G78710,
1	25197897	25198420	843	7.20509	87.4006	84.3829	AT1G67310,
1	18866869	18867152	238	2.34915	25.715	23.8663	AT1G50900,AT1G50910,
1	9505190	9505529	813	11.301	84.337	81.3948	AT1G27370,
1	8754737	8755579	1508	10.3439	156.321	150.872	AT1G24706,
1	23733471	23733854	509	3.50045	53.2793	50.9824	AT1G63940,
1	11146411	11147235	413	4.10548	43.4698	41.3378	AT1G06423,AT1G31190,AT1G31200,
1	27405461	27405825	411	6.02352	43.2615	41.1329	AT1G72830,
1	18708036	18708375	499	4.82264	52.2409	49.962	AT1G50500,
1	6586056	6586499	669	9.28132	69.5444	66.9322	AT1G19080,
1	3112852	3113238	417	4.00387	43.916	41.7767	AT1G09610,AT1G09620,
1	22409728	22410407	277	2.27486	29.6164	27.7059	AT1G60870,
1	29598228	29598591	605	6.48849	63.0038	60.5257	AT1G78690,
1	27992556	27992949	231	2.12453	24.9884	23.1518	AT1G74470,
1	10722323	10723157	291	2.09127	31.107	29.1722	AT1G30380,
1	20902546	20902758	228	4.03401	24.6469	22.8154	AT1G55890,
1	8124749	8125453	650	6.96185	67.6311	65.0595	AT1G22940,AT1G22950,
1	3875241	3875458	351	2.93295	37.1646	35.1333	AT1G11530,AT1G11540,
1	4034550	4034861	189	5.22831	20.7536	18.9843	AT1G11950,
1	2967968	2968203	315	6.79615	33.4885	31.5153	AT1G09195,
1	8069014	8069310	153	1.99975	17.1081	15.3988	AT1G22780,
1	19954422	19954838	479	5.3429	50.1461	47.9038	AT1G53460,
1	11217900	11218282	600	3.94283	62.506	60.0374	AT1G31340,
1	18704567	18704809	305	2.6656	32.501	30.5438	AT1G50480,AT1G50490,
1	11640594	11640825	406	4.64682	42.7775	40.6564	AT1G32260,
1	45321	45702	255	2.50323	27.4525	25.5762	AT1G01080,
1	23607495	23607689	180	3.74573	19.784	18.031	AT1G63670,
1	2338661	2339286	203	1.91101	22.1899	20.3978	AT1G07590,AT1G07600,
1	9533494	9534091	668	3.6434	69.416	66.8065	AT1G27450,
1	2473267	2473516	316	4.5686	33.6619	31.6863	AT1G07980,
1	19323405	19324222	881	4.39325	91.2152	88.1045	AT1G51980,
1	27319708	27320301	704	4.79168	73.1914	70.4996	AT1G72550,
1	269847	270038	146	2.41742	16.376	14.6792	AT1G01725,
1	9859937	9860201	571	9.80307	59.5324	57.1209	AT1G28210,
1	5592667	5593040	154	2.66029	17.1748	15.4646	AT1G16350,
1	24108625	24109108	789	6.58934	81.8625	78.9778	AT1G64880,
1	5031993	5032242	344	6.53958	36.488	34.4673	AT1G14660,
1	25038998	25039343	419	4.13419	44.0997	41.9577	AT1G67060,
1	20863707	20864250	745	5.18916	77.3044	74.5211	AT1G55810,
1	19858586	19859240	403	5.6498	42.4773	40.362	AT1G53250,
1	655571	655992	575	5.30781	59.9273	57.5086	AT1G02910,
1	27920975	27922169	109	2.68759	12.5386	10.9121	AT1G74250,
1	25872469	25872939	542	3.90223	56.634	54.2763	AT1G68830,
1	6610760	6611168	1063	8.78195	110.003	106.358	AT1G19140,
1	2465796	2466092	184	2.56033	20.1745	18.4149	AT1G07950,
1	17331529	17332017	421	3.70221	44.3139	42.1688	AT1G47278,AT1G47280,
1	16126377	16127264	545	3.07494	56.9021	54.5393	AT1G42960,
1	9602867	9603319	1395	12.7493	144.328	139.502	AT1G27595,AT1G27600,
1	5760170	5760444	205	4.2698	22.3436	20.5485	AT1G16825,
1	28522696	28523004	521	7.95193	54.5048	52.1858	AT1G75980,
1	23034513	23034707	99	3.81231	11.5083	9.90156	AT1G08513,AT1G62310,
1	26069219	26069820	538	4.54576	56.2223	53.8724	AT1G69340,
1	29915902	29916418	1234	5.79918	127.687	123.449	AT1G79529,AT1G79530,
1	23463136	23463418	221	5.664	23.9216	22.1016	AT1G63250,
1	90299	90589	152	4.68369	16.995	15.2874	AT1G01210,AT1G04017,
1	8251414	8251955	984	10.1994	101.831	98.4251	AT1G23230,
1	19818864	19819524	443	7.27455	46.564	44.3821	AT1G53165,
1	1438111	1438511	1181	11.6746	122.233	118.199	AT1G05030,
1	12979389	12979892	582	4.81477	60.6462	58.214	AT1G35340,
1	10459484	10460048	819	4.59138	84.9241	81.9678	AT1G29880,
1	6113095	6113328	66	2.92654	8.22567	6.69034	AT1G17760,
1	5650486	5651173	326	5.03464	34.6022	32.6113	AT1G16520,
1	29406242	29406635	334	2.86112	35.4164	33.4128	AT1G78150,
1	23258079	23258483	524	5.23736	54.7526	52.4294	AT1G62810,
1	1205523	1205811	290	3.22691	30.9406	29.0084	AT1G04440,
1	11739088	11740253	413	2.5417	43.4689	41.337	AT1G06573,AT1G32460,AT1G32470,
1	7078887	7079298	175	3.8774	19.2594	17.5143	AT1G20410,
1	29700919	29701261	451	8.496	47.3614	45.1658	AT1G78960,
1	29015504	29015786	352	4.26353	37.2651	35.2325	AT1G77220,
1	11920401	11920691	195	4.68247	21.2909	19.5131	AT1G32900,
1	5577281	5577574	135	3.21699	15.265	13.5881	AT1G16300,
1	10685901	10686164	278	3.8532	29.7705	27.8574	AT1G30330,
1	10341578	10341814	167	4.90154	18.4703	16.7385	AT1G29590,
1	10190162	10190542	303	6.00888	32.3022	30.3481	AT1G29170,
1	8508245	8508850	981	4.58379	101.542	98.1445	AT1G24050,
1	11253430	11253866	701	4.36506	72.8374	70.1531	AT1G31420,
1	4794286	4794500	210	3.14027	22.8989	21.0953	AT1G13980,
1	22772206	22772451	458	4.36855	48.0755	45.8683	AT1G61670,AT1G61680,
1	8614397	8614653	228	3.35922	24.65	22.8184	AT1G24300,
1	829850	830327	641	7.16095	66.7322	64.1788	AT1G03365,
1	21213825	21214315	566	6.88218	59.0686	56.6658	AT1G56610,AT1G56612,
1	18986026	18986553	447	2.60712	46.9667	44.7778	AT1G51200,
1	12171301	12171500	45	1.9886	6.07161	4.59297	AT1G33560,
1	11142715	11143025	362	4.15681	38.273	36.2242	AT1G31175,AT1G31180,
1	1716990	1717239	296	3.93274	31.5786	29.6359	AT1G05710,
1	4724126	4724471	174	3.61124	19.1764	17.4337	AT1G13770,
1	12646675	12646929	324	4.35657	34.4719	32.483	AT1G34550,
1	18295553	18295811	267	3.94274	28.6645	26.7688	AT1G49430,
1	8422532	8422968	669	3.96648	69.5312	66.9198	AT1G23820,AT1G23830,
1	27755500	27755844	700	5.69688	72.6989	70.0173	AT1G73820,
1	25793065	25793703	376	7.51985	39.7653	37.6924	AT1G68700,AT1G68710,
1	23084427	23084981	205	2.39255	22.3152	20.5211	AT1G62390,
1	11683941	11684410	824	9.31268	85.4122	82.4431	AT1G32380,
1	8573625	8574004	245	5.99077	26.3844	24.525	AT1G24210,
1	5201885	5202106	180	3.45363	19.7627	18.0104	AT1G15110,
1	9862084	9862272	150	3.08027	16.757	15.0544	AT1G28230,
1	4012602	4013099	949	4.98455	98.246	94.9421	AT1G11890,
1	29020219	29020585	1026	8.92322	106.135	102.603	AT1G77250,
1	25709790	25710235	224	2.06438	24.2253	22.4005	AT1G68520,
1	24486527	24486903	569	3.29592	59.3411	56.934	AT1G65820,
1	23049830	23050220	1076	8.21405	111.332	107.645	AT1G62330,
1	2114974	2115322	1220	8.30653	126.219	122.033	AT1G06900,
1	3895271	3895531	253	6.09969	27.2211	25.3487	AT1G11591,AT1G11592,
1	6431977	6432240	664	8.66382	69.0703	66.4685	AT1G18680,
1	2942577	2942906	819	5.48604	84.8929	81.9368	AT1G09140,
1	1732061	1732605	341	4.30599	36.1575	34.142	AT1G05785,
1	712482	712915	829	7.96588	85.9055	82.9246	AT1G03060,
1	3632256	3632567	691	9.73643	71.8279	69.1657	AT1G10900,
1	2674300	2674617	517	4.83566	54.0876	51.7763	AT1G08460,
1	21394495	21394974	701	4.70583	72.8564	70.1715	AT1G57765,
1	10792242	10792601	654	6.60787	68.0245	65.445	AT1G30480,
1	392386	392863	987	5.98537	102.148	98.7305	AT1G02100,AT1G02110,
1	29017743	29018087	227	4.43838	24.5329	22.7035	AT1G77230,AT1G77240,
1	2656512	2657056	103	2.24083	11.9152	10.3006	AT1G08420,
1	23253289	23253615	125	2.08169	14.1894	12.5316	AT1G08563,AT1G62790,
1	19689081	19689439	229	3.302	24.7474	22.914	AT1G52880,
1	17981806	17982101	473	3.64073	49.5874	47.3544	AT1G48630,
1	17169526	17169935	672	4.53882	69.8641	67.2451	AT1G45230,
1	10277855	10278286	847	6.85596	87.7846	84.7584	AT1G29370,
1	9726701	9727037	755	11.5998	78.3769	75.5698	AT1G27920,AT1G27921,
1	6891082	6891906	860	8.82871	89.0754	86.018	AT1G19850,AT1G19860,
1	4874897	4875249	387	3.804	40.8321	38.7428	AT1G14260,AT1G14270,
1	3195816	3196176	915	6.28704	94.8041	91.5963	AT1G09840,
1	22607501	22607820	144	3.09786	16.0941	14.403	AT1G61300,
1	9121466	9122027	1270	11.3606	131.428	127.065	AT1G26370,
1	30127236	30127783	1065	5.94353	110.212	106.561	AT1G80070,
1	15651058	15651404	245	2.50818	26.4359	24.5758	AT1G41880,
1	7042600	7043359	348	2.18949	36.8957	34.8686	AT1G20340,
1	6937868	6938223	417	2.677	43.8454	41.7072	AT1G20010,
1	5690795	5691313	473	7.90441	49.5927	47.3596	AT1G16650,
1	29667476	29668075	1039	7.63158	107.506	103.936	AT1G78910,AT1G78915,
1	18100884	18101575	82	1.63943	9.84702	8.27481	AT1G48920,
1	22020547	22020973	701	4.70583	72.8564	70.1715	AT1G59830,
1	19572980	19573244	204	4.47153	22.2021	20.4097	AT1G52550,
1	10980483	10980663	167	4.90154	18.4703	16.7385	AT1G30845,
1	4444090	4444554	657	10.4552	68.3803	65.7933	AT1G13030,
1	21761447	21762052	377	3.46568	39.8393	37.7651	AT1G58602,
1	18877826	18878236	627	5.25451	65.2818	62.7587	AT1G50930,AT1G50940,
1	11846209	11846553	551	5.69705	57.5519	55.1775	AT1G32740,AT1G32750,
1	1147579	1147926	582	4.21444	60.6669	58.2342	AT1G04290,AT1G04295,
1	11215591	11215995	334	2.17078	35.4875	33.4832	AT1G31330,
1	826088	826334	430	5.81821	45.2259	43.0659	AT1G03360,
1	11615733	11616188	628	3.90877	65.3784	62.8531	AT1G32230,
1	9832770	9833248	533	3.30729	55.7108	53.3701	AT1G28140,
1	22333138	22333515	284	5.37754	30.3883	28.4651	AT1G60620,
1	12743796	12744262	352	4.57353	37.247	35.2146	AT1G34760,
1	4715395	4715604	157	3.60444	17.414	15.7004	AT1G13740,AT1G13750,
1	8768999	8769426	687	6.15485	71.3707	68.7189	AT1G24793,
1	30150290	30150487	105	3.92123	12.1552	10.5354	AT1G80150,
1	21796191	21796451	320	5.36123	34.0783	32.0959	AT1G58848,
1	21623825	21624119	210	2.2229	22.8883	21.085	AT1G58290,
1	18565760	18566221	704	7.06059	73.1551	70.464	AT1G50120,
1	17950294	17950950	341	4.30599	36.1575	34.142	AT1G48540,AT1G48550,
1	4735100	4735319	161	3.71767	17.8211	16.1	AT1G13810,
1	25287389	25287730	99	3.81231	11.5083	9.90156	AT1G67500,
1	19712926	19713242	219	3.03649	23.7578	21.941	AT1G52930,
1	19311870	19312084	99	3.81231	11.5083	9.90156	AT1G51965,
1	11355064	11355466	401	4.39658	42.2281	40.1159	AT1G31710,
1	29623527	29624165	446	5.93975	46.879	44.6915	AT1G78790,
1	22424436	22424792	59	2.09535	7.46828	5.95152	AT1G60900,
1	2948294	2949152	716	5.35289	74.3307	71.6138	AT1G09150,
1	28187518	28187733	124	3.39993	14.1383	12.482	AT1G75080,AT1G75090,
1	26702105	26702316	189	3.88977	20.6782	18.9106	AT1G70790,
1	14293098	14293459	160	4.79261	17.7278	16.0081	AT1G38131,
1	8260698	8261411	349	4.7465	37.0091	34.9798	AT1G23280,
1	7007777	7008089	866	4.74067	89.7705	86.6946	AT1G20225,
1	27521239	27521634	1028	8.81357	106.353	102.815	AT1G73180,
1	24148281	24148660	682	6.32482	70.8473	68.2064	AT1G65000,
1	23686991	23687267	379	3.02413	40.0615	37.9841	AT1G63830,
1	910114	910360	388	5.36754	40.9172	38.8259	AT1G03650,
1	25209487	25210136	1157	8.30165	119.712	115.761	AT1G67325,
1	23834624	23835468	581	2.91008	60.6157	58.1844	AT1G64230,
1	23407706	23408050	502	4.50741	52.5542	50.2697	AT1G63110,
1	2216642	2217298	800	5.354	83.0025	80.0916	AT1G07210,AT1G07220,
1	2130120	2130528	689	4.34736	71.6037	68.946	AT1G06950,
1	5555009	5555255	510	3.46885	53.3506	51.0523	AT1G16240,
1	29772586	29772911	777	7.89028	80.6382	77.781	AT1G79150,
1	25394344	25395061	314	2.09801	33.4328	31.4606	AT1G67740,
1	12443000	12443243	167	4.90154	18.4703	16.7385	AT1G34160,
1	22544316	22544635	591	4.09447	61.5831	59.1326	AT1G61150,
1	19190986	19191288	534	5.54449	55.7733	53.4316	AT1G51740,
1	5043893	5044084	38	1.60165	5.28142	3.82571	AT1G14685,
1	19525327	19525563	160	3.18364	17.7494	16.0293	AT1G52410,
1	9510914	9511370	651	4.93493	67.7174	65.1439	AT1G27385,
1	9376087	9376717	828	4.65347	85.7867	82.8084	AT1G27000,
1	29167369	29168145	647	4.98128	67.2883	64.7234	AT1G77610,AT1G77620,
1	11037589	11037940	295	6.64431	31.5166	29.5749	AT1G30960,
1	6372388	6373071	1054	6.16375	109.022	105.406	AT1G18500,
1	3505080	3505546	1011	6.74905	104.631	101.143	AT1G10600,
1	19562429	19563186	634	5.66669	66.0069	63.4683	AT1G52500,AT1G52510,
1	1017450	1017891	728	9.53974	75.5791	72.8351	AT1G03960,
1	8800300	8800571	212	2.35605	23.026	21.2206	AT1G24996,
1	2097660	2098013	232	3.52597	25.0509	23.2132	AT1G06840,
1	9318849	9319057	97	3.45155	11.3877	9.78394	AT1G26890,
1	5206062	5206523	207	2.6331	22.5381	20.7404	AT1G15130,
1	3848511	3849129	709	3.54318	73.6729	70.97	AT1G11430,
1	9812965	9813413	701	4.85957	72.8602	70.1751	AT1G28120,
1	3381502	3382086	653	6.76843	67.9746	65.3963	AT1G10310,
1	26985746	26986346	197	2.41243	21.5011	19.7206	AT1G71720,AT1G71730,
1	19760097	19760410	899	5.40047	93.1563	89.993	AT1G53030,
1	7976535	7976795	361	4.46614	38.2221	36.1742	AT1G22570,
1	21166802	21167365	852	5.79134	88.327	85.2864	AT1G56500,
1	19644778	19645126	1068	6.50561	110.483	106.822	AT1G52730,
1	10149326	10149621	779	5.67603	80.8021	77.9416	AT1G29060,
1	9491818	9492562	800	4.94947	82.9172	80.0085	AT1G27320,
1	448479	448836	393	3.5446	41.4883	39.3883	AT1G02280,
1	3304056	3304523	59	2.16976	7.49474	5.97732	AT1G10120,
1	30368636	30369084	531	7.74443	55.4888	53.1519	AT1G80810,
1	2621959	2622306	232	3.79597	25.0678	23.2297	AT1G08320,
1	25469703	25469949	269	3.13269	28.8777	26.9787	AT1G67900,
1	12359545	12359881	401	4.39658	42.2281	40.1159	AT1G34010,
1	19589035	19589405	341	3.65454	36.1508	34.1354	AT1G52580,AT1G52590,
1	8524617	8524889	325	5.88012	34.5709	32.5806	AT1G24095,
1	29207703	29208098	474	2.99807	49.7175	47.4824	AT1G77710,
1	26132849	26133097	313	6.86215	33.2848	31.315	AT1G69526,
1	25153091	25154064	115	2.12605	13.1803	11.5416	AT1G67230,
1	2732961	2733866	1209	11.2014	125.06	120.921	AT1G08600,AT1G08610,
1	29303947	29304268	353	2.90946	37.4286	35.3929	AT1G77940,
1	8705253	8705839	595	5.54994	62.0533	59.5931	AT1G24560,
1	4747286	4747567	498	5.56979	52.0968	49.8204	AT1G13870,
1	26248248	26248704	180	3.49007	19.7925	18.0393	AT1G69770,
1	7682378	7682589	204	3.41376	22.2104	20.4179	AT1G21880,AT1G21890,
1	26422041	26422496	270	2.56334	28.9295	27.0293	AT1G70160,
1	20181927	20182305	514	4.49915	53.7191	51.4141	AT1G54060,
1	1630822	1631190	848	7.30909	87.882	84.8525	AT1G05510,AT1G05520,
1	940816	941411	485	7.83767	50.8278	48.5731	AT1G03750,AT1G03760,
1	7648457	7648790	620	3.45299	64.5567	62.048	AT1G21750,
1	629072	629837	492	3.50615	51.509	49.2428	AT1G02840,
1	29000280	29000599	138	2.09722	15.4805	13.8002	AT1G77180,
1	26563923	26564653	330	2.469	35.0123	33.0154	AT1G70480,AT1G70490,
1	14289615	14289829	232	5.5702	25.1272	23.2879	AT1G38065,
1	11433319	11433654	536	3.64036	56.0063	53.6602	AT1G31850,
1	9315408	9315844	735	3.70202	76.3592	73.597	AT1G26880,
1	1000014	1000468	836	6.22189	86.6612	83.6616	AT1G03910,
1	1789321	1789697	285	4.43669	30.4614	28.5369	AT1G05900,
1	703523	703771	356	4.51773	37.7302	35.6903	AT1G03030,
1	25631739	25632120	822	6.06771	85.2503	82.2848	AT1G68370,
1	20932135	20932458	160	4.79261	17.7278	16.0081	AT1G55970,
1	20037597	20038237	235	2.65148	25.4276	23.584	AT1G53670,
1	17801445	17801984	694	5.13247	72.1583	69.4894	AT1G48210,
1	13207776	13208198	479	4.96186	50.2313	47.9874	AT1G35670,
1	9206576	9207874	450	2.62004	47.2235	45.0312	AT1G26630,AT1G26640,
1	2482714	2483123	1094	8.0301	113.198	109.455	AT1G07990,
1	19474984	19475399	265	2.3125	28.4868	26.5944	AT1G52300,
1	10331952	10332312	693	8.23798	71.9783	69.3126	AT1G29550,
1	4378093	4378508	708	3.62052	73.5255	70.8263	AT1G12840,
1	22354755	22355047	434	3.31192	45.5794	43.4131	AT1G60710,
1	17308382	17309165	477	6.338	49.9823	47.7425	AT1G47230,AT1G47240,
1	2632400	2633132	151	3.5463	16.8287	15.125	AT1G08340,AT1G08350,
1	6676310	6676494	119	2.41046	13.5621	11.9156	AT1G19310,
1	26127471	26127974	597	3.15707	62.1689	59.7069	AT1G69510,
1	21504332	21504558	276	2.85606	29.5535	27.644	AT1G58080,
1	10036653	10036976	588	5.51318	61.2921	58.847	AT1G28540,AT1G28550,
1	29349526	29350010	433	4.44333	45.5178	43.353	AT1G78050,AT1G78060,
1	2460375	2460708	357	2.8327	37.7925	35.7515	AT1G07930,
1	2279857	2280298	698	4.45292	72.5346	69.8565	AT1G07420,
1	16974234	16974637	454	5.55109	47.6528	45.4526	AT1G44900,
1	10223273	10223848	597	3.4599	62.185	59.7226	AT1G29250,
1	8963834	8964538	447	4.63702	46.9355	44.747	AT1G25520,
1	7244453	7245230	560	4.34236	58.4256	56.0352	AT1G20830,AT1G20840,
1	3180982	3181437	335	5.6145	35.5447	33.5397	AT1G09810,
1	7262062	7262640	393	6.07348	41.4603	39.3607	AT1G20880,
1	29449992	29450391	590	5.9065	61.4734	59.0248	AT1G78260,
1	24306661	24307320	1149	7.31878	118.857	114.933	AT1G65440,
1	23935976	23936855	226	3.68632	24.4543	22.6264	AT1G64430,
1	23106050	23106451	643	4.53095	66.8689	64.3131	AT1G62430,
1	21750928	21751935	160	4.79261	17.7278	16.0081	AT1G58602,
1	6082006	6082361	811	8.20755	84.0575	81.1209	AT1G17680,
1	28866547	28866807	129	2.16515	14.6333	12.9677	AT1G76878,AT1G76880,
1	24476475	24476703	165	3.20348	18.3187	16.5897	AT1G65800,
1	21463996	21464310	862	4.89884	89.3289	86.264	AT1G58030,
1	27922347	27922618	174	3.54022	19.1915	17.4483	AT1G74250,
1	3122095	3122483	438	2.85716	45.9883	43.8161	AT1G09640,
1	24167268	24167579	104	3.51185	12.1095	10.4916	AT1G65060,
1	22474788	22475047	339	4.53772	35.9853	33.9729	AT1G61010,
1	18512959	18513178	205	3.06979	22.3706	20.575	AT1G49980,
1	17973779	17974374	520	3.52177	54.4092	52.0916	AT1G48620,
1	21984059	21984762	1119	7.14968	115.769	111.944	AT1G59750,AT1G59760,
1	29882251	29883124	804	4.77241	83.3197	80.4009	AT1G79440,
1	25365820	25366242	405	3.55777	42.6451	40.5264	AT1G67680,
1	12868430	12868792	568	3.1463	59.2353	56.8298	AT1G35160,
1	20731681	20731979	441	6.38018	46.3018	44.1242	AT1G55535,
1	19221002	19221254	421	3.68535	44.3168	42.1715	AT1G51805,
1	9057128	9057393	354	6.04974	37.5368	35.4995	AT1G26190,
1	2086780	2087073	254	4.692	27.3024	25.4288	AT1G06780,
1	10393793	10394100	330	7.08	35.0802	33.0816	AT1G29720,
1	7566289	7566707	340	4.26593	36.0918	34.0775	AT1G21590,
1	18113467	18114216	643	8.67376	66.9083	64.3521	AT1G48960,AT1G48970,
1	17637177	17637764	643	8.67376	66.9083	64.3521	AT1G47870,
1	9300929	9301235	639	3.85794	66.4944	63.9459	AT1G26850,
1	19139492	19139926	696	4.71129	72.2789	69.6075	AT1G51610,
1	19047086	19047372	102	3.62137	11.827	10.214	AT1G51370,
1	18283778	18284193	406	4.64682	42.7775	40.6564	AT1G49400,
1	1717452	1717738	513	3.78952	53.647	51.3436	AT1G04413,AT1G05720,
1	8969127	8969846	1409	10.8674	145.847	140.939	AT1G25540,
1	27828418	27828948	1060	6.47839	109.657	106.022	AT1G73990,
1	2206661	2206897	206	4.18513	22.4501	20.6535	AT1G07180,
1	21344154	21344746	1020	6.67624	105.544	102.03	AT1G57620,
1	7064926	7065141	111	4.03015	12.8137	11.1813	AT1G20380,
1	19999929	20000280	944	7.22008	97.7307	94.4411	AT1G53590,
1	9594473	9594732	245	5.99077	26.3844	24.525	AT1G27595,
1	5699332	5699778	114	2.48488	13.0809	11.4438	AT1G16670,
1	4463267	4463472	218	3.04865	23.7018	21.8857	AT1G13090,
1	352077	352508	762	11.1404	79.0276	76.2059	AT1G02010,
1	29651828	29652467	857	5.15385	88.78	85.7283	AT1G78870,
1	26277063	26277409	40	2.01072	5.51345	4.05113	AT1G69810,
1	25868442	25868989	554	5.77034	57.8063	55.4269	AT1G68820,
1	24729640	24730137	601	4.86244	62.6174	60.1464	AT1G66330,
1	1898769	1899193	355	3.39331	37.624	35.5855	AT1G06210,
1	10136257	10136502	182	2.81238	19.9698	18.2136	AT1G29050,
1	8917808	8918230	698	5.35584	72.486	69.809	AT1G25420,
1	5384943	5385303	392	6.27456	41.3226	39.2254	AT1G15660,
1	22027943	22028423	727	6.48539	75.456	72.7141	AT1G59840,
1	20516116	20516461	536	3.60425	56.0405	53.6936	AT1G55000,
1	2049651	2049855	295	3.42794	31.4957	29.555	AT1G06690,
1	19984739	19985214	318	3.58512	33.8403	31.862	AT1G53560,
1	29143991	29144257	301	5.41645	32.1154	30.1645	AT1G77570,AT1G77580,
1	28594408	28594759	333	2.56366	35.3137	33.3116	AT1G76200,
1	26885456	26885730	225	4.30506	24.3576	22.5312	AT1G71340,
1	18661608	18661912	680	5.07873	70.7153	68.0769	AT1G50370,
1	16425463	16425758	497	5.14197	51.9929	49.7184	AT1G43620,
1	1400485	1400768	496	3.62023	51.9376	49.6641	AT1G04940,AT1G04945,
1	1241859	1242100	180	3.52163	19.7799	18.027	AT1G04550,
1	6037506	6037784	412	5.97004	43.3451	41.2153	AT1G17560,
1	4161051	4161470	734	4.11407	76.2369	73.4774	AT1G12250,
1	27673234	27673551	226	2.48663	24.5176	22.6884	AT1G73600,
1	27238134	27238592	784	5.26539	81.3436	78.4698	AT1G72340,
1	26485320	26485675	240	2.52547	25.9167	24.065	AT1G70310,
1	20069053	20069407	377	4.37075	39.8136	37.7398	AT1G53760,
1	12049417	12050026	1123	6.46728	116.167	112.333	AT1G33230,
1	6731498	6731719	294	4.2776	31.3981	29.4592	AT1G19450,
1	6724523	6724828	747	6.21297	77.5301	74.7417	AT1G19430,
1	26206521	26206805	220	3.7429	23.8799	22.0611	AT1G69680,
1	1331567	1332123	703	3.38839	73.0635	70.3741	AT1G04750,
1	3321776	3322207	1295	9.40351	134.003	129.555	AT1G10130,
1	28067081	28067295	59	2.86666	7.4519	5.93548	AT1G74700,
1	20241867	20242595	629	5.14939	65.493	62.9646	AT1G54210,
1	4669462	4669671	92	3.70338	10.8735	9.27969	AT1G13620,AT1G13630,
1	23657545	23658246	889	4.59341	92.0721	88.9378	AT1G63770,
1	22815338	22815630	652	4.47398	67.8693	65.2929	AT1G61790,
1	11558862	11559139	269	2.85759	28.8784	26.9794	AT1G32130,
1	9615749	9616276	216	2.41324	23.4575	21.6449	AT1G27650,
1	8805994	8806305	200	3.24754	21.8568	20.0698	AT1G25054,
1	7164222	7164571	275	4.88222	29.4405	27.5324	AT1G20670,
1	23603908	23604245	991	7.35091	102.533	99.105	AT1G63660,
1	3376695	3377421	960	5.62102	99.3849	96.0497	AT1G10290,
1	8337848	8338664	458	3.03802	48.0213	45.8147	AT1G23490,
1	7823715	7823887	126	2.51505	14.3465	12.6861	AT1G22160,
1	23253773	23254008	294	4.13323	31.3923	29.4535	AT1G62800,
1	22861886	22862361	1069	9.55422	110.572	106.908	AT1G61850,
1	9455424	9455803	44	1.80027	5.91007	4.43559	AT1G27210,
1	6109952	6110589	974	8.89726	100.842	97.4643	AT1G17750,AT1G17760,
1	24415010	24415399	939	5.46411	97.2373	93.9629	AT1G65650,
1	24973060	24973285	204	2.8607	22.2601	20.4669	AT1G66930,AT1G66940,
1	7485338	7486141	666	4.68744	69.2633	66.6581	AT1G21370,AT1G21380,
1	24515845	24516287	330	5.53362	35.0816	33.083	AT1G65900,
1	24059165	24059556	605	4.23469	63.0619	60.5821	AT1G64770,
1	3863629	3864601	575	4.1512	59.942	57.5231	AT1G11475,AT1G11480,
1	30246745	30247073	531	3.55379	55.5241	53.1864	AT1G80460,
1	30219199	30219959	652	3.37674	67.8091	65.2335	AT1G80380,
1	29302205	29302643	844	5.14184	87.4955	84.4749	AT1G77930,
1	22050651	22051000	205	3.55132	22.3937	20.5978	AT1G59890,
1	1403128	1403447	755	8.31216	78.3663	75.5595	AT1G04950,
1	7587636	7588100	664	6.05167	69.0854	66.4832	AT1G21630,
1	8996765	8997238	993	8.51853	102.753	99.3198	AT1G25580,
1	28542978	28543270	425	4.13504	44.6869	42.5354	AT1G76050,AT1G76060,
1	24961239	24961732	433	4.90124	45.4769	43.3132	AT1G66900,AT1G66910,
1	20557868	20558493	498	4.78014	52.1167	49.8399	AT1G55090,
1	12892436	12892905	927	6.14591	95.982	92.7412	AT1G35190,
1	28617609	28617968	350	6.1181	37.0511	35.0211	AT1G76280,
1	19117297	19117755	306	4.51189	32.5925	30.6339	AT1G07753,AT1G51540,AT1G51550,
1	29962697	29963044	184	4.25516	20.169	18.4093	AT1G79630,
1	27376012	27376549	755	3.5557	78.3181	75.5122	AT1G72710,
1	11956980	11957362	479	2.75325	50.2152	47.9717	AT1G32990,
1	11185125	11185357	122	3.7627	13.9296	12.2769	AT1G31280,
1	11104288	11104610	590	9.70317	61.5114	59.0622	AT1G31120,
1	3567729	3567993	262	4.83818	28.1526	26.2649	AT1G10730,AT1G10740,
1	30072892	30073383	1113	6.61041	115.103	111.301	AT1G79940,
1	29905787	29906580	885	6.70461	91.7195	88.5935	AT1G79500,
1	19891056	19891369	616	3.84726	64.1578	61.6568	AT1G53320,
1	1816023	1816316	289	3.83516	30.9284	28.9964	AT1G05970,
1	18139271	18139780	426	5.43369	44.8213	42.6679	AT1G49040,
1	2444692	2445173	160	4.79261	17.7278	16.0081	AT1G07902,
1	29621149	29621483	324	4.95758	34.4385	32.4502	AT1G78770,AT1G78780,
1	3065515	3065917	560	4.49897	58.4637	56.0725	AT1G09490,
1	29300518	29300832	278	3.5231	29.7778	27.864	AT1G77920,
1	1950236	1951276	991	5.31155	102.555	99.127	AT1G06390,AT1G06400,
1	28061154	28062196	916	5.25195	94.8206	91.6125	AT1G74690,
1	25462412	25462812	1058	9.63974	109.442	105.813	AT1G67890,
1	2380764	2381339	931	6.34692	96.4343	93.1821	AT1G07700,
1	6847851	6848066	278	3.68367	29.7184	27.8066	AT1G19800,
1	4880079	4880433	496	3.59468	51.9624	49.6886	AT1G14290,
1	4303364	4303828	512	4.43688	53.5568	51.2549	AT1G12640,
1	29607714	29608008	313	6.86215	33.2848	31.315	AT1G78730,
1	23957865	23958321	691	3.62857	71.7653	69.1042	AT1G64520,
1	20261887	20262205	605	3.62242	63.024	60.5455	AT1G54270,
1	11785319	11785652	1317	7.55063	136.26	131.746	AT1G32580,
1	6414089	6414386	122	2.54476	13.9196	12.2672	AT1G18620,
1	779757	779994	366	7.51569	38.7494	36.6926	AT1G03190,
1	30272223	30272623	415	3.33036	43.7278	41.5922	AT1G80500,
1	3839821	3840229	737	5.01174	76.5225	73.7573	AT1G11400,
1	27380311	27380828	728	6.36201	75.5803	72.8361	AT1G72740,
1	2577037	2577274	338	4.30174	35.8171	33.807	AT1G08210,
1	17473025	17473313	167	4.90154	18.4703	16.7385	AT1G47560,
1	19175647	19176165	759	5.37432	78.7629	75.9474	AT1G51710,
1	12439047	12439464	472	6.40078	49.5127	47.2812	AT1G34150,
1	842779	843051	559	4.85001	58.353	55.9637	AT1G03400,
1	5779043	5779382	801	6.89639	83.0462	80.1344	AT1G16900,
1	1566962	1567452	1293	11.6937	133.761	129.322	AT1G05360,
1	3124247	3124556	513	3.68757	53.647	51.3436	AT1G09645,
1	3118225	3118504	603	4.60474	62.8179	60.3432	AT1G09630,
1	26507109	26507411	411	3.93009	43.2522	41.124	AT1G70350,
1	2404111	2404361	508	3.86756	53.1081	50.8141	AT1G07750,
1	20831066	20831690	717	7.74996	74.4552	71.7359	AT1G55730,
1	20130530	20130991	693	8.23798	71.9783	69.3126	AT1G53900,
1	29260310	29260968	687	7.67397	71.3686	68.7169	AT1G77800,AT1G77810,
1	20513346	20513651	509	4.76251	53.2669	50.9702	AT1G54990,
1	29592981	29593513	438	3.35853	46.004	43.8316	AT1G78670,
1	26588502	26588823	448	4.11244	46.9927	44.8035	AT1G70530,
1	21330542	21331125	495	7.43465	51.8168	49.5456	AT1G57600,
1	25236517	25236837	198	2.17646	21.6773	19.8929	AT1G67350,AT1G67360,
1	2249851	2250496	447	2.87564	46.9861	44.797	AT1G07320,
1	17616070	17616412	313	5.87005	33.2902	31.3202	AT1G47840,
1	29317833	29318225	366	4.41829	38.7218	36.6659	AT1G77990,
1	18217763	18218262	428	2.64087	44.9764	42.8203	AT1G49240,
1	18059605	18060106	737	3.93407	76.4746	73.7099	AT1G48830,
1	3678285	3678526	267	3.94274	28.6645	26.7688	AT1G11020,
1	26807227	26807523	296	3.51195	31.5497	29.6074	AT1G71070,
1	26193683	26194025	733	5.05555	76.104	73.3475	AT1G69640,
1	4882433	4882837	501	4.69153	52.4621	50.1797	AT1G14300,
1	920261	920570	777	8.82641	80.64	77.7827	AT1G03687,
1	12748286	12748922	665	5.46101	69.1996	66.5952	AT1G34770,AT1G34780,
1	10413904	10414135	66	2.68061	8.19196	6.6575	AT1G29750,
1	7499226	7499546	352	4.35899	37.2491	35.2166	AT1G21410,
1	4863674	4864062	519	7.08573	54.2263	51.9125	AT1G14230,
1	4344994	4345241	503	6.33573	52.5905	50.3051	AT1G12750,
1	3158934	3159950	926	4.65276	95.9254	92.6868	AT1G09750,AT1G09760,
1	23998327	23999031	303	5.44827	32.2886	30.3349	AT1G64600,AT1G64610,
1	22923554	22923942	518	4.67038	54.196	51.8832	AT1G62020,
1	21458042	21458756	572	5.93394	59.6554	57.2416	AT1G58025,
1	17827966	17828448	718	11.328	74.5998	71.877	AT1G48270,
1	17077441	17077875	1293	11.6937	133.761	129.322	AT1G45150,
1	30194198	30194486	324	3.26363	34.4184	32.4307	AT1G80300,
1	2700410	2700947	627	4.7546	65.2466	62.724	AT1G08520,
1	22264174	22264805	212	2.92955	23.0803	21.2741	AT1G60420,AT1G60430,
1	1031175	1031701	480	8.82277	50.3341	48.0879	AT1G04010,
1	27148583	27149394	320	2.16674	34.0082	32.027	AT1G72150,
1	19505074	19506133	1140	7.05462	117.902	114.01	AT1G52360,
1	23058618	23058961	310	5.73088	32.9939	31.029	AT1G62360,
1	19951304	19951824	505	4.12196	52.8615	50.5722	AT1G53440,AT1G53450,
1	10216791	10217205	175	3.98823	19.3343	17.5879	AT1G29240,
1	19976420	19976741	155	2.58943	17.3089	15.5969	AT1G53520,
1	18718589	18719306	383	4.91669	40.4113	38.328	AT1G50510,
1	1737110	1737487	490	7.24475	51.2805	49.019	AT1G05790,
1	6124962	6125688	411	5.33399	43.309	41.1796	AT1G17780,AT1G17790,
1	22090246	22090678	337	6.02241	35.7154	33.7069	AT1G59990,
1	10756313	10756588	143	4.35052	16.0583	14.3675	AT1G30420,
1	9666994	9667496	720	6.03682	74.8119	72.0842	AT1G27752,
1	23293162	23293635	690	6.36589	71.6699	69.0112	AT1G62880,
1	20416756	20417291	415	5.01767	43.7003	41.5651	AT1G54710,
1	8279648	8279976	655	7.35398	68.1175	65.5357	AT1G23330,
1	319237	319645	921	8.99448	95.3456	92.1231	AT1G01920,
1	24686262	24686701	490	2.88681	51.3511	49.0875	AT1G66240,
1	20455837	20456194	464	5.90429	48.6936	46.4755	AT1G54850,
1	5317571	5317864	577	8.13165	60.1755	57.752	AT1G15470,
1	30169511	30170126	687	4.63427	71.3932	68.7407	AT1G80230,
1	29223833	29224250	459	4.66373	48.1991	45.9898	AT1G77740,
1	24172929	24173223	501	6.72098	52.451	50.1688	AT1G65070,
1	6049058	6049563	911	8.93791	94.3661	91.171	AT1G17580,
1	5559645	5559817	71	2.47466	8.7268	7.17967	AT1G16260,
1	2606628	2607108	1485	14.7919	153.896	148.564	AT1G08260,AT1G08270,
1	20304582	20305077	677	6.36729	70.3664	67.7365	AT1G54390,
1	1483823	1484352	243	2.85714	26.2464	24.3899	AT1G05140,AT1G05150,
1	12655011	12655291	267	3.46236	28.6581	26.7626	AT1G34570,
1	7571138	7571745	650	3.6737	67.641	65.0691	AT1G21600,
1	10151018	10151360	423	2.57373	44.4534	42.3053	AT1G29070,
1	7220431	7220753	391	4.19101	41.2599	39.1638	AT1G20780,
1	24893489	24893740	140	2.53067	15.7843	14.0979	AT1G66740,
1	2410193	2410414	116	2.68308	13.2988	11.658	AT1G07780,
1	15603631	15603971	710	4.78523	73.7666	71.0616	AT1G41830,
1	24891663	24892005	167	4.90154	18.4703	16.7385	AT1G66730,
1	20579595	20580024	1143	5.90845	118.284	114.382	AT1G55160,
1	7167621	7167976	210	3.35934	22.8663	21.0633	AT1G20670,
1	5030415	5030777	728	5.91416	75.553	72.8093	AT1G14650,
1	3333625	3333841	277	4.28306	29.6379	27.727	AT1G10170,
1	23340163	23340573	1002	7.70705	103.712	100.249	AT1G62990,
1	21754524	21754746	36	2.19262	5.05011	3.60229	AT1G58602,
1	21023425	21023675	330	7.08	35.0802	33.0816	AT1G56160,AT1G56165,
1	17886101	17886519	1065	4.95225	110.18	106.53	AT1G48410,
1	1457049	1457327	749	5.14061	77.7	74.908	AT1G05070,
1	30022171	30022668	869	8.96887	90.0517	86.9688	AT1G79810,AT1G79820,
1	17320813	17321554	625	3.32586	65.115	62.595	AT1G47250,AT1G47260,
1	7619978	7620491	412	4.63881	43.3562	41.2262	AT1G21700,
1	22882234	22882661	312	3.77825	33.2386	31.2703	AT1G61900,
1	19486935	19487393	199	3.30791	21.7486	19.9631	AT1G52320,
1	869015	869641	677	3.47987	70.3384	67.709	AT1G03475,
1	5301617	5301903	582	5.69136	60.6876	58.2538	AT1G15420,
1	26619766	26620376	564	4.41183	58.8121	56.415	AT1G70590,
1	22430873	22431220	404	7.95138	42.5183	40.4023	AT1G60930,
1	2047870	2048595	364	2.26523	38.5346	36.4816	AT1G06680,
1	18656974	18657370	501	6.72098	52.451	50.1688	AT1G50360,
1	1075145	1076155	817	4.68468	84.7291	81.7772	AT1G04130,AT1G04140,
1	20576906	20577294	293	4.23229	31.3332	29.3952	AT1G55150,
1	27157438	27157723	398	3.79307	41.9939	39.886	AT1G72170,
1	23223937	23224167	321	6.97108	34.1791	32.1949	AT1G62710,
1	3208258	3208638	620	5.22324	64.5469	62.0384	AT1G09870,
1	27346252	27346599	202	2.63074	22.047	20.2575	AT1G72640,
1	25193726	25194124	575	6.38085	59.9387	57.5198	AT1G67300,
1	18368141	18368515	770	9.68054	79.9048	77.0641	AT1G49630,
1	9803829	9804394	485	4.27163	50.8103	48.556	AT1G28100,AT1G28110,
1	7001227	7001691	667	3.7956	69.3683	66.7601	AT1G20200,
1	5538751	5538992	384	3.24387	40.488	38.4038	AT1G16170,
1	29462885	29463326	607	3.33904	63.2654	60.7819	AT1G78300,
1	22400921	22401353	1023	13.1054	105.833	102.312	AT1G60860,
1	400075	400436	837	4.30217	86.7534	83.7521	AT1G02130,
1	23901806	23902205	584	4.89011	60.9019	58.4642	AT1G64385,
1	15979481	15979822	134	2.16255	15.1113	13.437	AT1G42550,
1	10353513	10353715	229	5.77292	24.7345	22.9014	AT1G29630,
1	27111747	27112205	131	2.60463	14.7782	13.1103	AT1G72030,AT1G72040,
1	3997134	3997830	532	2.98027	55.6121	53.2731	AT1G11840,
1	3428497	3428858	603	4.55808	62.7977	60.3235	AT1G10430,
1	25484757	25485038	280	3.39207	29.9361	28.0198	AT1G67970,
1	23471855	23472242	703	4.59546	73.0381	70.3491	AT1G63290,
1	2439255	2439668	191	2.05883	20.8823	19.1112	AT1G07890,
1	23421862	23422197	417	7.0237	43.8777	41.739	AT1G63160,
1	8080076	8080923	640	3.2836	66.5629	64.0134	AT1G05777,AT1G22840,AT1G22850,
1	4488223	4489110	637	7.03507	66.2886	63.7444	AT1G13160,AT1G13170,
1	30278017	30278340	336	3.48559	35.6931	33.685	AT1G80530,
1	23873027	23874123	226	3.54225	24.4783	22.6499	AT1G64330,
1	1960060	1960434	831	4.46237	86.1746	83.187	AT1G06430,
1	7953054	7953316	585	4.32807	60.9475	58.5091	AT1G22520,
1	4250390	4250603	151	4.63474	16.8159	15.1125	AT1G12460,
1	18109956	18110336	832	7.87637	86.2307	83.2413	AT1G48950,
1	10384992	10385588	678	5.3131	70.4508	67.8191	AT1G29700,
1	10129013	10129420	687	10.1614	71.4244	68.7708	AT1G29030,
1	7578583	7578896	449	5.17193	47.177	44.9853	AT1G21610,
1	27493938	27494619	910	6.80937	94.2595	91.0678	AT1G73100,AT1G73110,
1	21031647	21032091	563	3.07717	58.7239	56.3279	AT1G56200,
1	29544938	29545275	535	6.56201	55.9396	53.5951	AT1G78550,
1	2330934	2331389	243	4.56298	26.2149	24.359	AT1G07560,AT1G07570,
1	2048899	2049368	310	2.13159	32.9881	31.0233	AT1G06680,
1	5619633	5620170	869	5.16561	90.0649	86.9818	AT1G16460,
1	4205760	4206638	997	5.94335	103.179	99.7322	AT1G12360,AT1G12370,
1	30337294	30337614	519	7.79993	54.2433	51.929	AT1G80720,
1	8180438	8180843	465	3.27396	48.726	46.5077	AT1G23080,
1	29803465	29803967	1032	4.98875	106.762	103.214	AT1G79230,
1	2581040	2581307	235	5.03392	25.3525	23.5099	AT1G08220,
1	16469953	16470482	295	2.44715	31.5172	29.5755	AT1G43670,
1	8297312	8297675	410	5.52856	43.2068	41.0792	AT1G23380,
1	2870374	2870574	104	2.23764	12.1046	10.4869	AT1G08920,
1	22152394	22152872	692	7.83281	71.9504	69.2851	AT1G60080,
1	10682644	10682990	408	5.44303	42.9785	40.8546	AT1G30320,
1	3817538	3817881	451	5.66803	47.3651	45.1694	AT1G11350,
1	2463070	2463401	474	3.1198	49.7241	47.4889	AT1G07940,
1	21738196	21738547	330	7.08	35.0802	33.0816	AT1G58520,
1	20875887	20876220	400	3.46753	42.1884	40.0769	AT1G55840,
1	19756907	19757236	432	8.27815	45.4072	43.2441	AT1G53025,
1	11075576	11075781	63	3.15877	7.89193	6.36425	AT1G31050,
1	29081784	29082054	160	4.79261	17.7278	16.0081	AT1G77390,
1	22219567	22219826	221	3.4791	23.9273	22.1072	AT1G60260,
1	1770937	1771223	245	3.70327	26.3648	24.5062	AT1G05860,
1	20183637	20184100	501	3.031	52.45	50.168	AT1G54080,
1	28922661	28922986	574	6.5421	59.8404	57.4232	AT1G76970,
1	26356297	26356796	586	5.11176	61.071	58.6306	AT1G69980,
1	885595	885922	453	6.15863	47.5063	45.3082	AT1G03540,AT1G03550,
1	4497989	4498421	814	8.47472	84.3694	81.4258	AT1G13180,
1	4200498	4200813	967	7.75542	100.099	96.7421	AT1G12350,
1	2768217	2768652	585	5.76032	60.9388	58.5006	AT1G08680,
1	11468674	11469097	451	5.23583	47.3595	45.1643	AT1G31930,
1	642883	643170	452	4.58982	47.4135	45.2167	AT1G02880,
1	11553959	11554199	69	3.26769	8.46127	6.91995	AT1G32120,
1	10509230	10509674	1276	8.80595	132.068	127.688	AT1G30000,
1	9022524	9022780	352	3.72916	37.3129	35.2796	AT1G26090,AT1G26100,
1	28255309	28255663	202	4.31665	21.9995	20.2106	AT1G75295,AT1G75300,
1	25420765	25421009	268	4.81882	28.7221	26.8256	AT1G67800,
1	19775412	19775733	611	5.30399	63.6198	61.1294	AT1G53050,
1	5472355	5472966	426	2.89303	44.7613	42.6088	AT1G15930,
1	25917335	25917886	501	6.72098	52.451	50.1688	AT1G68920,
1	17011433	17011815	516	4.10163	53.9955	51.6855	AT1G45000,
1	6005895	6006350	594	3.94063	61.9205	59.4635	AT1G17470,
1	25263079	25264058	471	3.15956	49.4143	47.1845	AT1G67430,AT1G67440,
1	11931850	11932120	357	5.13288	37.785	35.7443	AT1G32930,
1	9044458	9044946	541	4.83836	56.5069	54.1517	AT1G26160,
1	4730048	4730384	828	12.4172	85.8676	82.8877	AT1G13790,
1	11237233	11237534	461	8.60492	48.3469	46.1352	AT1G31360,
1	2489428	2490060	845	9.28407	87.557	84.5352	AT1G08030,
1	22083146	22083728	585	9.44944	61.0054	58.5662	AT1G59980,
1	1201157	1201460	555	3.99365	57.9104	55.5292	AT1G04430,
1	961823	962286	138	4.46585	15.5592	13.8769	AT1G03830,
1	7653666	7654000	529	4.1472	55.2501	52.9177	AT1G21780,
1	581807	582249	511	4.14551	53.4902	51.1893	AT1G02680,
1	2456977	2457288	398	2.90502	42.003	39.895	AT1G07920,
1	19913111	19913383	177	3.01214	19.4783	17.7298	AT1G53380,
1	26221466	26221785	171	2.87408	18.878	17.1395	AT1G69700,
1	25100914	25101386	768	7.83661	79.7168	76.8803	AT1G67140,
1	19141957	19142258	188	2.62598	20.6123	18.8455	AT1G51630,
1	24863810	24864297	719	3.63634	74.6705	71.946	AT1G66670,
1	23466721	23467174	636	6.84249	66.2429	63.6999	AT1G63260,
1	20787178	20787586	307	4.71031	32.7334	30.7722	AT1G55620,
1	8665031	8665224	130	2.79335	14.6776	13.0114	AT1G24450,
1	3703556	3703915	94	3.17291	11.0504	9.45293	AT1G04837,AT1G11090,AT1G11100,
1	28643095	28643354	468	4.78402	49.1215	46.8964	AT1G76360,
1	23535937	23536991	731	5.53529	75.8841	73.1323	AT1G63460,AT1G63470,
1	20769330	20769606	387	5.8333	40.8479	38.758	AT1G55590,
1	7289489	7289813	450	5.39798	47.208	45.0158	AT1G20920,AT1G20923,
1	9195627	9196047	468	7.58318	49.0786	46.8542	AT1G26620,
1	24546709	24547087	665	10.7834	69.1191	66.5162	AT1G65950,
1	16982146	16983398	801	4.97914	83.0547	80.1423	AT1G44910,AT1G44920,
1	12354666	12354971	314	3.98294	33.4264	31.4542	AT1G33980,
1	12148634	12148859	181	3.69097	19.9443	18.1886	AT1G33480,
1	28708723	28709657	511	5.58488	53.3996	51.1002	AT1G76510,
1	6402032	6402781	1142	9.39789	118.141	114.242	AT1G18600,
1	5500843	5501358	928	10.0769	96.1364	92.8924	AT1G16020,AT1G16022,
1	4350457	4350764	412	3.46838	43.3626	41.2325	AT1G12760,
1	19839754	19840211	513	5.85351	53.6382	51.3355	AT1G53190,
1	4454265	4454844	650	3.42784	67.5867	65.016	AT1G13060,
1	25390723	25390970	155	3.09862	17.296	15.5841	AT1G67720,
1	3568192	3568618	820	6.15741	85.0464	82.0864	AT1G10740,
1	28738599	28738821	206	4.18513	22.4501	20.6535	AT1G76580,
1	2756982	2757385	472	4.92511	49.5187	47.287	AT1G08660,
1	24655263	24655770	173	1.9627	19.0927	17.3513	AT1G66200,
1	20734622	20735008	488	7.90577	51.156	48.8962	AT1G55540,
1	12157755	12158302	168	2.73085	18.5723	16.8392	AT1G33520,
1	2860782	2861047	144	4.37658	16.1596	14.4674	AT1G08910,
1	324351	324932	1050	7.45725	108.633	105.029	AT1G01940,
1	12150670	12150972	717	4.80802	74.4591	71.7395	AT1G33490,
1	6257508	6258018	265	4.66381	28.454	26.5621	AT1G18180,AT1G18190,
1	23852939	23853429	161	2.66539	17.8542	16.1326	AT1G64280,
1	22397957	22398327	490	8.93169	51.3357	49.0722	AT1G60850,
1	18183310	18183513	59	2.33189	7.49284	5.9755	AT1G49170,
1	9613933	9614254	662	5.36226	68.7965	66.2007	AT1G27630,
1	11842860	11843247	544	9.29309	56.8323	54.4708	AT1G32730,
1	2899936	2900367	890	7.96974	92.2048	89.0671	AT1G09020,
1	21138536	21139032	557	6.61011	58.0851	55.7007	AT1G56440,
1	20963153	20963449	345	2.55084	36.5792	34.5572	AT1G56045,
1	20336358	20336679	530	9.36738	55.3939	53.059	AT1G54450,
1	10746941	10747525	442	8.38708	46.3815	44.2023	AT1G30410,
1	7004919	7005992	331	3.22713	35.1521	33.1525	AT1G20220,
1	5210250	5210734	539	4.36703	56.3328	53.9809	AT1G15140,
1	387942	388297	245	4.39223	26.4292	24.5693	AT1G02090,
1	24259909	24260300	1025	7.49793	106.086	102.557	AT1G65320,
1	28101523	28101828	322	4.36063	34.1999	32.2156	AT1G74790,AT1G74800,
1	19135083	19135538	889	9.4445	92.1001	88.9651	AT1G51600,
1	1910360	1910835	693	5.09412	71.9989	69.3327	AT1G06230,
[truncated: 8,843 more rows]
