# Supplementary material for: FIONA1 is an RNA N6-methyladenosine methyltransferase affecting Arabidopsis photomorphogenesis and flowering
Source: Genome Biol. 2022 Jan 31;23:40. doi: 10.1186/s13059-022-02612-2 (PMC8802475; doi:10.1186/s13059-022-02612-2)
Supplement: Supplementary file 5 — Additional file 5: Table S3. Confident m6A peaks identified by m6A-seq in fiona1-1. [file 13059_2022_2612_MOESM5_ESM.xlsx]

## Sheet: Table S3
Table S3: Confident m6A peaks identified by m6A-seq in fiona1-1
chr	start	end	length	-log10(pvalue)	fold_enrichment	-log10(qvalue)	gene id
1	28477413	28478197	543	3.46753	56.5699	54.3893	AT1G75840,AT1G75850,
1	9671290	9671884	416	4.27784	43.6984	41.6749	AT1G27760,AT1G27770,
1	6550852	6551119	156	4.17217	17.4029	15.6965	AT1G18950,
1	4886464	4886782	409	4.67148	43.0095	40.9946	AT1G14310,AT1G14315,
1	30337301	30337622	680	8.70338	70.4037	68.0387	AT1G80720,
1	26288300	26288673	928	5.90481	95.6044	92.8478	AT1G69830,
1	2191994	2192555	299	2.71169	31.8452	29.961	AT1G07140,
1	7511285	7511695	568	5.29437	59.0397	56.8269	AT1G21450,
1	28118844	28119077	361	5.71077	38.0889	36.132	AT1G74850,
1	30111581	30111918	288	4.52034	30.7439	28.8731	AT1G80050,
1	9613990	9614254	934	7.61513	96.2186	93.4516	AT1G27630,
1	29463066	29463325	314	2.49291	33.3029	31.402	AT1G78300,
1	12492434	12492735	236	5.47008	25.4849	23.6765	AT1G34270,
1	3290058	3290720	913	6.00441	94.083	91.3528	AT1G10070,AT1G10090,
1	19854678	19855009	375	2.71082	39.5076	37.5334	AT1G53240,
1	319822	320280	1644	17.1048	168.759	164.437	AT1G01930,
1	271819	272130	216	3.17419	23.4505	21.6663	AT1G01730,AT1G01740,
1	23882837	23883312	1188	8.9374	122.102	118.834	AT1G64350,
1	21263448	21263724	514	6.98354	53.6094	51.4658	AT1G56720,
1	21185642	21186058	1068	13.9896	109.885	106.862	AT1G56550,
1	2537638	2537916	928	5.29919	95.6241	92.8674	AT1G08110,
1	23305257	23305536	563	11.231	58.5218	56.3154	AT1G62920,
1	21194796	21195100	929	8.527	95.6999	92.9411	AT1G56560,
1	403168	403471	664	3.58884	68.8321	66.4896	AT1G02140,
1	27540198	27540583	425	2.85047	44.6015	42.5667	AT1G73220,AT1G73230,
1	23776246	23776866	606	6.53262	62.9076	60.6448	AT1G64060,
1	22324594	22324967	1013	8.43953	104.254	101.342	AT1G60600,
1	1217181	1217416	495	3.2345	51.707	49.5864	AT1G04480,
1	11195904	11196236	1027	7.11185	105.703	102.764	AT1G31300,
1	26277083	26277534	55	2.25976	7.07323	5.54382	AT1G69810,
1	17896597	17896894	912	5.62485	93.9329	91.2058	AT1G48420,
1	17297994	17298269	593	5.74691	61.6167	59.3709	AT1G47200,
1	8573619	8573988	198	5.17009	21.6294	19.8679	AT1G24210,
1	27198016	27198261	305	7.72129	32.4291	30.5377	AT1G72250,
1	9215380	9215549	173	3.07073	19.043	17.3145	AT1G26665,
1	26656799	26657012	183	2.44669	20.0743	18.3331	AT1G70700,
1	25333112	25333943	274	5.38253	29.2776	27.4245	AT1G67590,
1	24896795	24897226	749	12.1928	77.3803	74.9141	AT1G66750,
1	1113780	1114048	1078	12.4167	110.852	107.811	AT1G04200,
1	28717162	28717465	562	4.26505	58.4867	56.2818	AT1G76520,
1	2454303	2454555	496	5.57519	51.7514	49.6306	AT1G07910,
1	9510922	9511391	1134	8.53564	116.611	113.453	AT1G27385,
1	5619627	5620077	1255	7.56923	128.971	125.561	AT1G16460,
1	30357566	30357903	662	7.94798	68.5589	66.2198	AT1G80770,
1	25048360	25048561	46	1.35698	6.14112	4.63482	AT1G67090,
1	2294048	2294609	1740	18.5794	178.614	174.025	AT1G07470,AT1G07473,
1	19489913	19490092	197	3.47283	21.5378	19.7774	AT1G07803,AT1G52330,AT1G52340,
1	387928	388331	230	4.79424	24.8492	23.0486	AT1G02090,
1	3875220	3875456	394	3.26225	41.4452	39.4486	AT1G11530,AT1G11540,
1	29730694	29731057	637	8.93999	66.0752	63.7696	AT1G79030,
1	24052219	24052986	621	3.71179	64.4626	62.1784	AT1G08727,AT1G64740,AT1G64750,
1	19979645	19980087	985	13.9167	101.427	98.5678	AT1G53530,
1	8312049	8312352	900	6.88573	92.7634	90.0556	AT1G23400,
1	30080456	30080717	414	7.33799	43.4402	41.4193	AT1G79950,AT1G79960,
1	16796418	16796700	1115	8.45196	114.713	111.595	AT1G44160,AT1G44170,
1	26854156	26854359	305	7.72129	32.4291	30.5377	AT1G71230,
1	25449422	25450133	158	2.03587	17.5861	15.8777	AT1G67870,
1	22351875	22352119	636	8.11739	65.9202	63.6169	AT1G60700,
1	17731995	17732653	1696	22.6193	174.109	169.651	AT1G48090,
1	11040301	11040766	1517	14.4565	155.743	151.735	AT1G06397,AT1G30970,
1	10889979	10890217	421	5.50596	44.2063	42.1771	AT1G30690,
1	10498311	10498607	605	4.82751	62.8495	60.5874	AT1G29965,AT1G29970,
1	3850040	3850241	227	4.4331	24.5023	22.7057	AT1G11440,
1	7453537	7454935	116	1.6561	13.252	11.6075	AT1G21310,AT1G21313,
1	23738808	23739065	497	3.45036	51.8266	49.705	AT1G63970,
1	7898049	7898358	86	2.34825	10.1994	8.60599	AT1G22370,
1	1315409	1315712	326	2.76776	34.5882	32.6722	AT1G04690,
1	9491769	9492573	1188	8.08167	122.168	118.899	AT1G27320,
1	9187111	9187473	789	6.139	81.4263	78.9003	AT1G26580,
1	27063994	27064451	1091	10.3556	112.182	109.114	AT1G71900,
1	26221501	26221772	170	3.18387	18.7877	17.0634	AT1G69700,
1	28698140	28698595	117	1.6944	13.3493	11.7035	AT1G76490,
1	655567	655955	1101	10.7028	113.288	110.198	AT1G02910,
1	20666225	20666525	434	4.19824	45.4482	43.404	AT1G55360,
1	121125	121534	672	5.6358	69.6314	67.2779	AT1G01310,AT1G01320,
1	6822912	6823231	667	6.01166	69.1099	66.7626	AT1G19730,
1	23084443	23084687	342	3.3434	36.2257	34.2909	AT1G62390,
1	18084797	18085134	1072	7.61054	110.313	107.281	AT1G48900,
1	5665111	5665471	1252	17.3698	128.653	125.251	AT1G16540,
1	29486471	29486655	148	1.81419	16.5897	14.8958	AT1G78380,
1	8554909	8555187	229	2.78503	24.7088	22.9098	AT1G24160,
1	4205791	4206593	868	5.33568	89.4896	86.8364	AT1G12360,AT1G12370,
1	1925923	1926168	437	4.08641	45.8034	43.7545	AT1G06290,
1	12979611	12979884	550	4.64738	57.1974	55.0085	AT1G35340,
1	10210495	10210798	621	7.38823	64.4091	62.1255	AT1G29200,AT1G29220,
1	28129830	28130038	345	3.10793	36.522	34.5828	AT1G74880,
1	23009919	23010144	422	9.02158	44.3102	42.2798	AT1G62290,
1	2178057	2178573	721	4.07624	74.5898	72.165	AT1G07110,
1	19420794	19420993	280	6.46523	29.9261	28.0649	AT1G52160,
1	2724576	2724812	149	5.19432	16.604	14.9087	AT1G08600,
1	1508888	1509413	283	3.11106	30.1918	28.3275	AT1G04343,AT1G05200,AT1G05205,
1	29948293	29948633	1016	5.64845	104.565	101.647	AT1G79590,
1	29317858	29318183	1027	16.4524	105.666	102.728	AT1G77990,
1	23318219	23318477	345	6.5325	36.4554	34.5169	AT1G62950,AT1G62960,
1	1728158	1728444	972	10.8423	100.112	97.2759	AT1G05780,
1	17011446	17011818	740	5.78518	76.5282	74.0751	AT1G45000,
1	16485929	16486236	622	4.58818	64.5216	62.2368	AT1G43700,AT1G43710,
1	1243704	1244165	1191	10.1448	122.394	119.12	AT1G04555,
1	27521248	27521627	1147	11.3067	117.891	114.708	AT1G73180,
1	9976196	9976595	861	7.14329	88.7432	86.1015	AT1G28410,
1	869000	869467	643	3.69776	66.6806	64.3671	AT1G03475,
1	9217524	9217940	411	2.77823	43.1362	41.1195	AT1G26670,
1	5555012	5555244	599	3.72714	62.2467	59.9918	AT1G16240,
1	20538694	20539085	574	11.3714	59.6438	57.4236	AT1G55040,
1	17637342	17637755	676	8.18072	70.0193	67.6597	AT1G47870,
1	22083114	22083696	619	11.9329	64.1841	61.904	AT1G59980,
1	11684102	11684394	950	13.5879	97.8547	95.0588	AT1G32380,
1	7292607	7292959	297	5.18777	31.5814	29.7004	AT1G20930,
1	20074008	20074293	1419	12.9694	145.768	141.986	AT1G53780,
1	1645623	1646174	126	2.27852	14.2826	12.6225	AT1G05560,AT1G05562,
1	27228885	27229114	274	5.38253	29.2776	27.4245	AT1G72320,
1	26707622	26708135	317	3.35164	33.683	31.7774	AT1G70820,
1	17981756	17982076	402	3.83127	42.2366	40.2312	AT1G48630,
1	25934784	25935351	1438	20.1351	147.661	143.834	AT1G68980,AT1G68990,
1	840274	840942	1819	18.3392	186.815	181.991	AT1G03380,
1	6891088	6891817	1082	13.1985	111.3	108.248	AT1G19850,AT1G19860,
1	28738617	28738785	123	3.15022	14.0185	12.362	AT1G76580,
1	25947233	25947761	857	11.6003	88.3832	85.7484	AT1G69030,
1	4039728	4039972	451	7.82787	47.1738	45.1087	AT1G11960,
1	27978972	27979290	658	8.81487	68.2314	65.8964	AT1G74440,
1	6355936	6356465	505	3.69095	52.7019	50.5692	AT1G18460,AT1G18470,
1	30227285	30227991	998	6.14206	102.739	99.8559	AT1G80400,AT1G80410,
1	21001564	21001844	873	12.2663	90.0594	87.3969	AT1G56140,
1	11657022	11657430	444	9.68671	46.5515	44.4935	AT1G32330,
1	11273632	11273988	979	11.6717	100.772	97.9256	AT1G31500,
1	7288827	7289223	434	6.54152	45.4726	43.4281	AT1G20920,
1	3437953	3438345	658	8.81487	68.2314	65.8964	AT1G10450,
1	28187484	28187721	353	6.82754	37.3263	35.3778	AT1G75080,AT1G75090,
1	2501721	2502127	1367	20.3561	140.435	136.774	AT1G08060,
1	5320351	5320887	519	10.6694	54.0886	51.9383	AT1G15480,AT1G15490,
1	3977372	3977662	685	7.14008	70.911	68.54	AT1G11770,AT1G11780,
1	30027676	30028405	1194	7.35558	122.758	119.476	AT1G79830,
1	19175639	19176144	928	7.11237	95.6379	92.881	AT1G51710,
1	25193725	25193990	931	9.15864	95.9581	93.1945	AT1G67300,
1	21832421	21832715	1287	19.5138	132.233	128.753	AT1G59218,
1	9779271	9779587	403	7.01146	42.3946	40.3859	AT1G28060,
1	64168	64587	722	5.03098	74.681	72.2552	AT1G01140,
1	1647705	1648029	462	5.26746	48.3708	46.2919	AT1G05570,
1	810520	810849	1254	11.9718	128.863	125.457	AT1G03290,
1	6610754	6611124	1070	10.6044	110.098	107.071	AT1G19140,
1	27967586	27967929	640	7.17058	66.3192	64.0106	AT1G09453,AT1G74410,AT1G74420,
1	27794672	27794900	531	5.18242	55.3043	53.1388	AT1G73920,
1	23984482	23985011	1768	24.4274	181.518	176.855	AT1G64572,AT1G64580,
1	1761368	1761805	924	8.89375	95.1722	92.423	AT1G05830,
1	6067004	6067473	571	8.38485	59.3598	57.1434	AT1G17630,AT1G17640,
1	3387995	3388364	149	5.19432	16.604	14.9087	AT1G10320,
1	30096820	30097196	588	9.07637	61.0558	58.8168	AT1G80000,
1	29191919	29192245	874	8.81085	90.0712	87.4083	AT1G77680,
1	22424416	22424752	277	4.69525	29.6432	27.785	AT1G60900,
1	17282893	17283137	244	2.1436	26.2933	24.475	AT1G47128,
1	11433344	11433646	623	5.05233	64.661	62.3746	AT1G31850,
1	9615771	9616252	386	3.3866	40.6743	38.6869	AT1G27650,
1	8013434	8013682	206	5.27146	22.3994	20.6282	AT1G22650,
1	28922645	28922951	932	10.9211	96.0616	93.2964	AT1G76970,
1	23617372	23617749	297	4.05876	31.6077	29.7265	AT1G63680,
1	23258068	23258392	904	8.21527	93.191	90.475	AT1G62810,
1	20130716	20130989	1080	14.091	111.081	108.035	AT1G53900,
1	17147806	17148085	619	11.9329	64.1841	61.904	AT1G45231,AT1G45243,
1	10393772	10394070	746	13.4772	77.0777	74.617	AT1G29720,
1	27392749	27393203	1192	13.4101	122.478	119.202	AT1G72770,
1	26878470	26878773	575	9.05392	59.8101	57.5873	AT1G71310,
1	15895269	15895687	1273	9.49944	130.787	127.338	AT1G42440,
1	15603634	15603958	740	5.46021	76.4754	74.0232	AT1G41830,
1	12157119	12157396	323	4.77717	34.2128	32.3012	AT1G33520,
1	5926062	5926312	326	2.62591	34.5572	32.6414	AT1G17290,
1	25917365	25917879	551	8.19499	57.3197	55.1297	AT1G68920,
1	25278472	25278753	225	3.42369	24.3548	22.5598	AT1G67480,
1	18628644	18629104	1179	13.1617	121.165	117.917	AT1G50300,
1	1359009	1359224	390	4.90581	41.0162	39.0245	AT1G04830,
1	3127808	3128138	1024	7.00534	105.409	102.474	AT1G09660,
1	29302327	29302634	890	5.77301	91.7079	89.0184	AT1G77930,
1	27961193	27961408	358	3.55524	37.8073	35.8534	AT1G74380,
1	20356542	20356864	849	6.37703	87.5909	84.9679	AT1G54490,
1	7926654	7927134	264	2.39053	28.2473	26.4061	AT1G22450,
1	6816606	6817004	734	5.90417	75.8531	73.4099	AT1G19710,AT1G19715,
1	22368978	22369425	818	4.56309	84.3781	81.807	AT1G60780,
1	12587598	12588253	982	6.02474	101.054	98.2013	AT1G34420,AT1G34430,
1	19614965	19615369	643	5.36967	66.6196	64.3069	AT1G52660,AT1G52670,
1	1348102	1348426	944	6.95159	97.2343	94.4485	AT1G04790,
1	3203704	3204136	1010	7.58159	103.956	101.05	AT1G09850,AT1G09860,
1	26681187	26681580	85	3.24804	10.1118	8.51972	AT1G70750,
1	26572356	26572668	563	11.231	58.5218	56.3154	AT1G70505,
1	8427322	8428268	1173	6.64532	120.594	117.357	AT1G23860,
1	6461920	6462244	513	3.29554	53.4934	51.3513	AT1G18730,AT1G18735,
1	4006452	4006720	563	5.85973	58.5945	56.3874	AT1G11870,
1	28867414	28867576	48	1.97558	6.3211	4.80872	AT1G76878,AT1G76880,
1	21257564	21257747	187	2.36715	20.4939	18.7474	AT1G56700,AT1G56710,
1	24486624	24486882	445	2.85573	46.6492	44.5901	AT1G65820,
1	1801144	1801407	859	10.375	88.6109	85.9715	AT1G05940,
1	10626829	10627472	1280	12.173	131.526	128.066	AT1G30200,AT1G30210,
1	9850194	9850462	588	6.30223	61.062	58.8229	AT1G28200,
1	8672120	8672636	1153	8.61932	118.517	115.322	AT1G24460,
1	24203886	24204294	945	12.3548	97.3696	94.582	AT1G65150,
1	1857786	1858137	955	6.64817	98.3669	95.5616	AT1G06130,
1	16410536	16410808	880	7.62631	90.7613	88.0865	AT1G43580,
1	3246994	3247183	385	8.10776	40.4976	38.5119	AT1G09960,
1	22219561	22219805	471	5.0833	49.2727	47.1826	AT1G60260,
1	21515453	21515864	886	6.92619	91.3166	88.6332	AT1G58110,
1	29664552	29664923	283	2.27835	30.1688	28.3048	AT1G78900,
1	21764546	21764965	424	6.36769	44.4701	42.4371	AT1G58602,
1	21394526	21394974	1188	7.84295	122.101	118.833	AT1G57765,
1	2001857	2002401	379	3.30113	39.9524	37.9739	AT1G06530,AT1G06540,
1	18930004	18930187	106	3.30593	12.321	10.6909	AT1G51080,
1	703502	703780	668	6.64094	69.21	66.8614	AT1G03030,
1	5468675	5469098	742	8.3839	76.6836	74.2282	AT1G15910,
1	19497410	19497662	603	7.64864	62.575	60.3164	AT1G52347,
1	17372503	17372959	1184	10.9007	121.677	118.417	AT1G47380,
1	5705541	5705882	1153	13.4899	118.53	115.334	AT1G16680,
1	30072890	30073382	1376	8.68276	141.326	137.646	AT1G79940,
1	27798302	27798579	569	5.1067	59.2129	56.9978	AT1G73940,
1	27099840	27100109	481	4.29704	50.237	48.1351	AT1G71980,
1	22664572	22664848	574	11.3714	59.6438	57.4236	AT1G61430,
1	10682740	10683002	747	9.85055	77.2136	74.7513	AT1G30320,
1	7903841	7904106	155	2.61338	17.2785	15.5751	AT1G22400,
1	18505236	18505527	330	3.54245	35.0061	33.0851	AT1G49975,
1	18295545	18295803	425	5.2996	44.5417	42.5078	AT1G49430,
1	16834544	16834915	545	5.32497	56.7358	54.5525	AT1G44350,
1	11957040	11957367	264	2.26014	28.3205	26.4784	AT1G32990,
1	9594502	9594740	413	9.26555	43.4132	41.3926	AT1G27595,
1	5931399	5931835	1160	9.98458	119.31	116.1	AT1G17330,
1	21089879	21090335	254	2.74809	27.3043	25.4739	AT1G56340,
1	20292966	20293542	979	7.56585	100.778	97.9307	AT1G54360,AT1G54370,
1	20059119	20059707	615	9.83331	63.8696	61.5939	AT1G53720,
1	18681955	18682512	860	4.771	88.6728	86.0326	AT1G50430,
1	11609469	11609749	882	6.36051	90.9085	88.2312	AT1G32220,
1	28529104	28529398	167	2.32303	18.4399	16.7202	AT1G76010,
1	28268797	28269274	754	7.28381	77.8774	75.4051	AT1G75335,AT1G75340,
1	22838291	22838514	308	4.37063	32.7474	30.8526	AT1G61820,
1	20390699	20390996	330	2.36576	35.0085	33.0874	AT1G54580,
1	11075534	11075811	343	8.28284	36.3231	34.386	AT1G31050,
1	27729650	27730231	1414	10.7887	145.187	141.416	AT1G73720,AT1G73730,
1	12120769	12121061	757	13.6175	78.2778	75.7985	AT1G33415,AT1G33420,
1	7655609	7655871	584	7.66622	60.6521	58.419	AT1G21790,
1	26190905	26191281	292	2.31632	31.0773	29.2025	AT1G69620,
1	30272252	30272607	450	3.68706	47.1064	45.0422	AT1G80500,
1	30007336	30007709	729	4.29057	75.3895	72.953	AT1G79750,
1	27286070	27286408	650	5.46678	67.3474	65.025	AT1G72480,
1	20898902	20899362	1040	9.79627	107.004	104.039	AT1G55880,
1	19470019	19470301	1180	15.7541	121.332	118.082	AT1G52290,
1	9121454	9121794	1774	17.3005	182.178	177.5	AT1G26370,
1	30208499	30209038	463	5.11395	48.4759	46.3954	AT1G80360,
1	2936503	2936871	605	5.40062	62.7996	60.5387	AT1G09090,AT1G09100,
1	26563552	26563747	143	2.61349	16.0715	14.3844	AT1G70480,AT1G70490,
1	25598355	25598580	203	2.80877	22.1469	20.3794	AT1G08973,AT1G68290,AT1G68300,
1	30388045	30388430	634	6.89404	65.7039	63.404	AT1G80860,
1	20298028	20298382	539	10.8978	56.12	53.9446	AT1G54380,
1	13277480	13277913	724	6.82354	74.9183	72.4889	AT1G35780,
1	28911232	28911518	560	8.27777	58.2757	56.0731	AT1G76950,
1	26237053	26237526	1135	8.11766	116.739	113.58	AT1G69750,
1	2768350	2768641	764	6.90814	78.9391	76.4505	AT1G08680,
1	24139930	24140273	671	6.31805	69.4757	67.1236	AT1G64990,
1	21713889	21714329	920	5.40559	94.7567	92.0145	AT1G58440,
1	10771968	10772606	355	6.37388	37.4765	35.5265	AT1G30460,
1	10212332	10212521	152	3.84705	16.9555	15.2562	AT1G29220,
1	9513116	9513560	488	3.59299	50.9593	48.8481	AT1G27390,
1	6418883	6419143	267	3.37332	28.5978	26.7527	AT1G18650,
1	3512919	3513357	692	4.75571	71.6309	69.2487	AT1G10630,
1	20560284	20560559	567	7.3826	58.9419	56.7307	AT1G55110,
1	7881599	7881815	380	5.76897	40.0469	38.067	AT1G22310,
1	6605657	6605922	668	6.64094	69.21	66.8614	AT1G19110,
1	5481877	5482148	615	4.56416	63.8488	61.5737	AT1G15950,AT1G15960,
1	166004	166305	623	8.26084	64.6193	62.3332	AT1G01448,
1	8028201	8028409	333	2.81864	35.2738	33.3503	AT1G22700,
1	29167434	29168038	741	6.46249	76.569	74.1155	AT1G77610,AT1G77620,
1	25762421	25762909	607	9.916	63.0163	60.7519	AT1G68600,
1	18101068	18101571	180	2.00685	19.8243	18.0869	AT1G48920,
1	17418983	17419320	221	4.05791	23.9621	22.1725	AT1G47480,
1	4572364	4572804	1472	15.8704	151.141	147.236	AT1G13350,
1	29552372	29552780	422	4.92102	44.2681	42.2383	AT1G78570,AT1G78580,
1	27891050	27891655	904	13.1496	93.1407	90.4258	AT1G74160,AT1G74170,
1	19926219	19926626	623	4.13696	64.6124	62.3265	AT1G53400,
1	18419688	18419991	292	3.60149	31.1026	29.2275	AT1G49760,
1	5787360	5787580	578	4.39017	60.0435	57.8172	AT1G16920,
1	30127296	30127797	1344	9.45615	138.031	134.424	AT1G80070,
1	10384972	10385394	1157	7.83566	118.922	115.718	AT1G29700,
1	23129246	23129532	121	1.64644	13.836	12.1821	AT1G62480,
1	20576905	20577305	733	7.94135	75.8114	73.3689	AT1G55150,
1	28558761	28559012	193	4.32257	21.1195	19.3645	AT1G76120,
1	25500120	25500429	724	6.38368	74.915	72.4858	AT1G68020,AT1G68030,
1	1585397	1585690	801	8.17113	82.7241	80.1778	AT1G05400,AT1G05410,
1	8991817	8992189	1068	11.5062	109.86	106.838	AT1G25570,
1	20429735	20430065	539	7.33151	56.1734	53.9974	AT1G54730,
1	17200430	17200769	747	5.5488	77.22	74.7575	AT1G45976,
1	10288244	10288411	122	1.87082	13.882	12.2276	AT1G29395,
1	2060465	2060929	1458	20.2247	149.768	145.894	AT1G06720,
1	11470064	11470337	467	4.57061	48.8177	46.7327	AT1G31940,
1	6937885	6938158	284	2.32172	30.267	28.4017	AT1G20010,
1	4469240	4469516	1159	10.7242	119.163	115.956	AT1G13120,
1	313143	313629	554	4.53405	57.6663	55.4712	AT1G01910,
1	29432882	29433174	508	4.23399	52.9845	50.8487	AT1G78240,
1	26630733	26631039	972	10.8423	100.112	97.2759	AT1G70620,
1	26639919	26640177	442	9.11145	46.3346	44.2798	AT1G70650,
1	25545390	25546195	1392	10.456	142.973	139.257	AT1G68150,AT1G68160,
1	25484728	25485033	534	6.78263	55.6114	53.4426	AT1G67970,
1	21085454	21085817	736	7.00988	76.0621	73.6156	AT1G56310,AT1G56320,
1	5460983	5461258	506	6.91703	52.7348	50.6018	AT1G15885,
1	440570	440847	193	3.74983	21.0987	19.3439	AT1G02260,
1	24866141	24866492	1183	7.71568	121.651	118.392	AT1G66680,
1	24390870	24391196	815	6.81714	84.1406	81.573	AT1G65590,
1	6206603	6207137	1269	14.3716	130.386	126.949	AT1G18030,AT1G18040,
1	2400598	2400991	864	12.8688	89.1335	86.4861	AT1G07745,
1	29976526	29976889	432	3.31887	45.2723	43.2309	AT1G79660,AT1G79670,
1	1400500	1400770	610	4.94564	63.3282	61.0595	AT1G04940,AT1G04945,
1	10756278	10756595	277	7.30013	29.59	27.7322	AT1G30420,
1	29736570	29737175	76	1.46803	9.20474	7.63094	AT1G79040,AT1G79050,
1	29015519	29015799	720	8.05438	74.4945	72.0709	AT1G77220,
1	2425849	2426664	535	7.34438	55.7576	53.5869	AT1G07840,
1	21198790	21198945	73	1.75364	8.88779	7.31945	AT1G56570,AT1G56580,
1	19562349	19563104	832	7.89689	85.8773	83.2811	AT1G52500,AT1G52510,
1	5288305	5288571	592	3.76428	61.4607	59.2164	AT1G15370,
1	24841763	24842387	904	6.70778	93.1281	90.4136	AT1G66590,
1	2429738	2429996	758	10.3158	78.3424	75.8621	AT1G07870,
1	880443	880980	241	6.73858	25.9205	24.1061	AT1G03530,
1	29207735	29208083	394	2.71066	41.4219	39.4255	AT1G77710,
1	26548658	26548926	206	6.17703	22.3936	20.6226	AT1G70430,
1	18784293	18784919	1061	9.45065	109.182	106.173	AT1G50700,AT1G50710,
1	24108633	24109112	769	7.47293	79.4185	76.9231	AT1G64880,
1	22933980	22934422	802	4.88028	82.8016	80.2539	AT1G62040,
1	3055134	3055459	184	4.99427	20.2201	18.4769	AT1G09460,AT1G09470,
1	29507124	29507444	863	8.09047	88.9963	86.3509	AT1G78420,
1	28125329	28125814	376	7.88321	39.6597	37.684	AT1G74860,
1	18937287	18937633	283	3.11106	30.1918	28.3275	AT1G51110,
1	5568049	5568589	943	12.4514	97.1282	94.3443	AT1G16270,AT1G16280,
1	21171948	21172164	35	1.77242	4.99095	3.51555	AT1G56510,
1	1031172	1031525	734	13.3368	75.8821	73.4379	AT1G04010,
1	10105074	10105344	189	5.89626	20.6875	18.9379	AT1G28765,
1	7976518	7976745	471	4.6965	49.207	47.1175	AT1G22570,
1	29074487	29074837	643	5.24963	66.703	64.3887	AT1G77370,
1	18356887	18357260	1140	6.83109	117.262	114.093	AT1G49600,
1	11561062	11561303	200	2.58019	21.7705	20.0071	AT1G32130,
1	20380488	20380819	1128	13.8638	115.964	112.821	AT1G54570,
1	1193608	1193902	949	5.44987	97.769	94.9756	AT1G04420,
1	10277866	10278313	980	7.3358	100.898	98.0472	AT1G29370,
1	29715152	29715460	152	2.97901	16.9144	15.2155	AT1G78995,
1	22730700	22731112	118	4.63278	13.5421	11.8921	AT1G61600,
1	12030259	12030618	707	9.51944	73.1103	70.7072	AT1G33170,
1	443143	443592	1130	10.061	116.231	113.082	AT1G02270,
1	30393387	30393811	106	3.94489	12.2376	10.6089	AT1G80870,
1	2700599	2700944	519	4.01642	54.1117	51.9611	AT1G08520,
1	20455828	20456207	731	10.9484	75.5888	73.1494	AT1G54850,
1	20213714	20214237	882	6.36051	90.9085	88.2312	AT1G54130,AT1G54140,
1	17687383	17687779	292	2.868	31.1535	29.2779	AT1G47970,
1	9172543	9172977	750	4.24546	77.4849	75.0172	AT1G26550,
1	28802859	28803125	1010	7.58159	103.956	101.05	AT1G76730,
1	20905278	20905665	1020	10.2066	104.966	102.04	AT1G55900,
1	14026720	14026974	549	3.20944	57.1869	54.998	AT1G36980,
1	4712121	4712588	899	9.44589	92.6966	89.9896	AT1G13730,
1	19572990	19573248	432	7.63925	45.3043	43.2622	AT1G52550,
1	17083505	17083840	950	13.5879	97.8547	95.0588	AT1G45160,
1	29144015	29144231	413	8.31659	43.4107	41.391	AT1G77580,
1	16398106	16398626	744	4.81001	76.8632	74.4055	AT1G43560,
1	29259719	29259983	92	3.17157	10.837	9.2319	AT1G77800,
1	269835	270025	500	4.52665	52.1523	50.0264	AT1G01725,
1	9920471	9920762	1117	10.8381	114.829	111.708	AT1G28320,
1	3176412	3177157	782	5.05729	80.7625	78.246	AT1G09795,AT1G09800,
1	6082024	6082386	1163	14.1468	119.537	116.321	AT1G17680,
1	27618650	27618930	558	10.7213	58.0657	55.8655	AT1G73450,
1	25709867	25710145	286	2.41671	30.524	28.6564	AT1G68520,
1	2089222	2089643	640	6.2605	66.348	64.0391	AT1G04507,AT1G06790,AT1G06800,
1	16655531	16655926	848	6.56501	87.4654	84.845	AT1G43900,AT1G43910,
1	21939539	21939844	480	4.98983	50.1558	48.0545	AT1G59710,AT1G59720,
1	16924230	16924762	48	1.81744	6.32308	4.81063	AT1G44810,
1	22815350	22815631	755	5.70744	78.0088	75.5349	AT1G61790,
1	9403880	9404177	497	3.68583	51.8584	49.7366	AT1G27080,AT1G27090,
1	4998824	4999137	565	9.75264	58.7278	56.5192	AT1G14590,
1	29000299	29000589	482	3.9337	50.3728	48.2694	AT1G77180,
1	22812146	22813008	965	5.3641	99.3578	96.5345	AT1G61770,AT1G61780,
1	2200869	2201144	757	6.00481	78.2271	75.7503	AT1G07170,
1	10274131	10274311	139	3.68985	15.6379	13.9575	AT1G29355,AT1G29357,
1	6974467	6974864	1130	7.72977	116.198	113.05	AT1G20110,
1	645092	645580	1849	17.7972	189.875	184.943	AT1G02890,
1	3924080	3924548	786	7.57191	81.219	78.6964	AT1G11660,
1	12370088	12370487	491	3.43431	51.2809	49.1666	AT1G34030,
1	8223976	8224456	1068	6.30917	109.884	106.861	AT1G23190,
1	29456872	29457553	983	9.0235	101.255	98.3983	AT1G78280,AT1G78290,
1	26494211	26494353	42	2.48333	5.71083	4.21392	AT1G70320,
1	22341969	22342289	636	7.62495	65.9691	63.665	AT1G60650,
1	10499753	10500132	391	3.44788	41.1858	39.1926	AT1G29970,
1	9715413	9715904	879	10.1785	90.6019	87.9299	AT1G27900,
1	3304056	3304529	139	3.01258	15.6621	13.9812	AT1G10120,
1	27919851	27920121	145	3.92622	16.2655	14.5759	AT1G74240,
1	2309302	2309515	451	7.60634	47.1741	45.109	AT1G07510,
1	6726814	6727136	62	2.4561	7.79825	6.25276	AT1G19430,
1	29577385	29577635	269	2.18651	28.8223	26.9741	AT1G78630,
1	30189298	30189672	376	6.19563	39.5958	37.6207	AT1G80290,
1	21086579	21086936	352	2.54557	37.1588	35.2127	AT1G56330,
1	18494138	18494620	1019	7.87386	104.851	101.929	AT1G49950,
1	1387304	1388090	912	9.37699	93.9947	91.2655	AT1G04900,AT1G04910,
1	10223271	10223688	783	4.49702	80.8813	78.3633	AT1G29250,
1	6377322	6377727	271	2.34422	29.0242	27.1737	AT1G18540,
1	19467974	19468363	591	5.26679	61.3469	59.1042	AT1G52280,
1	920285	920567	841	10.3854	86.7959	84.1861	AT1G03687,
1	8295177	8295487	1681	17.3693	172.593	168.179	AT1G23360,
1	22071229	22071657	711	5.88221	73.5561	71.1459	AT1G59960,
1	21238846	21240569	784	13.3362	80.9246	78.4062	AT1G56660,
1	4898653	4898969	1180	7.95228	121.262	118.012	AT1G14340,
1	29017753	29018069	570	11.251	59.2415	57.026	AT1G77230,AT1G77240,
1	28987622	28988004	1635	14.2331	167.894	163.59	AT1G77140,
1	20875967	20876229	485	4.21473	50.6559	48.5491	AT1G55840,
1	849257	849484	488	6.78401	50.9981	48.8861	AT1G03430,
1	7496077	7496374	326	2.62591	34.5572	32.6414	AT1G21400,
1	29652027	29652471	686	4.09425	70.979	68.6069	AT1G78870,
1	23181269	23181627	775	7.09113	80.1026	77.597	AT1G08547,AT1G62600,AT1G62610,
1	19486823	19487377	267	4.43166	28.5525	26.7081	AT1G52320,
1	3567710	3567997	459	7.36722	48.007	45.932	AT1G10730,AT1G10740,
1	30307123	30307454	582	8.19081	60.4938	58.2631	AT1G80620,
1	27501793	27502040	619	11.9329	64.1841	61.904	AT1G73130,AT1G73140,
1	18409345	18409667	515	6.7026	53.7084	51.5631	AT1G49740,
1	5107446	5107933	1270	7.34698	130.514	127.074	AT1G14830,
1	29924135	29924359	325	2.61458	34.4505	32.5358	AT1G79550,
1	28229147	28229456	526	3.31708	54.845	52.6858	AT1G75220,
1	20585784	20586133	259	7.01936	27.7382	25.9026	AT1G55180,
1	17717137	17717456	220	2.56075	23.8078	22.0199	AT1G48030,
1	6152421	6152652	448	2.90864	46.9324	44.8701	AT1G17880,
1	5061906	5062257	654	6.91357	67.7285	65.4005	AT1G14710,
1	2078946	2079233	608	8.19052	63.1553	60.888	AT1G06770,
1	18333425	18333951	820	12.9963	84.6743	82.0978	AT1G07563,AT1G49530,AT1G49540,
1	10771289	10771666	1432	17.0309	147.023	143.214	AT1G30460,
1	352691	352949	401	7.60307	42.1168	40.1125	AT1G02020,
1	26620029	26620382	740	5.46021	76.4754	74.0232	AT1G70590,
1	24030878	24031145	715	7.47568	73.9595	71.5442	AT1G64670,
1	15935007	15935302	1104	13.6752	113.597	110.499	AT1G42470,
1	1451076	1451436	344	4.93128	36.3499	34.4126	AT1G05060,
1	8388756	8390913	172	3.83686	19.0261	17.2979	AT1G23720,
1	17827982	17828400	990	16.2849	101.877	99.0091	AT1G48270,
1	3833908	3834265	561	4.56041	58.3376	56.134	AT1G11380,
1	28152395	28152605	670	5.75788	69.3676	67.0174	AT1G74960,
1	4677104	4677291	192	3.43099	20.9766	19.2234	AT1G13640,
1	8219366	8219616	422	6.57299	44.3001	42.2699	AT1G23180,
1	5721761	5722421	920	9.41431	94.8326	92.0886	AT1G16710,
1	28276377	28276800	1178	8.43277	121.054	117.808	AT1G75360,AT1G75370,
1	20572164	20572731	1263	12.3383	129.814	126.386	AT1G55130,AT1G55140,
1	10995867	10996191	435	4.57505	45.6438	43.5965	AT1G30890,
1	8563593	8564062	943	7.9385	97.1487	94.3637	AT1G24190,
1	8052465	8052914	1005	6.51254	103.43	100.533	AT1G22750,
1	5894736	5895053	178	4.58479	19.5451	17.8108	AT1G17230,AT1G17232,
1	27028646	27029062	1245	9.19646	127.97	124.583	AT1G71860,
1	20808266	20808744	729	8.52641	75.417	72.9802	AT1G55690,
1	894300	894634	899	9.43617	92.6325	89.9269	AT1G03590,
1	28281462	28281781	241	2.13489	25.9568	24.1421	AT1G75380,
1	27739209	27739604	880	9.3191	90.6915	88.0178	AT1G73750,AT1G73760,
1	15976551	15976771	554	8.59069	57.6443	55.4498	AT1G42540,
1	23718889	23719286	1231	10.1194	126.495	123.14	AT1G63900,
1	21820313	21820532	261	3.93309	28.0381	26.1988	AT1G59124,
1	4669457	4669720	305	7.72129	32.4291	30.5377	AT1G13620,AT1G13630,
1	25163681	25164071	571	4.36657	59.39	57.1731	AT1G67250,
1	19756598	19757186	530	10.8098	55.1886	53.0246	AT1G53025,
1	18661622	18661915	456	4.67825	47.6925	45.6206	AT1G50370,
1	30183250	30183491	374	6.78902	39.4676	37.4939	AT1G80270,
1	29358315	29358594	238	5.91733	25.6905	23.8797	AT1G78070,
1	1830558	1830836	466	6.55959	48.7248	46.6407	AT1G06050,
1	9561963	9562334	1855	17.6011	190.477	185.527	AT1G27520,
1	30150281	30150528	444	9.68671	46.5515	44.4935	AT1G80150,
1	2920869	2921454	724	6.38368	74.915	72.4858	AT1G09050,AT1G09060,
1	19760093	19760373	1010	7.04475	103.97	101.063	AT1G53030,
1	992893	993094	447	3.43955	46.7948	44.7345	AT1G03900,
1	7244624	7245207	632	4.7072	65.5813	63.2823	AT1G20830,AT1G20840,
1	27238191	27238581	953	6.11667	98.1365	95.3339	AT1G72340,
1	20474820	20475135	655	4.70829	67.9193	65.5894	AT1G54920,
1	5760232	5760456	404	6.73881	42.449	40.4397	AT1G16825,
1	29889898	29890113	422	9.02158	44.3102	42.2798	AT1G79450,
1	2778869	2779290	1250	13.1833	128.464	125.066	AT1G08720,
1	24148280	24148664	705	6.01595	72.9163	70.5156	AT1G65000,
1	19064746	19065165	420	6.78667	44.079	42.0507	AT1G51420,
1	9693045	9693665	1117	17.6888	114.854	111.732	AT1G27840,
1	30412029	30412832	685	8.24723	70.966	68.594	AT1G80940,AT1G80950,
1	18687456	18688110	1041	9.56078	107.069	104.102	AT1G50440,AT1G50450,
1	319285	319649	1250	11.6013	128.445	125.047	AT1G01920,
1	282055	282304	620	8.823	64.3491	62.0668	AT1G01770,
1	24805654	24805832	120	3.54036	13.6721	12.0202	AT1G66480,
1	5222570	5223001	732	10.4033	75.6502	73.2106	AT1G15170,AT1G15175,
1	11749814	11750258	1335	7.6515	137.115	133.529	AT1G32500,
1	4398389	4398769	1185	9.35399	121.856	118.593	AT1G12930,
1	4140323	4140643	206	6.17703	22.3936	20.6226	AT1G12210,
1	21662970	21663279	556	8.8653	57.8139	55.6165	AT1G58350,
1	19186068	19187143	775	4.31285	80.0452	77.5403	AT1G51720,AT1G51730,
1	17973775	17974256	705	5.16178	72.9162	70.5156	AT1G48620,
1	30063501	30064003	623	5.05233	64.661	62.3746	AT1G79930,
1	22400929	22401347	1782	24.5678	182.974	178.269	AT1G60860,
1	10509238	10509629	1294	9.41234	132.915	129.42	AT1G30000,
1	26921125	26921557	795	7.62139	82.1235	79.5868	AT1G71430,AT1G71440,
1	11255915	11256201	429	4.84687	44.9775	42.9385	AT1G31440,
1	29568643	29568846	409	3.92776	42.9505	40.9365	AT1G78600,
1	23272417	23272808	404	4.58022	42.4695	40.4598	AT1G62840,AT1G62850,
1	22090243	22090680	355	6.37388	37.4765	35.5265	AT1G59990,
1	6169342	6169620	737	9.43893	76.2136	73.7653	AT1G17940,
1	29039618	29040309	1061	11.8572	109.182	106.173	AT1G77290,AT1G77300,
1	19913116	19913362	274	4.01677	29.2813	27.4281	AT1G53380,
1	17955091	17955692	1029	8.68943	105.863	102.919	AT1G48560,AT1G48570,
1	3038458	3038688	422	6.65286	44.2841	42.2541	AT1G09420,AT1G09421,
1	25311002	25311219	114	3.4666	13.0867	11.4445	AT1G67530,
1	23954866	23955108	60	1.52275	7.55591	6.01514	AT1G64510,
1	20653309	20653687	469	5.488	49.0873	46.9995	AT1G55340,
1	19561484	19561807	804	4.81478	83.0477	80.4975	AT1G52500,AT1G52510,
1	6751133	6751580	1503	18.5191	154.371	150.393	AT1G19485,AT1G19490,
1	22534701	22535095	1434	14.9828	147.28	143.466	AT1G61140,
1	13158203	13158481	435	4.57505	45.6438	43.5965	AT1G35620,AT1G35625,
1	11461560	11461826	745	4.77629	76.9935	74.5346	AT1G31910,
1	4794321	4794511	335	4.40253	35.4792	33.552	AT1G13980,
1	13122251	13122581	891	5.27336	91.847	89.1533	AT1G35580,
1	9812969	9813393	1123	7.01431	115.476	112.342	AT1G28120,
1	30397142	30397298	127	2.59429	14.3815	12.719	AT1G09993,AT1G80890,
1	23592551	23592715	77	3.79045	9.34185	7.7641	AT1G63640,
1	22588485	22588875	1213	6.9944	124.683	121.362	AT1G61250,
1	22264186	22264613	602	6.90683	62.5189	60.2612	AT1G60420,AT1G60430,
1	6692835	6693002	206	3.40789	22.3885	20.6187	AT1G19370,
1	386509	386841	1442	13.1024	148.061	144.226	AT1G02080,
1	252145	252383	541	10.9502	56.2942	54.1159	AT1G01690,
1	17328438	17328674	588	6.83707	61.085	58.8455	AT1G47270,
1	99003	99238	562	4.74552	58.4295	56.2251	AT1G01230,
1	28007986	28008245	130	2.2387	14.6812	13.0146	AT1G74520,
1	22142694	22143190	1475	8.78917	151.482	147.571	AT1G60070,
1	17075144	17075302	142	2.15132	15.9618	14.2759	AT1G45145,
1	17001412	17001695	486	5.90726	50.7742	48.6655	AT1G44960,
1	816484	816704	267	4.92173	28.6308	26.7853	AT1G03310,
1	30079337	30079707	1341	15.5614	137.781	134.18	AT1G79950,AT1G79960,
1	28960347	28960787	1162	7.52911	119.441	116.227	AT1G77090,
1	16786236	16786436	259	7.01936	27.7382	25.9026	AT1G44120,AT1G44125,
1	6665707	6665998	761	8.77931	78.6621	76.1776	AT1G19270,
1	24861923	24862183	556	8.39911	57.8062	55.609	AT1G66660,
1	413265	413759	446	6.38011	46.7412	44.6812	AT1G02170,AT1G02180,
1	28061157	28061487	927	5.42802	95.5016	92.747	AT1G74690,
1	27516472	27516841	993	13.4094	102.178	99.3041	AT1G73177,
1	26488578	26488795	454	6.30007	47.5559	45.4875	AT1G70320,
1	20715278	20715981	355	2.86777	37.478	35.528	AT1G55480,AT1G55490,
1	22544348	22544648	882	5.477	90.9145	88.2369	AT1G61150,
1	19644819	19645116	982	6.50689	101.123	98.2685	AT1G52730,
1	4644667	4645015	1063	14.2111	109.372	106.359	AT1G13580,
1	3717301	3717568	206	6.17703	22.3936	20.6226	AT1G11120,
1	26937276	26937560	247	2.35882	26.5395	24.7184	AT1G71500,
1	25316743	25317381	1752	14.8982	179.837	175.225	AT1G67550,
1	8004002	8004271	151	2.2689	16.7985	15.1008	AT1G22630,
1	28187095	28187348	279	3.80527	29.8572	27.9968	AT1G75080,
1	283998	284272	689	8.05119	71.3156	68.9371	AT1G01780,
1	27474816	27475031	456	3.23622	47.7393	45.6671	AT1G73030,
1	26626178	26626471	511	8.24385	53.2886	51.1485	AT1G70610,
1	2489422	2489867	1401	17.6424	143.899	140.161	AT1G08030,
1	20435730	20435972	727	6.80527	75.2211	72.787	AT1G54770,
1	19018940	19019254	1028	12.52	105.817	102.874	AT1G51310,
1	1407827	1408182	1134	7.86423	116.655	113.496	AT1G04960,
1	7837614	7838051	1272	7.83077	130.727	127.28	AT1G22200,
1	30289857	30290292	1041	8.57788	107.11	104.142	AT1G80560,
1	24096374	24096683	671	4.1499	69.4681	67.1162	AT1G64850,
1	22020546	22020784	482	3.57502	50.3952	48.2916	AT1G59830,
1	19891055	19891313	744	4.81001	76.8632	74.4055	AT1G53320,
1	27148796	27149152	151	1.74588	16.8283	15.1303	AT1G72150,
1	21865792	21866197	752	8.7128	77.6884	75.218	AT1G59520,
1	12104719	12105081	690	8.77714	71.3808	69.0014	AT1G33400,
1	9207073	9207834	127	1.69422	14.382	12.7195	AT1G26630,AT1G26640,
1	6469690	6469931	383	8.84439	40.3334	38.3493	AT1G18750,
1	290831	291152	1186	11.221	121.922	118.658	AT1G01790,
1	6351482	6351974	886	7.26505	91.3747	88.6904	AT1G18450,
1	30368488	30369095	743	11.8833	76.8482	74.3907	AT1G80810,
1	22571671	22571951	630	12.0733	65.332	63.0361	AT1G61210,
1	18412398	18412779	85	1.74669	10.1773	8.58451	AT1G49750,
1	9798574	9799070	1819	18.3392	186.815	181.991	AT1G28090,
1	9089580	9089802	109	2.52061	12.5589	10.9256	AT1G26270,
1	27346253	27346579	344	3.13731	36.4117	34.4739	AT1G72640,
1	26998718	26998995	1005	8.93794	103.425	100.528	AT1G71790,
1	13543580	13543995	728	6.61094	75.2923	72.8575	AT1G36160,
1	4109256	4109503	320	2.97166	34.0063	32.0968	AT1G12110,
1	26106966	26107502	1013	7.15497	104.274	101.361	AT1G69450,
1	19051725	19051964	354	3.1387	37.4446	35.4949	AT1G07733,AT1G51390,
1	17769943	17770392	818	7.91059	84.4281	81.8552	AT1G48100,AT1G48110,
1	15979431	15979840	477	4.73005	49.8975	47.7991	AT1G42550,
1	4983003	4983246	432	7.11888	45.3052	43.2628	AT1G14560,
1	26912519	26913108	1030	9.04605	105.995	103.048	AT1G71400,AT1G71410,
1	137857	138130	704	6.97064	72.8931	70.4926	AT1G01350,
1	6724525	6724833	1316	14.7242	135.203	131.659	AT1G19430,
1	5838014	5838326	100	3.78666	11.6806	10.0615	AT1G17070,
1	3813300	3813558	493	5.83977	51.4892	49.372	AT1G11330,
1	1282156	1283083	889	7.67091	91.6663	88.9776	AT1G04620,
1	11592949	11593201	881	12.9305	90.8051	88.1295	AT1G32190,
1	7921566	7921774	356	3.2326	37.5536	35.6028	AT1G22430,
1	666891	667544	1058	15.3809	108.847	105.845	AT1G02960,
1	28115932	28116100	237	2.73163	25.5768	23.7671	AT1G74840,
1	12157755	12158408	400	4.56938	42.0434	40.04	AT1G33520,
1	27102052	27102248	185	4.85065	20.3386	18.5939	AT1G71990,
1	2640181	2640542	844	7.12319	87.1081	84.4935	AT1G08370,
1	18801970	18802353	1341	15.5614	137.781	134.18	AT1G50730,
1	17077452	17077797	2044	25.888	210.273	204.491	AT1G45150,
1	16550286	16550598	277	7.30013	29.59	27.7322	AT1G43770,
1	11940583	11940977	1320	16.1185	135.618	132.065	AT1G32940,
1	3001489	3001731	622	7.05941	64.5608	62.2756	AT1G09290,
1	21537867	21538274	349	3.15576	36.9201	34.977	AT1G58180,
1	2667826	2668660	512	4.62646	53.3468	51.2059	AT1G08450,
1	26485321	26485665	279	2.6531	29.7758	27.916	AT1G70310,
1	26296740	26297069	261	3.46599	27.9993	26.1606	AT1G69850,
1	10151082	10151359	214	2.05613	23.2725	21.4903	AT1G29070,
1	7566273	7566728	537	6.97347	55.9103	53.7377	AT1G21590,
1	28536842	28537168	498	3.16528	51.992	49.8679	AT1G76030,
1	26419386	26419711	1289	12.5407	132.463	128.979	AT1G70150,
1	1531651	1531991	980	7.3358	100.898	98.0472	AT1G05270,
1	11920391	11920597	636	9.61979	65.9049	63.6018	AT1G32900,
1	11615742	11616197	615	4.06003	63.8148	61.54	AT1G32230,
1	9859912	9860197	1195	18.5311	122.807	119.523	AT1G28210,
1	9047370	9047697	567	10.63	59.0065	56.7942	AT1G26170,
1	795537	795783	922	10.8431	94.9878	92.2414	AT1G03260,
1	6074106	6074424	27	1.64922	4.24013	2.78637	AT1G17665,
1	3863653	3864474	885	6.07448	91.2338	88.5519	AT1G11475,AT1G11480,
1	275603	275803	117	2.58608	13.4139	11.767	AT1G01750,AT1G04053,
1	23657555	23658222	949	5.44987	97.769	94.9756	AT1G63770,
1	11271513	11271698	111	2.97931	12.7782	11.1418	AT1G31480,AT1G31490,
1	8684855	8685660	574	3.50075	59.6248	57.4056	AT1G24490,AT1G24510,
1	399087	399940	1071	6.45223	110.179	107.15	AT1G02120,
1	3492898	3493218	370	6.80096	39.0606	37.0926	AT1G10580,
1	186610	186875	134	3.257	15.0903	13.4169	AT1G01500,
1	3079192	3079468	903	7.88611	93.0486	90.3351	AT1G09530,
1	28764977	28765235	1123	14.0718	115.459	112.325	AT1G76630,
1	11217900	11218236	1097	6.61039	112.841	109.76	AT1G31340,
1	3645703	3646043	574	11.3714	59.6438	57.4236	AT1G10920,
1	10109591	10110254	674	6.55595	69.8356	67.4792	AT1G28960,
1	6113030	6113433	149	5.19432	16.604	14.9087	AT1G17760,
1	10495967	10496181	409	6.84245	42.9739	40.9595	AT1G29960,
1	10312783	10313112	309	3.08953	32.8551	30.9591	AT1G29470,
1	8969116	8969876	1397	11.834	143.512	139.782	AT1G25540,
1	27835201	27835355	131	2.62481	14.8169	13.1485	AT1G74020,
1	26973622	26973837	388	6.35385	40.8836	38.8936	AT1G71710,
1	3236977	3237564	640	6.2605	66.348	64.0391	AT1G09940,
1	29148266	29148760	1019	7.87386	104.851	101.929	AT1G77590,
1	20261958	20262200	476	3.3248	49.7632	47.6671	AT1G54270,
1	4224774	4225132	698	4.20192	72.2035	69.8131	AT1G12410,
1	24559335	24559596	360	2.48512	38.0318	36.0755	AT1G65980,
1	21213864	21214330	599	10.0143	62.2123	59.9576	AT1G56610,AT1G56612,
1	18934424	18934731	149	2.54341	16.6409	14.9452	AT1G51100,
1	4726125	4726438	563	11.231	58.5218	56.3154	AT1G13780,
1	3208353	3208642	766	6.123	79.1227	76.6316	AT1G09870,
1	26129441	26129725	996	13.1755	102.574	99.6946	AT1G69520,AT1G69523,
1	19606331	19606799	784	13.3362	80.9246	78.4062	AT1G52630,
1	17559959	17560305	811	8.22672	83.6646	81.1036	AT1G47710,
1	3012781	3013054	522	3.91711	54.4536	52.2995	AT1G09330,
1	23485942	23486164	277	7.30013	29.59	27.7322	AT1G63300,
1	18082695	18082886	277	7.30013	29.59	27.7322	AT1G48880,
1	18068731	18069022	628	4.46354	65.1923	62.8991	AT1G48860,
1	9638206	9638509	1142	13.8536	117.391	114.219	AT1G27690,
1	5365172	5365497	857	11.6003	88.3832	85.7484	AT1G15570,
1	3678302	3678541	538	6.50355	55.977	53.8031	AT1G11020,
1	30258032	30258434	1150	6.64292	118.288	115.099	AT1G80480,
1	7007782	7008051	743	4.22861	76.849	74.3915	AT1G20225,
1	6809743	6809944	340	5.18321	35.9433	34.0115	AT1G19700,
1	24239970	24240129	263	3.17331	28.1731	26.3326	AT1G65260,
1	19242871	19243096	463	5.18833	48.4163	46.337	AT1G51830,
1	11532540	11532837	97	1.56321	11.4138	9.79859	AT1G32060,
1	6434250	6434666	686	9.6986	71.0441	68.6714	AT1G18690,
1	30298505	30298745	576	4.42003	59.8601	57.6365	AT1G80600,
1	29346806	29347008	118	1.7438	13.5121	11.8639	AT1G78040,
1	26869615	26870028	1278	9.01029	131.323	127.865	AT1G71270,
1	25373651	25373959	348	5.9942	36.8222	34.8802	AT1G67690,
1	1355081	1355376	868	7.22176	89.4983	86.8447	AT1G04810,
1	9603548	9603784	515	5.56969	53.6589	51.5146	AT1G27600,
1	5477404	5478271	735	9.95971	75.9551	73.5102	AT1G15940,
1	29932306	29933010	769	7.47293	79.4185	76.9231	AT1G79560,AT1G79570,
1	24418092	24418649	913	8.26476	94.1306	91.3999	AT1G65660,
1	2351399	2351615	326	5.3252	34.616	32.6994	AT1G07630,
1	27324443	27324817	828	9.80974	85.4273	82.8402	AT1G72560,
1	22430849	22431243	781	13.8983	80.6912	78.1761	AT1G60930,
1	20327748	20328150	1208	18.6715	124.144	120.834	AT1G54440,
1	8889088	8889489	858	6.70452	88.5147	85.8775	AT1G25350,
1	7078898	7079266	487	10.2483	50.8229	48.7128	AT1G20410,
1	4084572	4084919	323	2.69809	34.2796	32.3674	AT1G12080,
1	26356287	26356596	903	7.88611	93.0486	90.3351	AT1G69980,
1	1512896	1513242	1105	12.1692	113.648	110.549	AT1G04353,AT1G05230,
1	25287346	25287782	343	8.28284	36.3231	34.386	AT1G67500,
1	29601453	29601712	672	5.6358	69.6314	67.2779	AT1G78700,AT1G78710,
1	2137056	2137784	1133	11.9487	116.484	113.329	AT1G06960,
1	23607471	23607688	255	4.6025	27.4228	25.5913	AT1G63670,
1	11772326	11772617	148	3.57299	16.4994	14.8067	AT1G32550,
1	30235245	30235595	737	7.44828	76.2379	73.789	AT1G80420,
1	1141664	1141984	303	2.25963	32.2539	30.3657	AT1G04270,
1	27242972	27243350	287	2.30039	30.6484	28.7784	AT1G72370,
1	26341780	26342122	793	6.4146	81.8388	79.3065	AT1G69935,
1	23026774	23027105	1614	21.8348	165.654	161.409	AT1G62305,
1	22266508	22266810	704	6.97064	72.8931	70.4926	AT1G60440,
1	8529156	8529515	1081	10.587	111.247	108.195	AT1G24120,
1	23713237	23713412	64	2.27287	7.96612	6.41759	AT1G63880,
1	18481238	18481456	277	7.30013	29.59	27.7322	AT1G49910,
1	3821467	3821736	460	4.53865	48.1429	46.0664	AT1G11360,
1	29793938	29794171	412	8.42568	43.2816	41.2632	AT1G79190,
1	19047126	19047391	302	6.58308	32.1791	30.2917	AT1G51370,
1	6847838	6848075	365	5.08538	38.5273	36.5648	AT1G19800,
1	27457300	27457569	1093	15.1174	112.445	109.371	AT1G72990,
1	28451281	28451470	160	2.46494	17.779	16.0684	AT1G75780,AT1G75785,
1	21097547	21098014	819	13.7285	84.5084	81.9343	AT1G56350,
1	10945004	10945365	350	3.21336	37.0346	35.0899	AT1G30820,
1	5242540	5242940	142	2.51549	15.9015	14.2165	AT1G15230,
1	29894659	29894865	118	4.63278	13.5421	11.8921	AT1G79470,
1	20242273	20242574	669	4.75634	69.2939	66.9442	AT1G54210,
1	3727044	3727441	918	12.6718	94.6365	91.8969	AT1G11130,
1	26987793	26987996	297	5.61655	31.6171	29.7355	AT1G71750,
1	2583672	2583951	507	8.39374	52.9046	50.7698	AT1G08230,
1	18515057	18515280	322	4.81285	34.1278	32.2172	AT1G49990,AT1G50000,
1	26206553	26206812	605	9.33686	62.8379	60.5759	AT1G69680,
1	15938365	15938908	894	6.96342	92.1762	89.478	AT1G42480,
1	10449273	10449902	860	5.72635	88.6473	86.0072	AT1G29850,
1	8814177	8814437	238	2.39296	25.6319	23.8217	AT1G25097,AT1G25098,
1	24686257	24686481	380	2.60816	39.9823	38.0032	AT1G66240,
1	9482633	9482871	361	2.9724	38.1114	36.1543	AT1G27290,
1	7757056	7757359	953	9.0605	98.111	95.3086	AT1G22020,
1	3052798	3053037	277	7.30013	29.59	27.7322	AT1G09450,
1	22195124	22195392	654	5.01951	67.7923	65.4632	AT1G60170,
1	27016551	27017074	1096	6.21179	112.749	109.669	AT1G71820,
1	2637567	2637874	360	2.48512	38.0318	36.0755	AT1G08360,
1	6192009	6192269	167	2.66492	18.4738	16.7534	AT1G17990,
1	2855442	2855711	220	3.38839	23.803	22.0151	AT1G08900,
1	20804606	20805078	901	5.13702	92.8431	90.1342	AT1G55680,
1	5699306	5699794	115	3.11281	13.1871	11.5434	AT1G16670,
1	4694058	4694559	1066	8.49237	109.635	106.617	AT1G13690,AT1G13700,
1	28139027	28139368	347	2.75016	36.6907	34.7498	AT1G74920,
1	8069135	8069316	372	3.25551	39.1988	37.2293	AT1G22780,
1	26132855	26133125	630	12.0733	65.332	63.0361	AT1G69526,
1	19646152	19646673	432	2.71037	45.249	43.2079	AT1G52740,AT1G52750,
1	15651046	15651369	352	3.27609	37.1767	35.2304	AT1G41880,
1	30083598	30083859	485	5.31385	50.6401	48.5337	AT1G79970,
1	29716461	29716955	567	7.3826	58.9419	56.7307	AT1G79000,
1	23664877	23665121	783	6.28265	80.8656	78.3476	AT1G63780,
1	4016818	4017119	410	2.80311	43.0865	41.0703	AT1G11910,
1	26641726	26642163	823	4.94338	84.9071	82.3269	AT1G70650,AT1G70660,
1	1416354	1416843	712	5.18867	73.6436	71.2318	AT1G04985,
1	30156956	30157211	49	1.47436	6.43167	4.9171	AT1G80180,
1	28999636	28999983	693	6.23623	71.7379	69.3545	AT1G77180,
1	3787352	3787605	546	8.77099	56.8227	54.6378	AT1G11280,
1	5407391	5407819	1216	9.06693	125.027	121.698	AT1G15720,AT1G15730,
1	28834855	28835534	262	3.36605	28.0695	26.2298	AT1G76810,
1	23469563	23469800	504	7.87851	52.5782	50.4471	AT1G63270,
1	19923550	19923805	583	9.36245	60.622	58.3891	AT1G53390,
1	7556770	7557044	1241	18.1739	127.492	124.115	AT1G21560,
1	5908854	5909130	268	7.15974	28.6599	26.813	AT1G17260,AT1G17270,
1	5228284	5228980	608	6.67777	63.1319	60.865	AT1G15200,
1	27920907	27922644	560	6.51401	58.2875	56.0845	AT1G74250,
1	20393805	20394116	925	7.8493	95.3114	92.5607	AT1G54610,
1	19505058	19506169	1220	8.08273	125.346	122.013	AT1G52360,
1	11104302	11104629	552	11.0906	57.4053	55.2137	AT1G31120,
1	27610496	27611055	1163	8.23253	119.531	116.317	AT1G73430,
1	29700953	29701270	977	16.1445	100.6	97.7546	AT1G78960,
1	20029084	20029317	286	7.44052	30.5283	28.6596	AT1G53650,
1	1894314	1894810	1140	6.17083	117.244	114.077	AT1G06200,
1	22607488	22607922	471	6.65099	49.2783	47.188	AT1G61300,
1	10331951	10332301	1308	17.7655	134.365	130.838	AT1G29550,
1	9703515	9703984	838	9.58266	86.4781	83.8736	AT1G27850,
1	1457039	1457276	796	6.62432	82.2163	79.6782	AT1G05070,
1	24852638	24852894	388	7.7802	40.8065	38.8172	AT1G66620,
1	4233814	4234246	779	8.23118	80.4895	77.977	AT1G12430,
1	28460643	28460789	140	2.10114	15.7374	14.0556	AT1G75800,
1	27552744	27553041	259	7.01936	27.7382	25.9026	AT1G73280,
1	23958044	23958326	913	5.29734	94.1026	91.3722	AT1G64520,
1	21138541	21138849	940	11.8147	96.8002	94.0217	AT1G56440,
1	12008444	12008795	738	9.6852	76.3493	73.8992	AT1G33110,
1	25757908	25758152	87	1.57653	10.392	8.79557	AT1G68590,
1	12743786	12744237	612	7.71515	63.4927	61.2224	AT1G34760,
1	10870911	10871166	353	8.42323	37.315	35.3666	AT1G30650,
1	6730563	6730827	374	6.01539	39.4453	37.4718	AT1G19440,
1	2206675	2206896	410	5.29538	43.0166	41.0013	AT1G07180,
1	20968048	20968331	303	2.28573	32.2176	30.3299	AT1G56070,
1	20927777	20928032	353	4.09267	37.3275	35.379	AT1G55960,
1	3755350	3755590	426	4.63881	44.6646	42.6288	AT1G11200,
1	20082785	20083120	197	3.84433	21.4613	19.7028	AT1G53800,
1	24695694	24696142	790	4.63725	81.5611	79.0332	AT1G66260,
1	12368918	12369147	312	6.58933	33.1063	31.2076	AT1G34020,
1	27690352	27690635	454	3.04853	47.4947	45.4266	AT1G73655,
1	29972101	29972639	1161	7.73975	119.377	116.165	AT1G79650,
1	24154329	24154650	1083	10.151	111.364	108.31	AT1G65010,AT1G65020,
1	19206675	19206922	189	5.89626	20.6875	18.9379	AT1G51790,
1	17872747	17873134	740	11.7984	76.51	74.0571	AT1G48360,
1	3748124	3748510	946	11.4233	97.4667	94.6778	AT1G11180,
1	22746412	22746721	626	9.93468	64.9136	62.6242	AT1G61640,
1	8866508	8866782	532	5.11789	55.3686	53.2024	AT1G25280,
1	28722742	28723068	742	7.99932	76.7408	74.2841	AT1G76550,
1	19792291	19792549	388	7.7802	40.8065	38.8172	AT1G53110,
1	1594104	1594342	564	4.96479	58.6668	56.4589	AT1G05430,
1	9949166	9949843	1254	11.9718	128.863	125.457	AT1G28350,
1	9803844	9804429	553	4.40833	57.5239	55.3307	AT1G28100,AT1G28110,
1	793321	793672	1022	6.90387	105.138	102.209	AT1G03250,
1	18036689	18036946	75	2.28209	9.08228	7.51071	AT1G48760,
1	12357734	12358247	771	4.35383	79.6529	77.1527	AT1G06717,AT1G33990,AT1G34000,
1	5711505	5711970	950	5.40589	97.799	95.005	AT1G16700,
1	21793446	21794013	134	3.16733	15.1532	13.479	AT1G58848,
1	4016210	4016501	259	3.7249	27.8272	25.9903	AT1G11905,
1	30016788	30017206	882	8.27016	90.9561	88.2775	AT1G79780,AT1G79790,
1	26007084	26007267	133	4.91355	15.0489	13.3761	AT1G69170,
1	21751278	21751781	84	3.93084	10.0061	8.41563	AT1G58602,
1	21749071	21749442	84	3.93084	10.0061	8.41563	AT1G58602,
1	18356317	18356653	644	5.89679	66.7288	64.4142	AT1G49590,
1	23176654	23177052	699	12.9156	72.3227	69.9304	AT1G62580,AT1G62590,
1	12146823	12147178	280	3.11775	29.8839	28.0234	AT1G33470,
1	11785313	11785641	1021	6.15403	105.04	102.113	AT1G32580,
1	8107940	8108184	778	7.84885	80.3254	77.8168	AT1G22910,
1	26973094	26973390	362	4.72742	38.1942	36.2361	AT1G71697,AT1G71700,ENSRNA049492566,
1	8626133	8626560	927	14.9052	95.4777	92.7237	AT1G24310,AT1G24320,
1	755542	755759	185	2.53749	20.2901	18.5458	AT1G03140,
1	11540082	11540383	264	3.86376	28.2652	26.4237	AT1G32090,
1	22366625	22366897	432	6.35403	45.267	43.2257	AT1G60770,
1	20931876	20932504	314	7.86168	33.3912	31.4885	AT1G55970,
1	18263880	18264450	2125	23.6693	218.983	212.577	AT1G49340,
1	1950864	1951206	687	3.96504	71.1476	68.7726	AT1G06400,
1	10722921	10723133	91	1.54983	10.7508	9.14724	AT1G30380,
1	8954740	8955082	276	3.06117	29.4971	27.6414	AT1G25490,
1	5331678	5331850	166	3.95421	18.3225	16.604	AT1G15510,
1	30350337	30350608	935	6.74284	96.2787	93.5104	AT1G80750,AT1G80760,
1	29593151	29593522	485	3.45196	50.7055	48.5981	AT1G78670,
1	28591329	28591529	233	4.11246	25.1841	23.3791	AT1G76185,
1	2249996	2250497	339	2.66238	35.8464	33.9157	AT1G07320,
1	20647037	20647218	164	4.64636	18.1709	16.4553	AT1G55325,
1	9380413	9380649	461	3.72848	48.267	46.1895	AT1G27020,
1	7950840	7951082	636	5.55035	65.951	63.6472	AT1G22500,AT1G22510,
1	4356020	4356302	213	2.33144	23.1635	21.3839	AT1G12780,
1	3384040	3384387	343	8.28284	36.3231	34.386	AT1G10320,
1	3195813	3196143	1342	9.81162	137.827	134.223	AT1G09840,
1	20611936	20612550	1376	14.0414	141.341	137.659	AT1G55250,
1	1428333	1428605	468	4.22083	48.9659	46.8796	AT1G05000,
1	455294	455497	508	5.71859	52.9444	50.8089	AT1G02300,
1	28682115	28682326	377	6.84547	39.7314	37.7551	AT1G76440,
1	2542712	2543112	1080	14.7933	111.101	108.054	AT1G08130,
1	324654	324928	1433	9.65968	147.15	143.338	AT1G01940,
1	28401994	28402251	612	3.63519	63.5504	61.279	AT1G75630,
1	9057121	9057358	464	7.67071	48.491	46.4101	AT1G26190,
1	4501094	4501507	635	6.45647	65.8552	63.5531	AT1G13190,
1	2967976	2968190	757	13.6175	78.2778	75.7985	AT1G09195,
1	23106053	23106323	525	4.49836	54.6584	52.5013	AT1G62430,
1	11399230	11399980	907	5.23509	93.4274	90.7086	AT1G31800,AT1G31810,
1	5619213	5619400	280	5.76011	29.9204	28.0593	AT1G16445,
1	27735899	27736099	168	4.44286	18.6079	16.8859	AT1G73740,
1	24312594	24313634	164	3.49299	18.1645	16.4489	AT1G65440,
1	17616050	17616376	699	12.9156	72.3227	69.9304	AT1G47840,
1	8244053	8244322	866	6.29658	89.2747	86.6253	AT1G23220,
1	8080103	8080701	549	3.15297	57.1835	54.9947	AT1G05777,AT1G22840,AT1G22850,
1	132276	132595	663	11.327	68.6829	66.3423	AT1G01340,
1	20558073	20558503	763	6.47115	78.8773	76.3896	AT1G55090,
1	17434715	17435076	960	9.56836	98.8316	96.0191	AT1G47500,
1	4761070	4761246	61	1.4213	7.65674	6.11396	AT1G13930,
1	4737387	4737900	1100	7.01985	113.175	110.086	AT1G13820,
1	29962684	29963040	213	5.18714	23.1602	21.3806	AT1G79630,
1	29912206	29912431	266	5.46333	28.5288	26.6845	AT1G79520,
1	9625597	9625995	495	7.22823	51.6754	49.5556	AT1G27660,
1	21842364	21842581	328	5.00273	34.7434	32.8252	AT1G59359,
1	17453956	17454369	1028	7.65817	105.757	102.816	AT1G47530,
1	5690957	5691337	929	11.7265	95.6874	92.9294	AT1G16650,
1	4743264	4743721	574	11.3714	59.6438	57.4236	AT1G13860,
1	30260944	30261208	809	6.89977	83.5469	80.9875	AT1G80490,
1	26679974	26680441	176	4.86597	19.3702	17.6379	AT1G70750,
1	4592557	4592845	233	2.86577	25.1378	23.3331	AT1G13390,
1	29421581	29421854	531	6.60813	55.3556	53.1895	AT1G78200,
1	2648962	2649385	441	7.20166	46.2009	44.1475	AT1G08410,
1	23790565	23790842	568	3.55085	59.0538	56.8408	AT1G64090,
1	8638676	8639160	942	5.47288	96.9967	94.2147	AT1G24340,AT1G24350,
1	29915896	29916372	1009	5.44773	103.852	100.949	AT1G79529,AT1G79530,
1	11975385	11975859	387	5.69257	40.7715	38.7828	AT1G33060,
1	8851447	8851651	188	5.62787	20.6331	18.8852	AT1G25250,
1	5800926	5801433	1043	11.8834	107.297	104.325	AT1G16970,
1	13210033	13210388	365	2.6443	38.496	36.5338	AT1G35680,
1	25045229	25045461	493	4.21186	51.501	49.3836	AT1G67080,
1	28414760	28415533	1183	9.60515	121.654	118.395	AT1G75660,AT1G75670,
1	6414117	6414393	223	3.84835	24.1469	22.354	AT1G18620,
1	6397903	6398195	296	5.31593	31.5636	29.683	AT1G18580,
1	29275177	29275455	635	8.11379	65.8988	63.5959	AT1G77850,
1	27021626	27021970	902	13.8309	92.9679	90.2572	AT1G71830,
1	13673757	13674148	779	4.88484	80.4685	77.9566	AT1G36320,
1	26820595	26821016	189	5.89626	20.6875	18.9379	AT1G71110,
1	2216596	2217244	1072	7.09564	110.301	107.269	AT1G07210,AT1G07220,
1	18359965	18360343	123	1.9197	14.0067	12.3507	AT1G49600,
1	7953064	7953296	807	5.7175	83.3285	80.7737	AT1G22520,
1	6746184	6746548	497	10.3887	51.9057	49.7825	AT1G19480,
1	26668866	26669220	480	3.58669	50.1189	48.0182	AT1G70730,
1	23621959	23622327	944	6.02208	97.2506	94.4646	AT1G63690,
1	12067773	12068501	961	7.74065	98.9346	96.1205	AT1G33265,AT1G33270,
1	21558270	21558489	607	11.7925	63.0412	60.7757	AT1G58220,AT1G58223,
1	18179386	18179644	75	3.01051	9.13296	7.56038	AT1G49160,
1	19689064	19689366	669	9.11548	69.2637	66.9142	AT1G52880,
1	16928262	16928624	772	6.95131	79.8007	77.2989	AT1G44820,
1	676070	676346	268	7.15974	28.6599	26.813	AT1G02970,
1	25344404	25344676	819	13.7285	84.5084	81.9343	AT1G67630,
1	22907424	22907638	314	7.86168	33.3912	31.4885	AT1G61970,
1	9163279	9163592	519	10.6694	54.0886	51.9383	AT1G26520,
1	6347472	6347815	730	12.2326	75.4726	73.035	AT1G18440,
1	30408479	30409270	549	5.22257	57.1821	54.9933	AT1G80930,
1	28627080	28627370	659	5.88354	68.2385	65.9033	AT1G76300,
1	27504064	27504315	189	5.89626	20.6875	18.9379	AT1G73150,
1	19474972	19475375	356	2.6536	37.6494	35.6976	AT1G52300,
1	18565915	18566203	1047	13.2036	107.731	104.751	AT1G50120,
1	12462619	12463127	509	6.53235	53.0422	50.9047	AT1G34210,AT1G34220,
1	2709036	2709515	785	5.82953	81.1133	78.5922	AT1G08550,
1	607910	608220	377	2.6463	39.7723	37.7959	AT1G02780,
1	581877	582261	965	7.90118	99.4087	96.5845	AT1G02680,
1	26507117	26507359	918	7.29001	94.5491	91.8108	AT1G70350,
1	5051760	5052462	778	7.52242	80.3173	77.809	AT1G14690,
1	731680	732218	579	6.78148	60.2247	57.9967	AT1G03080,
1	26733542	26733901	658	4.191	68.1916	65.8572	AT1G70900,
1	25415416	25415673	212	4.38362	22.9796	21.2018	AT1G67780,
1	8478452	8478769	700	4.74401	72.4552	70.0608	AT1G23960,
1	3984927	3985614	608	6.0878	63.1008	60.8346	AT1G11790,AT1G11800,
1	3181011	3181290	471	6.65099	49.2783	47.188	AT1G09810,
1	11253520	11253865	660	4.17077	68.4058	66.0687	AT1G31420,
1	9247938	9248232	399	4.15087	41.9805	39.9777	AT1G26750,AT1G26760,
1	4796242	4796593	837	5.42947	86.375	83.7726	AT1G13990,
1	28236497	28236732	868	12.1381	89.4904	86.8372	AT1G75230,
1	20902548	20902779	411	7.18098	43.1989	41.1813	AT1G55890,
1	20259051	20259380	72	2.89037	8.8046	7.23767	AT1G54260,
1	198291	198682	581	4.05996	60.4281	58.198	AT1G01540,
1	7636294	7636577	1121	10.26	115.233	112.103	AT1G21730,
1	19169970	19170435	780	4.85047	80.588	78.0747	AT1G51690,
1	1096123	1096379	770	10.8404	79.5964	77.0973	AT1G04160,
1	28867819	28868047	390	5.0365	41.0152	39.0237	AT1G76878,AT1G76880,
1	11846947	11847289	186	4.55277	20.3697	18.6247	AT1G32750,
1	18512926	18513173	711	7.99382	73.5609	71.1499	AT1G49980,
1	4799825	4800626	953	6.11667	98.1365	95.3339	AT1G14000,AT1G14010,
1	629317	629833	617	4.39079	64.0585	61.7802	AT1G02840,
1	27928237	27928591	531	4.25188	55.3136	53.1479	AT1G74270,
1	5775987	5776702	643	3.66279	66.644	64.3311	AT1G16880,AT1G16890,
1	4814382	4814735	305	5.69456	32.4089	30.5188	AT1G14040,
1	12095607	12095991	380	6.62222	40.0383	38.0586	AT1G33360,
1	6567328	6567617	556	10.1347	57.7991	55.6019	AT1G19010,
1	24288968	24289258	319	7.27314	33.882	31.9742	AT1G65380,
1	19119699	19119981	1029	8.82105	105.854	102.911	AT1G51560,
1	17985814	17986136	687	6.40173	71.1236	68.7499	AT1G48635,
1	17814004	17814321	286	7.44052	30.5283	28.6596	AT1G48260,
1	11663153	11663549	563	7.16366	58.5511	56.3444	AT1G32340,
1	7149500	7149791	624	3.87711	64.7518	62.4645	AT1G20630,
1	5030385	5030778	809	7.54357	83.4981	80.9398	AT1G14650,
1	29081782	29082049	189	5.89626	20.6875	18.9379	AT1G77390,
1	27274163	27274411	375	2.84226	39.5526	37.5779	AT1G72450,
1	9298059	9298537	645	4.79543	66.8261	64.5108	AT1G26830,
1	7084687	7085137	117	1.67048	13.4404	11.793	AT1G20440,
1	27126572	27126919	1122	11.875	115.373	112.241	AT1G72090,
1	5860115	5860397	554	6.61472	57.6652	55.4702	AT1G17145,
1	28555075	28555325	426	5.05312	44.7121	42.6761	AT1G76110,
1	26584551	26584973	486	5.09268	50.7969	48.6879	AT1G70518,AT1G70520,
1	25323957	25324260	1215	11.6747	124.915	121.589	AT1G67560,
1	11434126	11434377	604	6.39771	62.7144	60.4547	AT1G31860,
1	10086689	10087001	1066	17.1272	109.621	106.602	AT1G28710,
1	3124272	3124559	615	4.06003	63.8148	61.54	AT1G09645,
1	23712282	23712590	684	9.6621	70.865	68.4946	AT1G63880,
1	18737172	18737429	448	5.1811	46.8912	44.8291	AT1G50600,
1	17162959	17163197	197	6.03665	21.5356	19.7753	AT1G45248,
1	28633798	28634521	454	7.58254	47.5654	45.4966	AT1G76320,
1	775024	775318	487	10.2483	50.8229	48.7128	AT1G03180,
1	25143633	25144023	314	7.86168	33.3912	31.4885	AT1G67210,
1	8251588	8251941	1426	17.8616	146.501	142.7	AT1G23230,
1	7769834	7770067	247	3.88583	26.5724	24.7511	AT1G22040,
1	28586904	28587420	94	1.57151	11.0162	9.40855	AT1G76180,
1	20069058	20069403	378	4.22685	39.8741	37.8962	AT1G53760,
1	17473088	17473345	607	11.7925	63.0412	60.7757	AT1G47560,
1	11466242	11466452	166	3.77596	18.4127	16.6933	AT1G31930,
1	7600865	7601219	596	10.0814	61.8767	59.6277	AT1G21650,AT1G21651,
1	4030130	4030553	553	5.78557	57.537	55.3436	AT1G11930,
1	2581022	2581263	616	9.69821	63.8775	61.6018	AT1G08220,
1	19745054	19745543	861	5.26859	88.8037	86.1607	AT1G53000,
1	19109331	19109587	286	7.44052	30.5283	28.6596	AT1G51520,
1	1119381	1119695	860	9.36732	88.6718	86.0315	AT1G04210,
1	19873067	19873509	281	5.31054	30.037	28.1747	AT1G53290,
1	1912851	1913137	453	8.94238	47.4232	45.3557	AT1G06240,
1	1789435	1789727	585	7.51562	60.7508	58.5166	AT1G05900,
1	11326292	11326612	1010	16.4143	103.925	101.021	AT1G31650,
1	599435	599887	359	6.04811	37.9485	35.9931	AT1G02740,
1	19966857	19967212	270	3.35955	28.8893	27.04	AT1G53490,AT1G53500,
1	12359551	12359838	781	6.99449	80.6651	78.1508	AT1G34010,
1	6050196	6050504	854	14.7407	88.035	85.4046	AT1G17590,
1	5441111	5441630	628	5.36858	65.097	62.8049	AT1G15800,
1	26234516	26234956	567	3.35308	58.9762	56.7647	AT1G69740,
1	18522475	18522845	224	3.71763	24.1961	22.4027	AT1G50030,
1	19999888	20000273	1399	14.1974	143.713	139.979	AT1G53590,
1	10993167	10993448	411	2.84231	43.1882	41.1708	AT1G30880,
1	9300938	9301212	661	4.34133	68.4533	66.1157	AT1G26850,
1	30219586	30219975	634	3.59236	65.7623	63.4618	AT1G80380,
1	2899911	2900402	1200	11.6392	123.346	120.054	AT1G09020,
1	25804929	25805342	259	4.9662	27.8302	25.9932	AT1G68720,
1	17968833	17969340	634	3.59236	65.7623	63.4618	AT1G48600,
1	9114642	9114948	739	7.16162	76.3824	73.9314	AT1G26340,
1	5472612	5472957	544	3.40725	56.6352	54.454	AT1G15930,
1	5161669	5162211	409	8.96672	42.9895	40.975	AT1G14970,
1	4034570	4034767	156	5.33471	17.3989	15.6926	AT1G11950,
1	28255297	28255639	743	9.77701	76.8307	74.3733	AT1G75295,AT1G75300,
1	27845301	27845744	882	8.27016	90.9561	88.2775	AT1G74040,
1	18750932	18751680	529	7.31525	55.0971	52.9352	AT1G50620,AT1G50630,
1	1325207	1325422	424	9.40594	44.4529	42.42	AT1G04730,
1	8088979	8089270	993	10.9899	102.258	99.3824	AT1G22860,AT1G22870,
1	8215541	8215833	268	7.15974	28.6599	26.813	AT1G23170,AT1G23180,
1	26599886	26600082	109	3.55944	12.5523	10.9192	AT1G70550,
1	25209475	25210133	1536	11.1244	157.748	153.69	AT1G67325,
1	21397999	21398248	387	5.69257	40.7715	38.7828	AT1G57770,
1	27562573	27563201	454	8.54726	47.5666	45.4976	AT1G73300,AT1G73310,
1	17958084	17958432	214	6.31742	23.2613	21.4792	AT1G48580,
1	20405638	20405883	973	12.0792	100.158	97.3209	AT1G54650,
1	6131515	6131890	854	14.7407	88.035	85.4046	AT1G05333,AT1G17810,AT1G17820,
1	25585825	25586208	723	4.989	74.7765	72.3491	AT1G68260,
1	11171661	11171999	1111	12.665	114.264	111.155	AT1G31258,
1	8964001	8964512	606	5.8851	62.9203	60.6573	AT1G25520,
1	7608818	7609082	1091	7.46456	112.197	109.129	AT1G21660,
1	6800005	6800363	464	2.98809	48.5322	46.451	AT1G19660,
1	21769847	21770046	433	4.0332	45.406	43.3623	AT1G58684,
1	13670753	13671122	288	4.05869	30.7587	28.8877	AT1G36310,
1	18558034	18558259	607	11.7925	63.0412	60.7757	AT1G50110,
1	6100034	6100327	825	5.15455	85.1619	82.5779	AT1G17730,
1	29599791	29599976	103	2.72008	11.9666	10.3432	AT1G78700,
1	20286344	20286819	1594	11.0559	163.638	159.445	AT1G54340,
1	17483075	17483438	1127	14.4965	115.894	112.753	AT1G47570,
1	12208324	12208858	1191	9.91693	122.42	119.146	AT1G33680,AT1G33700,
1	6481243	6481897	877	6.88895	90.4592	87.7909	AT1G18800,
1	29625627	29625959	971	9.39051	99.9376	97.1046	AT1G78800,
1	20553786	20554107	452	4.22744	47.2761	45.2101	AT1G55080,
1	5040204	5040485	288	2.77634	30.7612	28.8902	AT1G14670,
1	4379758	4379930	181	2.96055	19.921	18.1813	AT1G12850,
1	29737304	29737512	16	1.63739	3.04164	1.63361	AT1G79050,
1	7957358	7958067	128	1.81873	14.5558	12.8908	AT1G22530,
1	5670328	5670790	668	5.07437	69.226	66.8769	AT1G16560,AT1G16570,
1	29339423	29339637	208	2.24519	22.5879	20.8143	AT1G78020,
1	20221042	20221850	823	8.11581	84.9643	82.3834	AT1G54170,
1	13452858	13453259	1027	6.8383	105.738	102.797	AT1G36050,
1	5248359	5248868	929	8.32478	95.6979	92.9394	AT1G15240,AT1G15250,
1	19453597	19453810	185	2.18355	20.2562	18.5124	AT1G52220,
1	19371318	19372014	607	11.7925	63.0412	60.7757	AT1G52080,
1	18986207	18986538	224	2.04652	24.2739	22.4795	AT1G51200,
1	17786536	17786889	868	4.96439	89.4604	86.8073	AT1G48160,
1	8095552	8095797	455	8.7043	47.6347	45.5635	AT1G22880,
1	5779041	5779337	1083	8.87435	111.367	108.313	AT1G16900,
1	29621202	29621519	625	7.60743	64.8452	62.5571	AT1G78770,AT1G78780,
1	26018140	26018688	640	10.5762	66.3705	64.0614	AT1G69200,AT1G69210,
1	23531018	23531241	552	11.0906	57.4053	55.2137	AT1G63440,AT1G63450,
1	18862184	18862415	591	10.6014	61.4255	59.1818	AT1G50890,
1	9973045	9973586	178	2.05623	19.547	17.8127	AT1G28400,
1	5414451	5415217	720	4.02886	74.4342	72.0116	AT1G15740,AT1G15750,
1	400077	400408	746	4.28472	77.0755	74.6157	AT1G02130,
1	25694952	25695539	91	1.96183	10.73	9.12667	AT1G68490,
1	9742240	9742510	548	5.17707	57.0743	54.8867	AT1G27960,
1	7375230	7375794	309	2.87664	32.89	30.9938	AT1G21065,
1	5438303	5438496	444	9.68671	46.5515	44.4935	AT1G15790,
1	25263334	25264029	84	1.66075	10.0811	8.48955	AT1G67430,AT1G67440,
1	21885677	21885946	281	3.4753	29.9623	28.1008	AT1G59580,
1	6457840	6458086	738	4.99656	76.2961	73.8465	AT1G18720,
1	4007692	4008012	562	7.07394	58.4548	56.2503	AT1G11880,
1	5827881	5828251	574	11.3714	59.6438	57.4236	AT1G17040,
1	3144177	3144353	214	6.31742	23.2613	21.4792	AT1G09710,
1	2123486	2123745	866	14.881	89.2736	86.6243	AT1G06910,
1	11534311	11534886	399	2.53901	41.9646	39.9619	AT1G32060,AT1G32070,
1	877906	878086	206	5.18042	22.401	20.6296	AT1G03520,
1	8121493	8122103	561	4.56041	58.3376	56.134	AT1G22930,
1	4715371	4715653	319	5.14753	33.8922	31.9842	AT1G13740,AT1G13750,
1	4031563	4031860	952	15.8637	98.0556	95.2546	AT1G11940,
1	1373305	1373576	998	8.71017	102.702	99.8193	AT1G04870,
1	6442775	6443241	1070	9.72754	110.101	107.073	AT1G18700,
1	520118	520353	348	2.5713	36.8109	34.869	AT1G02500,
1	2257457	2257870	1301	10.0263	133.678	130.168	AT1G07350,
1	21344331	21344773	902	6.20841	92.9448	90.2343	AT1G57620,
1	18285447	18285771	632	3.70462	65.5714	63.2728	AT1G49410,
1	17886093	17886400	1061	5.73154	109.145	106.137	AT1G48410,
1	10257985	10258747	1363	12.4066	139.961	136.313	AT1G29320,AT1G29330,
1	7020197	7020569	567	3.20377	58.9137	56.7031	AT1G20260,
1	29652691	29653054	741	5.24579	76.6275	74.1732	AT1G78880,
1	7682395	7682585	228	3.40549	24.6414	22.8435	AT1G21880,AT1G21890,
1	743696	744084	226	2.65815	24.4503	22.654	AT1G03090,AT1G03100,
1	5250664	5250970	257	2.24098	27.6029	25.7695	AT1G15270,
1	26428926	26429394	1282	9.73082	131.69	128.223	AT1G70180,
1	765900	766193	570	8.36055	59.236	57.0206	AT1G03160,
1	392390	392880	1514	11.8	155.408	151.407	AT1G02100,AT1G02110,
1	27738718	27739008	285	4.34472	30.4023	28.5357	AT1G73750,
1	11313107	11313529	854	8.69491	88.1315	85.4997	AT1G31600,
1	10589224	10589663	164	3.98695	18.2166	16.4992	AT1G30130,
1	10290110	10290395	215	3.08745	23.3455	21.5625	AT1G29400,
1	24252595	24252766	147	3.44633	16.4688	14.7767	AT1G65295,
1	6500812	6501085	246	4.05825	26.5118	24.6911	AT1G18840,
1	2809821	2810109	838	8.3921	86.4932	83.8885	AT1G08780,
1	23427034	23427300	430	5.4185	45.087	43.0472	AT1G63170,
1	22201244	22201447	164	3.61308	18.2037	16.4877	AT1G60200,
1	7093008	7093404	873	9.76647	89.9795	87.3179	AT1G05553,AT1G20460,
1	29882734	29883001	99	2.40433	11.5558	9.93857	AT1G79440,
1	10682150	10682341	164	3.98695	18.2166	16.4992	AT1G30320,
1	5951262	5951918	882	8.00368	90.9197	88.2421	AT1G17360,AT1G17370,
1	5938354	5938774	863	7.53711	88.9588	86.3136	AT1G17340,
1	7578586	7578889	575	9.05392	59.8101	57.5873	AT1G21610,
1	5139792	5140034	411	5.03961	43.1739	41.1565	AT1G14910,
1	9661637	9661936	623	11.3078	64.6742	62.3877	AT1G27750,
1	4267160	4267454	388	4.61044	40.8083	38.8189	AT1G12520,
1	3766756	3767571	757	8.29661	78.261	75.7827	AT1G11240,
1	3689478	3689833	899	10.0023	92.6234	89.9186	AT1G11060,
1	18883983	18884210	552	11.0906	57.4053	55.2137	AT1G50950,
1	12453841	12454068	571	7.06469	59.3492	57.1329	AT1G34190,
1	3147671	3148129	477	6.52971	49.8871	47.7891	AT1G09730,
1	29949928	29950331	983	6.1565	101.239	98.3833	AT1G79600,
1	2338688	2338846	79	1.51742	9.52461	7.94377	AT1G07590,
1	10864532	10864990	962	6.94857	99.0846	96.2668	AT1G30640,
1	6807513	6807962	716	7.17599	74.0864	71.6698	AT1G19680,AT1G19690,
1	4779543	4779833	792	13.1785	81.7907	79.2595	AT1G13970,
1	3960006	3960218	277	7.30013	29.59	27.7322	AT1G11730,
1	295973	296396	605	4.45413	62.8558	60.5936	AT1G01820,
1	21504331	21504518	284	2.94066	30.3601	28.4938	AT1G58080,
1	28151981	28152194	945	7.18685	97.3824	94.5943	AT1G74960,
1	4444075	4444418	781	13.8983	80.6912	78.1761	AT1G13030,
1	4436183	4436581	980	7.3358	100.898	98.0472	AT1G13000,
1	29406213	29406668	525	4.49836	54.6584	52.5013	AT1G78150,
1	29031050	29031470	641	12.2137	66.4849	64.1742	AT1G77270,AT1G77280,
1	2260421	2260641	213	4.05711	23.1076	21.3286	AT1G07360,
1	687843	688321	1224	13.4928	125.82	122.474	AT1G03000,
1	20195304	20195617	143	2.11533	16.0714	14.3843	AT1G54100,
1	7827998	7828603	941	9.21661	96.9489	94.1677	AT1G22170,AT1G22180,
1	7571130	7571728	721	4.21561	74.526	72.1019	AT1G21600,
1	4899205	4899358	115	2.08	13.2226	11.5785	AT1G14345,
1	3750217	3750363	154	4.73179	17.1698	15.4676	AT1G11190,
1	22646132	22646468	719	6.91764	74.3316	71.9105	AT1G61380,
1	24064871	24065271	1326	12.8002	136.18	132.615	AT1G64790,
1	20966174	20966399	499	4.25371	52.0654	49.9408	AT1G56050,
1	6244380	6244841	355	4.68282	37.4987	35.5485	AT1G18150,
1	10886015	10886475	1107	11.4013	113.87	110.767	AT1G30680,
1	7001225	7001575	1057	6.67406	108.708	105.708	AT1G20200,
1	5402210	5402444	174	1.98373	19.189	17.459	AT1G15690,
1	4049965	4050316	572	4.48305	59.5063	57.2881	AT1G12000,
1	29270313	29270546	448	5.10465	46.9511	44.8886	AT1G77840,
1	26471130	26471331	128	1.92816	14.5501	12.8853	AT1G70290,
1	24172938	24173238	846	11.506	87.2754	84.6576	AT1G65070,
1	11439590	11440118	1564	14.7515	160.539	156.417	AT1G31870,
1	25038968	25039366	524	5.08259	54.6432	52.4862	AT1G67060,
1	2154891	2155349	880	7.79236	90.6887	88.0153	AT1G04537,AT1G07010,AT1G07020,
1	1163073	1163376	464	4.28343	48.5631	46.4814	AT1G04340,
1	6278816	6279148	976	6.91057	100.531	97.6875	AT1G18260,
1	27251680	27252001	920	8.47563	94.7459	92.0038	AT1G72410,
1	22152386	22152800	1559	21.3118	160.069	155.955	AT1G60080,
1	10114002	10114223	65	3.50968	8.06034	6.50834	AT1G29000,
1	26202087	26202502	66	2.80278	8.247	6.69171	AT1G69670,
1	24371476	24371755	596	11.6521	61.9036	59.6534	AT1G65560,
1	24259893	24260301	1320	12.3708	135.563	132.01	AT1G65320,
1	11829426	11829743	424	3.30952	44.4459	42.4139	AT1G32700,
1	9056555	9056867	874	8.81085	90.0712	87.4083	AT1G26180,
1	27080309	27080525	328	2.83033	34.8182	32.8992	AT1G09287,AT1G71950,
1	940830	941372	835	11.4117	86.1712	83.5718	AT1G03750,AT1G03760,
1	50093	50467	303	2.34446	32.1983	30.3107	AT1G01100,
1	3471196	3471502	1050	8.624	108.066	105.08	AT1G10522,AT1G10530,
1	27469552	27469894	920	8.47563	94.7459	92.0038	AT1G73020,
1	4303366	4303664	564	4.96479	58.6668	56.4589	AT1G12640,
1	27724030	27724358	607	11.7925	63.0412	60.7757	AT1G73710,
1	27511629	27511922	1042	10.6416	107.174	104.204	AT1G73170,
1	17344349	17344811	671	7.20812	69.4968	67.1444	AT1G47310,
1	5625299	5625606	548	4.35315	57.0558	54.8684	AT1G16470,
1	23824970	23825273	206	4.12325	22.374	20.6043	AT1G64185,
1	28422098	28422416	108	1.8105	12.5019	10.8695	AT1G75690,
1	2286292	2286515	373	3.22256	39.2803	37.3097	AT1G07440,
1	9167668	9167911	268	7.15974	28.6599	26.813	AT1G26540,
1	27804880	27805533	607	11.7925	63.0412	60.7757	AT1G73960,
1	8508479	8508845	1038	5.61971	106.839	103.878	AT1G24050,
1	11054740	11055023	987	13.28	101.605	98.7431	AT1G31010,
1	4840566	4840726	217	2.87957	23.5507	21.7655	AT1G14150,AT1G14160,
1	2240881	2241109	140	2.21772	15.7111	14.0296	AT1G07280,
1	17068809	17069245	1205	11.0218	123.814	120.511	AT1G45130,
1	339818	340056	437	6.94269	45.8292	43.78	AT1G01970,
1	6072236	6072457	316	6.29269	33.5993	31.6945	AT1G17665,
1	16942012	16942534	1496	12.0066	153.622	149.659	AT1G44835,
1	10341632	10341817	434	9.54633	45.4991	43.4534	AT1G29590,
1	8545280	8545507	228	3.40549	24.6414	22.8435	AT1G24148,
1	6052839	6053102	259	7.01936	27.7382	25.9026	AT1G17600,
1	604048	604280	583	6.52367	60.5977	58.3652	AT1G02750,
1	22028571	22028749	118	3.79127	13.5294	11.8809	AT1G59840,AT1G59850,
1	17463665	17464102	1174	6.94308	120.668	117.43	AT1G47550,
1	5217526	5217819	189	5.89626	20.6875	18.9379	AT1G15160,AT1G15165,
1	28446634	28446903	332	5.30197	35.2225	33.2996	AT1G75760,
1	28663559	28663791	674	6.55595	69.8356	67.4792	AT1G76405,
1	18718799	18719288	380	5.09743	40.0538	38.0737	AT1G50510,
1	9224152	9224327	155	2.81026	17.2116	15.5087	AT1G26690,
1	6125012	6125707	941	12.8745	96.9459	94.1652	AT1G17780,AT1G17790,
1	3839851	3840256	1311	10.2938	134.725	131.193	AT1G11400,
1	4161160	4161461	727	4.83524	75.2227	72.7885	AT1G12250,
1	2408247	2408483	363	2.47891	38.2642	36.3057	AT1G07770,
1	24059327	24059532	411	3.49718	43.1258	41.1092	AT1G64770,
1	20622975	20623227	474	8.37019	49.555	47.4615	AT1G55280,
1	910097	910395	1007	11.4671	103.664	100.763	AT1G03650,
1	6628138	6628500	639	7.50934	66.212	63.905	AT1G19220,
1	18064725	18065223	801	5.30494	82.6643	80.1192	AT1G48840,AT1G48850,
1	29260366	29260974	1166	14.8809	119.894	116.671	AT1G77800,AT1G77810,
1	24284498	24284779	590	5.71379	61.3007	59.0586	AT1G65370,
1	17950298	17950945	621	7.78166	64.4142	62.1304	AT1G48540,AT1G48550,
1	8021415	8021735	1287	19.5138	132.233	128.753	AT1G22660,
1	6227516	6227750	298	5.63852	31.7281	29.8452	AT1G18090,AT1G18100,
1	9322757	9322958	325	4.63118	34.4627	32.5478	AT1G26910,
1	22019947	22020313	1114	12.2148	114.591	111.476	AT1G59820,
1	18872564	18872862	225	3.35464	24.3832	22.5877	AT1G50920,
1	10310269	10310454	58	1.79011	7.34489	5.81011	AT1G29470,
1	6166282	6166683	674	11.4462	69.797	67.4412	AT1G17930,
1	28811716	28811882	197	6.03665	21.5356	19.7753	AT1G76750,AT1G76760,
1	26193681	26194003	643	4.47904	66.6915	64.3777	AT1G69640,
1	20340632	20340992	554	5.88697	57.6014	55.4074	AT1G54460,
1	8779212	8779668	419	7.80582	43.9903	41.9629	AT1G24851,
1	3997354	3997834	338	2.43636	35.7303	33.8008	AT1G11840,
1	28219662	28220095	478	5.19512	49.9412	47.8423	AT1G75190,
1	27624779	27625051	734	10.8771	75.9172	73.4728	AT1G73460,
1	8260704	8261244	639	8.36424	66.282	63.974	AT1G23280,
1	1413375	1413985	1195	9.60442	122.836	119.552	AT1G04970,AT1G04980,
1	6082764	6083137	630	10.9693	65.3678	63.0712	AT1G17690,
1	3095290	3095533	375	3.52148	39.484	37.5101	AT1G09570,
1	22347266	22347559	704	8.38025	72.8697	70.4697	AT1G60670,
1	25390761	25390995	222	3.73538	24.0788	22.2876	AT1G67720,
1	10268548	10269077	861	7.14329	88.7432	86.1015	AT1G29350,
1	513851	514278	440	5.59905	46.0616	44.01	AT1G02475,
1	29541101	29541383	197	6.03665	21.5356	19.7753	AT1G78540,
1	20632499	20632901	1110	8.74126	114.109	111.004	AT1G55310,
1	18110002	18110326	1124	9.16687	115.597	112.46	AT1G48950,
1	6930982	6931371	619	11.9329	64.1841	61.904	AT1G19968,AT1G19970,
1	24492616	24492868	320	3.95587	33.988	32.0787	AT1G65840,
1	1106444	1106889	715	6.24141	73.9459	71.5309	AT1G04190,
1	4856796	4857230	150	2.3253	16.7888	15.0912	AT1G14210,
1	29401771	29402203	1070	7.27958	110.069	107.042	AT1G78130,AT1G78140,
1	21072896	21073336	233	2.05816	25.1468	23.3421	AT1G56280,
1	11122327	11123029	361	3.88416	38.1018	36.1448	AT1G31150,AT1G31160,
1	3442442	3442634	285	2.99051	30.3838	28.5173	AT1G10470,
1	3162741	3162917	180	2.76376	19.7615	18.0247	AT1G09770,
1	29818717	29819460	1292	10.4276	132.711	129.222	AT1G79270,AT1G79280,
1	19122235	19122421	178	2.76673	19.6288	17.8934	AT1G51570,
1	28685862	28686696	607	5.28289	63.0106	60.7462	AT1G76450,AT1G76460,
1	6936567	6936798	432	5.25952	45.3379	43.295	AT1G19990,
1	23526318	23526704	1302	10.479	133.754	130.242	AT1G63430,
1	21414193	21414477	1517	21.9004	155.747	151.736	AT1G57820,
1	5630742	5631017	343	8.28284	36.3231	34.386	AT1G16489,AT1G16490,
1	4519866	4520301	952	15.8637	98.0556	95.2546	AT1G13220,
1	29795661	29796581	706	4.48202	73.038	70.6363	AT1G79200,AT1G79210,
1	20181853	20182294	437	4.52877	45.8013	43.7524	AT1G54060,
1	1179382	1179657	434	9.54633	45.4991	43.4534	AT1G04390,
1	10762152	10762390	347	4.704	36.6746	34.7341	AT1G30440,
1	5709219	5709565	1098	15.6277	112.945	109.862	AT1G16690,
1	23701488	23701745	576	5.91509	59.9026	57.6786	AT1G63860,
1	21796753	21797153	530	5.75318	55.2403	53.0757	AT1G58848,
1	17032788	17033223	1334	9.41431	137.037	133.451	AT1G45050,
1	10051108	10051330	378	4.68623	39.8415	37.8641	AT1G28600,
1	3607682	3608055	734	4.85805	75.9197	73.4752	AT1G10840,
1	22720667	22720900	244	5.215	26.2198	24.4025	AT1G61580,
1	20879314	20879833	124	2.23793	14.1144	12.4568	AT1G55850,
1	12421485	12421736	250	6.87897	26.825	25.0001	AT1G34110,
1	12266401	12266870	485	3.6049	50.6846	48.5774	AT1G33810,
1	8100548	8101253	308	4.37063	32.7474	30.8526	AT1G22882,
1	2171749	2172079	633	3.74209	65.6216	63.3225	AT1G07080,
1	1791730	1791952	97	4.21161	11.3789	9.76438	AT1G05910,
1	1369162	1369417	372	5.23256	39.2177	37.2478	AT1G04860,
1	10584182	10584422	207	2.496	22.4736	20.7012	AT1G30120,
1	9782089	9782657	793	6.8186	81.835	79.3029	AT1G28060,
1	18278887	18279464	1563	11.7631	160.504	156.384	AT1G49380,
1	11158249	11159021	1032	7.80228	106.204	103.254	AT1G31220,AT1G31230,
1	17180204	17180859	471	3.20849	49.2516	47.1618	AT1G45474,AT1G45545,
1	7587728	7588141	433	5.09475	45.426	43.3819	AT1G21630,
1	7615091	7615235	118	1.90592	13.4514	11.804	AT1G21680,
1	7309115	7309352	193	4.63555	21.0752	19.3207	AT1G20960,
1	7126791	7127206	1120	6.9214	115.207	112.079	AT1G20575,
1	5675595	5676015	1068	6.66089	109.9	106.876	AT1G16610,
1	5278191	5278536	272	2.90549	29.0902	27.239	AT1G15350,
1	7276934	7277236	1489	21.6196	152.937	148.992	AT1G20910,
1	2037063	2037378	704	4.21965	72.8371	70.4377	AT1G06650,AT1G06660,
1	23624673	23625199	921	7.6853	94.8467	92.1025	AT1G63700,
1	2699059	2699239	221	2.99944	23.9035	22.1147	AT1G08520,
1	7407924	7408489	930	12.7732	95.7895	93.0288	AT1G21160,
1	18402306	18402758	830	5.80326	85.6521	83.0597	AT1G49720,AT1G49730,
1	17921922	17922354	1493	14.8215	153.299	149.345	AT1G48490,
1	7158314	7158530	470	5.39639	49.0931	47.0051	AT1G20650,
1	22397956	22398339	445	7.49437	46.6448	44.5857	AT1G60850,
1	12024469	12024742	434	2.80943	45.4493	43.4051	AT1G33140,
1	9431716	9432231	860	9.19231	88.6982	86.0573	AT1G27150,
1	784149	784336	374	5.73781	39.4537	37.4802	AT1G03210,
1	7618280	7618530	1108	8.66528	113.971	110.866	AT1G21690,
1	2706219	2706832	1094	6.45839	112.485	109.41	AT1G08540,
1	9639804	9640414	719	4.84851	74.4037	71.9814	AT1G27695,AT1G27700,
1	960106	960358	431	4.72917	45.2174	43.1764	AT1G03820,
1	8149939	8150409	538	6.50355	55.977	53.8031	AT1G23020,
1	4563475	4563942	957	5.71721	98.5126	95.7053	AT1G13320,
1	18381320	18381628	1082	9.34888	111.308	108.256	AT1G49670,
1	5495115	5495572	375	3.62731	39.5123	37.538	AT1G16000,AT1G16010,
1	3508521	3508904	517	9.90042	53.8851	51.7376	AT1G10610,
1	23603911	23604231	1291	9.97852	132.656	129.169	AT1G63660,
1	19127991	19128638	1131	9.82518	116.253	113.103	AT1G51580,AT1G51590,
1	19786649	19786926	505	10.0676	52.6618	50.5297	AT1G53090,AT1G53100,
1	12914473	12914832	1376	17.4233	141.308	137.628	AT1G35220,
1	12051595	12052097	303	2.5749	32.2283	30.3405	AT1G33240,
1	47545	47780	272	2.90549	29.0902	27.239	AT1G01090,
1	10036712	10036960	898	7.7155	92.5738	89.8698	AT1G28540,AT1G28550,
1	7791788	7792115	761	7.14823	78.679	76.194	AT1G22070,
1	25441787	25442139	769	10.1658	79.4456	76.9501	AT1G67850,
1	24228583	24228937	558	4.46558	58.0055	55.8064	AT1G65220,
1	22354773	22355018	295	2.86597	31.4708	29.5919	AT1G60710,
1	27851599	27852257	378	4.22685	39.8741	37.8962	AT1G74070,
1	21900636	21901005	1004	6.03869	103.352	100.457	AT1G59610,
1	10431676	10431961	723	11.7109	74.8189	72.391	AT1G29790,
1	17908158	17908850	568	3.58526	59.0584	56.8453	AT1G48440,AT1G48450,
1	12150671	12150960	960	6.84348	98.8236	96.0115	AT1G33490,
1	9562564	9562874	752	4.15648	77.7043	75.2338	AT1G27530,
1	20831064	20831691	1167	13.0789	120.008	116.783	AT1G55730,
1	18184635	18185146	1009	14.1358	103.825	100.923	AT1G49180,
1	3614342	3614814	907	6.0192	93.4466	90.7276	AT1G10850,AT1G10865,
1	30104752	30105616	1704	17.0217	174.905	170.423	AT1G80030,
1	9024361	9024694	675	4.62055	69.8734	67.5164	AT1G26110,
1	4463290	4463485	383	4.29986	40.3249	38.3417	AT1G13090,
1	330234	330950	980	6.74405	100.891	98.0401	AT1G01950,AT1G01960,
1	27755484	27755837	719	6.91764	74.3316	71.9105	AT1G73820,
1	27359183	27359469	952	6.04896	98.0445	95.2447	AT1G72680,
1	19940851	19941058	434	4.4108	45.4739	43.4293	AT1G53430,
1	7178221	7178757	203	2.08775	22.1315	20.3642	AT1G20693,
1	4805044	4805574	685	6.73317	70.9054	68.5346	AT1G14020,AT1G14030,
1	28265972	28266741	995	5.32616	102.445	99.5672	AT1G75310,AT1G75330,
1	21690018	21690220	614	5.92569	63.7116	61.4378	AT1G58380,
1	11088148	11088568	792	8.11554	81.7866	79.2558	AT1G31070,
1	11058463	11058894	792	8.11554	81.7866	79.2558	AT1G31020,
1	9497918	9498357	242	2.37061	26.0486	24.233	AT1G27340,AT1G27350,
1	6817	7380	807	8.40508	83.333	80.7778	AT1G01020,
1	23687044	23687264	172	2.1563	19.0024	17.2757	AT1G63830,
1	20921856	20922293	1435	21.0581	147.352	143.534	AT1G55930,
1	5542535	5542820	230	2.17015	24.8476	23.0471	AT1G16180,
1	4378163	4378507	629	3.67917	65.2635	62.9695	AT1G12840,
1	29678112	29678327	292	7.03578	31.1085	29.2333	AT1G78930,
1	24973057	24973270	355	3.51686	37.5247	35.5743	AT1G66930,AT1G66940,
1	21078815	21079076	437	2.80861	45.7673	43.7188	AT1G56300,
1	20581678	20581915	270	6.20592	28.9134	27.0639	AT1G55170,
1	8769019	8769421	941	8.41323	96.9649	94.1834	AT1G24793,
1	5086642	5086879	286	7.44052	30.5283	28.6596	AT1G14770,
1	25474132	25474393	653	7.57691	67.669	65.3415	AT1G67920,AT1G67930,
1	22337365	22338777	813	12.273	83.8874	81.3238	AT1G60640,
1	19864745	19865020	770	8.17322	79.5477	77.0493	AT1G53280,
1	16895066	16895409	637	5.95022	66.0124	63.7077	AT1G44750,
1	1687164	1687468	878	15.0214	90.5162	87.8463	AT1G05630,AT1G05640,
1	29119773	29120160	684	3.9348	70.7842	68.4143	AT1G77490,
1	3564503	3564737	139	2.82366	15.6137	13.9337	AT1G10720,
1	28173111	28173411	730	6.21867	75.4393	73.0019	AT1G75020,
1	25188328	25188725	560	3.48024	58.2389	56.0368	AT1G67280,
1	21025899	21026253	357	5.3306	37.6524	35.7005	AT1G56170,AT1G56180,
1	19847442	19847705	372	2.90825	39.2013	37.2318	AT1G53210,
1	30194189	30194478	643	5.30827	66.6559	64.3429	AT1G80300,
1	27943270	27943571	840	10.5955	86.6556	84.0483	AT1G74330,
1	26629675	26629924	186	4.12361	20.3566	18.6118	AT1G70620,
1	2359534	2359957	773	7.65375	79.8491	77.3467	AT1G07650,
1	5845636	5846195	1472	9.47469	151.162	147.257	AT1G17100,AT1G17110,
1	3118233	3118446	499	4.71513	52.0656	49.9411	AT1G09630,
1	26633923	26634132	97	4.21161	11.3789	9.76438	AT1G70630,
1	10389042	10389249	141	5.05394	15.8205	14.1365	AT1G29710,
1	24167274	24167473	153	5.09915	17.0326	15.3324	AT1G65060,
1	19954377	19954693	642	6.88324	66.5571	64.2454	AT1G53460,
1	2439405	2439658	257	2.27714	27.6128	25.7792	AT1G07890,
1	3744298	3744607	552	11.0906	57.4053	55.2137	AT1G11170,
1	27849843	27850291	585	3.46849	60.7644	58.5301	AT1G74060,
1	26086225	26086458	585	5.11397	60.7359	58.5021	AT1G69390,
1	20336345	20336630	1040	16.8465	107.025	104.059	AT1G54450,
1	18465545	18466028	718	10.3743	74.2668	71.8468	AT1G49880,
1	28228663	28228948	810	8.36788	83.6105	81.0505	AT1G75210,
1	28017612	28018023	738	4.75458	76.3044	73.8547	AT1G09487,AT1G74550,AT1G74560,
1	6968595	6968923	596	3.49601	61.8633	59.6145	AT1G20090,
1	25394762	25395035	66	1.42761	8.24556	6.6904	AT1G67740,
1	1960056	1960379	813	4.52106	83.88	81.3167	AT1G06430,
1	17808512	17809282	962	6.94857	99.0846	96.2668	AT1G48230,AT1G48240,
1	25558187	25558503	765	7.94879	78.992	76.5024	AT1G68185,
1	22053373	22053882	584	3.80424	60.6865	58.4531	AT1G59900,AT1G59910,
1	9554724	9555170	1166	7.64859	119.848	116.625	AT1G27510,
1	7627914	7628242	422	3.58349	44.2477	42.218	AT1G21720,
1	3164531	3165603	557	4.9984	57.9973	55.7982	AT1G09770,AT1G09780,
1	20579674	20580029	936	5.9952	96.4587	93.6877	AT1G55160,
1	19419557	19419823	678	10.4415	70.1988	67.8368	AT1G52155,
1	19191020	19191295	854	8.69491	88.1315	85.4997	AT1G51740,
1	5300604	5300992	741	6.91273	76.6353	74.1807	AT1G15410,AT1G15415,
1	1834602	1835480	660	7.32325	68.3895	66.0525	AT1G06060,AT1G06070,
1	5043901	5044158	220	3.3211	23.841	22.0528	AT1G14685,
1	28264194	28264833	222	4.40783	24.045	22.2543	AT1G75310,
1	11966571	11966855	332	5.5468	35.1574	33.235	AT1G33040,
1	11236287	11236495	141	5.05394	15.8205	14.1365	AT1G31360,
1	4285403	4285835	814	6.32939	83.9889	81.4237	AT1G12580,
1	26405747	26406118	355	3.57056	37.5309	35.5804	AT1G70100,
1	1958323	1958741	852	5.53123	87.8594	85.2329	AT1G06410,
1	8401219	8401483	1050	11.7792	108.073	105.086	AT1G23750,
1	5983981	5984469	599	7.834	62.1567	59.9026	AT1G17430,AT1G17440,
1	3490908	3491545	1463	16.5045	150.275	146.387	AT1G10570,AT1G10580,
1	30362478	30363432	1555	13.7675	159.654	155.553	AT1G80790,
1	20414318	20414552	656	6.34685	67.9895	65.6588	AT1G54680,AT1G54690,
1	8800331	8800566	325	2.86695	34.4752	32.5601	AT1G24996,
1	4863676	4864060	690	8.77714	71.3808	69.0014	AT1G14230,
1	26465931	26466249	605	5.70534	62.8167	60.5554	AT1G70280,
1	26127568	26127974	473	2.92266	49.4532	47.3611	AT1G69510,
1	3256306	3256640	803	6.93229	82.9187	80.37	AT1G09980,
1	26533978	26534415	361	2.516	38.0628	36.1063	AT1G70410,
1	751687	751935	553	6.13233	57.5414	55.348	AT1G03110,
1	26859513	26859738	779	10.4921	80.4614	77.9497	AT1G71240,
1	7983895	7984192	278	3.94055	29.739	27.8797	AT1G22590,
1	29295362	29295827	656	9.80842	67.9708	65.6405	AT1G77890,
1	27250778	27251520	1030	10.27	106.006	103.059	AT1G72390,
1	2114973	2115359	1393	11.7671	143.024	139.306	AT1G06900,
1	21078514	21078681	84	2.20514	10.0212	8.43052	AT1G56290,AT1G56300,
1	29546624	29546943	923	7.19868	95.0861	92.3382	AT1G78560,
1	28584042	28584282	520	5.58422	54.1773	52.0258	AT1G76170,
1	2851929	2852243	801	5.30494	82.6643	80.1192	AT1G08890,
1	21738214	21738525	434	9.54633	45.4991	43.4534	AT1G58520,
1	12505845	12506064	281	5.17604	30.0528	28.1902	AT1G34300,
1	27992783	27992930	77	1.60092	9.33411	7.75822	AT1G74470,
1	23589011	23589656	1198	14.4297	123.136	119.848	AT1G63640,
1	22409921	22410383	95	1.74312	11.2069	9.59632	AT1G60870,
1	21984102	21984743	1362	9.90082	139.857	136.211	AT1G59750,AT1G59760,
1	23293313	23293641	1433	15.5472	147.127	143.315	AT1G62880,
1	642813	643131	532	5.05664	55.4439	53.2765	AT1G02880,
1	3350722	3351018	194	4.12069	21.2056	19.4497	AT1G10210,
1	28935066	28935430	508	3.41673	52.9805	50.8447	AT1G76990,
1	7738339	7738657	741	9.73507	76.6112	74.157	AT1G21980,
1	3895239	3895516	443	9.28308	46.3624	44.3073	AT1G11591,AT1G11592,
1	25631736	25632169	1171	10.038	120.335	117.104	AT1G68370,
1	7411567	7412162	180	5.49997	19.8216	18.0842	AT1G21160,
1	30385416	30385641	254	4.12959	27.3215	25.491	AT1G80840,AT1G80850,
1	10831397	10832012	603	3.75528	62.5658	60.3075	AT1G30570,AT1G30580,
1	18583482	18583735	614	5.92569	63.7116	61.4378	AT1G50170,
1	17054483	17054754	434	9.54633	45.4991	43.4534	AT1G45110,
1	5650745	5651198	471	6.65099	49.2783	47.188	AT1G16520,
1	2821473	2821891	1934	13.5096	198.761	193.435	AT1G08820,
1	28034551	28034854	695	5.73644	71.9456	69.5597	AT1G74640,
1	13207927	13208190	867	7.70164	89.3931	86.7415	AT1G35670,
1	12748309	12748902	966	9.16804	99.4806	96.6558	AT1G34770,AT1G34780,
1	8130708	8130969	428	7.90719	44.9354	42.8971	AT1G22970,
1	4435644	4435987	444	4.00888	46.4837	44.4272	AT1G12990,
1	3655776	3656267	770	5.45837	79.5178	77.0205	AT1G10940,
1	2420467	2420749	499	7.04189	52.0584	49.9339	AT1G07810,
1	18774833	18775400	735	4.50892	76.0369	73.591	AT1G50670,
1	8094044	8094426	334	7.84485	35.3948	33.4689	AT1G22870,
1	19257505	19257761	272	6.35565	29.0639	27.213	AT1G51860,
1	1910205	1910851	1033	8.07538	106.279	103.327	AT1G06230,
1	806380	806996	1361	10.0998	139.834	136.188	AT1G03280,
1	4848919	4849171	314	7.86168	33.3912	31.4885	AT1G14180,
1	21064367	21064741	535	9.89623	55.6813	53.5115	AT1G56260,
1	18844214	18844556	1304	14.6361	133.995	130.476	AT1G50840,
1	10813279	10813667	750	8.95315	77.4746	75.007	AT1G30520,
1	28073755	28074121	619	10.8501	64.272	61.9909	AT1G74710,
1	27916729	27917037	531	3.91925	55.3007	53.1353	AT1G74230,
1	27763720	27764038	815	7.16719	84.149	81.5808	AT1G73840,
1	21753088	21753322	53	3.2289	6.84531	5.32015	AT1G58602,
1	21750082	21750262	53	3.2289	6.84531	5.32015	AT1G58602,
1	18900138	18900404	724	11.3963	74.8811	72.4524	AT1G50970,
1	27414406	27414669	538	8.37606	56.0693	53.8943	AT1G72850,AT1G72852,
1	23973124	23973638	994	5.58226	102.284	99.4088	AT1G64550,
1	4368530	4368969	778	6.4421	80.357	77.8473	AT1G12810,AT1G12820,
1	27627314	27627802	673	6.92854	69.7247	67.3696	AT1G73470,
1	24248240	24248651	642	5.61122	66.6054	64.2929	AT1G65280,
1	24023516	24023841	770	4.57952	79.541	77.043	AT1G64650,
1	20136727	20136927	235	2.56935	25.4058	23.5984	AT1G53910,
1	29175257	29175503	276	4.78418	29.531	27.6747	AT1G77630,
1	25129140	25129458	849	13.7572	87.5451	84.9235	AT1G67170,
1	1628879	1629257	1249	8.45293	128.34	124.944	AT1G05500,
1	26885445	26885720	606	8.99325	62.9394	60.6758	AT1G71340,
1	19052275	19052502	15	1.23899	2.93839	1.53348	AT1G07737,AT1G51400,AT1G51402,
1	7262076	7262604	499	7.48874	52.1044	49.9794	AT1G20880,
1	5770197	5770539	710	5.72867	73.4611	71.0532	AT1G16860,
1	4012795	4013230	765	4.41937	79.0855	76.5948	AT1G04917,AT1G11890,AT1G11900,
1	11262860	11263090	342	7.2323	36.1579	34.2239	AT1G31460,AT1G31470,
1	10478569	10478926	31	1.29666	4.59698	3.13393	AT1G29930,
1	1018697	1019292	198	3.31414	21.584	19.8231	AT1G03970,
1	359053	359321	424	9.40594	44.4529	42.42	AT1G02040,AT1G02050,
1	26933052	26933314	695	5.52684	71.9013	69.5163	AT1G71480,AT1G71490,
1	4195149	4195470	167	3.36659	18.4508	16.7309	AT1G12330,
1	18726269	18726420	209	3.3178	22.7128	20.9378	AT1G50560,AT1G50570,
1	11558864	11559098	380	3.59578	40.057	38.0769	AT1G32130,
1	1438132	1438430	1081	13.4866	111.242	108.19	AT1G05030,
1	8073957	8074323	1639	16.39	168.261	163.95	AT1G05767,AT1G22800,AT1G22810,
1	5577244	5577594	590	10.3936	61.2605	59.0191	AT1G16300,
1	22861882	22862381	1399	14.7344	143.647	139.914	AT1G61850,
1	20268526	20268882	609	6.19916	63.224	60.9559	AT1G54290,
1	20647660	20648012	269	5.77311	28.7694	26.9216	AT1G55325,
1	25908142	25908434	391	7.5017	41.1886	39.1953	AT1G68910,
1	2160995	2161263	785	5.76069	81.071	78.5506	AT1G07040,
1	3616610	3616983	1232	11.8388	126.649	123.289	AT1G10870,
1	18266869	18267428	434	9.54633	45.4991	43.4534	AT1G49350,AT1G49360,
1	12524095	12524362	544	8.98682	56.6638	54.4819	AT1G34320,
1	27795143	27795439	415	4.76806	43.5734	41.551	AT1G73930,
1	11678188	11678513	244	5.0705	26.2456	24.4278	AT1G32370,
1	10038057	10038342	508	10.529	52.9943	50.8574	AT1G28560,
1	7233257	7233579	706	6.10696	73.0152	70.6137	AT1G20810,
1	6203765	6204018	129	2.28498	14.5952	12.9299	AT1G18020,
1	29349551	29350041	413	5.29535	43.3894	41.37	AT1G78050,AT1G78060,
1	28854127	28854657	970	6.61972	99.8367	97.0064	AT1G76850,AT1G76860,
1	18043746	18044016	733	5.75322	75.7513	73.3101	AT1G48790,
1	28524511	28524777	786	8.72839	81.1277	78.6063	AT1G75990,
1	29952863	29953272	1316	13.3566	135.223	131.678	AT1G79610,
1	1491043	1491393	710	13.056	73.5045	71.0949	AT1G05170,
1	17518166	17518500	1042	6.49514	107.215	104.244	AT1G47640,
1	1150731	1151041	195	3.82322	21.3235	19.5664	AT1G04300,
1	25260198	25260426	271	5.56647	29.0182	27.1678	AT1G67420,
1	1064491	1064968	1140	10.1166	117.261	114.093	AT1G04120,
1	4319913	4320240	673	5.87099	69.7488	67.3934	AT1G12680,
1	27480962	27481523	1004	6.03869	103.352	100.457	AT1G73060,
1	11990272	11990496	465	9.96749	48.6751	46.5915	AT1G33080,
1	8524609	8524916	652	9.35549	67.5892	65.2636	AT1G24095,
1	28978909	28979176	287	3.33559	30.6011	28.7314	AT1G77130,
1	26702098	26702323	465	7.28811	48.5858	46.5038	AT1G70790,
1	22439167	22439579	621	4.07874	64.4342	62.1501	AT1G60940,
1	12429342	12429686	818	9.44277	84.4546	81.8811	AT1G34120,
1	11330961	11331226	785	11.4553	81.0786	78.5579	AT1G31660,
1	9537299	9537563	826	6.98095	85.269	82.684	AT1G27460,
1	25480581	25480941	1600	15.5235	164.257	160.043	AT1G67960,
1	24774200	24774544	437	2.80861	45.7673	43.7188	AT1G66410,
1	20401407	20401701	448	2.77181	46.957	44.8944	AT1G54630,
1	7328793	7329268	736	5.08079	76.1137	73.667	AT1G20980,
1	6950618	6950817	316	6.29269	33.5993	31.6945	AT1G20060,
1	4835880	4836106	342	5.58683	36.1709	34.2366	AT1G14130,
1	10559556	10559871	443	6.11648	46.3803	44.325	AT1G30090,
1	8759579	8760190	487	4.46824	50.8163	48.7071	AT1G24735,AT1G24764,
1	11363823	11364225	859	5.66757	88.6262	85.9864	AT1G31730,
1	10658348	10658822	855	6.10422	88.2296	85.5961	AT1G30270,
1	3581038	3581309	788	4.34654	81.3356	78.811	AT1G10760,
1	26611880	26612291	1287	12.1713	132.202	128.724	AT1G70570,
1	28768868	28769205	365	5.17917	38.4742	36.5121	AT1G76660,
1	462069	462309	849	9.3779	87.5701	84.9477	AT1G02330,
1	23939369	23939821	525	6.03773	54.682	52.5244	AT1G64440,
1	15894100	15894515	757	9.93333	78.2486	75.7706	AT1G42430,
1	8435321	8435778	556	4.24224	57.8461	55.6484	AT1G23870,AT1G23880,
1	29111661	29112272	1234	14.1071	126.8	123.436	AT1G77460,AT1G77470,
1	21201991	21202332	938	7.77166	96.6643	93.8909	AT1G56590,
1	11482470	11482897	971	6.31784	99.9871	97.1536	AT1G31970,
1	24655274	24655484	140	1.88664	15.7203	14.0387	AT1G66200,
1	18236750	18237238	653	3.56265	67.7112	65.3834	AT1G49300,
1	1732378	1732619	668	7.03734	69.16	66.812	AT1G05785,
1	2979521	2979694	125	3.87944	14.1611	12.5029	AT1G09230,
1	23518674	23518858	146	4.76927	16.2952	14.6051	AT1G63420,
1	11530852	11531278	692	3.80204	71.5967	69.215	AT1G32050,
1	936752	937049	762	5.48727	78.7488	76.263	AT1G03740,AT1G04213,
1	10850353	10850603	703	12.421	72.7126	70.3145	AT1G30610,
1	25415841	25416256	729	3.97036	75.3795	72.943	AT1G67785,
1	23583489	23583942	1032	7.80228	106.204	103.254	AT1G63610,
1	28643089	28643341	848	9.85701	87.5106	84.8893	AT1G76360,
1	27633242	27633517	1095	8.07812	112.635	109.556	AT1G73490,
1	21922419	21922822	757	9.93333	78.2486	75.7706	AT1G59650,
1	19984734	19985056	421	3.98048	44.1726	42.1434	AT1G53560,
1	19201273	19201536	278	2.68158	29.6869	27.8283	AT1G51760,
1	10494044	10494488	456	5.14649	47.6819	45.6102	AT1G29950,
1	29114548	29114801	562	7.55422	58.4762	56.2714	AT1G77480,
1	8385925	8386172	306	3.71579	32.5764	30.6831	AT1G23710,
1	29657883	29658381	882	5.5789	90.8932	88.2163	AT1G78890,AT1G78895,
1	26050216	26050460	659	6.98598	68.2892	65.9535	AT1G69295,
1	23894	24086	53	3.2289	6.84531	5.32015	AT1G01040,AT1G03993,
1	8447080	8447530	1419	12.233	145.689	141.909	AT1G23900,
1	802352	802537	277	7.30013	29.59	27.7322	AT1G03270,
1	25197896	25198253	1149	12.4812	118.159	114.973	AT1G67310,
1	17719780	17720097	240	4.56279	25.8917	24.0788	AT1G48040,
1	4987096	4987337	748	8.00519	77.306	74.8413	AT1G14570,
1	24541691	24542087	355	2.43997	37.5446	35.5939	AT1G65930,
1	20440801	20441114	481	2.90499	50.2449	48.1429	AT1G54780,AT1G54790,
1	20201502	20201778	729	9.08048	75.3724	72.936	AT1G54110,
1	7518963	7519292	949	14.3078	97.7898	94.996	AT1G21480,
1	5832123	5832339	430	6.31844	45.0548	43.0152	AT1G17060,AT1G17065,
1	19221026	19221278	383	3.58081	40.3316	38.3484	AT1G51805,
1	1815988	1816331	531	7.52326	55.2907	53.1255	AT1G05970,
1	11372396	11372691	1036	13.1093	106.567	103.611	AT1G31760,
1	9540090	9540504	1008	13.1281	103.791	100.889	AT1G27470,
1	3219892	3220488	1550	17.3361	159.162	155.074	AT1G09900,AT1G09910,
1	28079792	28080143	209	2.43614	22.6881	20.9134	AT1G74730,AT1G74740,
1	20734615	20734882	1068	16.7361	109.895	106.872	AT1G55540,
1	20452294	20452840	265	4.20148	28.4351	26.592	AT1G08003,AT1G54830,AT1G54840,
1	12687291	12687772	568	5.77411	59.0504	56.8375	AT1G06787,AT1G34630,AT1G34640,
1	12606696	12606964	553	7.48427	57.5659	55.3721	AT1G34470,
1	27493936	27494588	937	6.49482	96.5091	93.7378	AT1G73100,AT1G73110,
1	20275357	20275771	606	4.32037	62.9487	60.685	AT1G54310,AT1G54320,
1	16622122	16622486	1072	10.4374	110.243	107.213	AT1G43860,
1	10182426	10182664	785	5.45751	81.0389	78.5191	AT1G29150,
1	25601197	25601438	770	5.35124	79.5767	77.0777	AT1G68310,
1	10471897	10472065	164	2.49423	18.1595	16.4442	AT1G29900,
1	3780473	3780655	287	3.66997	30.5846	28.7154	AT1G11260,AT1G11270,
1	8067253	8067691	1212	8.06426	124.611	121.291	AT1G22770,
1	30246754	30247040	885	6.54156	91.2472	88.5649	AT1G80460,
1	2296439	2296967	1152	9.502	118.425	115.232	AT1G07476,AT1G07480,
1	2049656	2049825	279	3.50385	29.8066	27.9465	AT1G06690,
1	1828483	1828748	422	3.25471	44.291	42.2609	AT1G06040,
1	1717454	1717733	693	4.44182	71.7182	69.335	AT1G04413,AT1G05720,
1	232901	233416	1518	9.2122	155.851	151.835	AT1G01650,
1	30277980	30278305	668	7.03734	69.16	66.812	AT1G80530,
1	1233797	1233968	241	5.59457	26.0111	24.196	AT1G04520,
1	1144194	1144422	153	2.50885	17.0891	15.3879	AT1G04280,
1	10136249	10136464	455	5.22428	47.6292	45.558	AT1G29050,
1	7557244	7557602	630	12.0733	65.332	63.0361	AT1G21580,
1	829838	830339	1028	12.52	105.817	102.874	AT1G03365,
1	24300916	24301293	1315	11.9817	135.053	131.511	AT1G65430,
1	16911990	16912590	794	5.23356	81.9841	79.4493	AT1G44780,AT1G44790,
1	17561425	17561666	209	5.01123	22.7641	20.9884	AT1G47720,
1	3017955	3018217	424	2.83771	44.458	42.4251	AT1G09340,
1	26797056	26797473	375	4.88847	39.4925	37.5184	AT1G71040,
1	22560206	22560687	547	5.12543	56.8922	54.7064	AT1G61190,
1	9875240	9875542	403	3.44602	42.3077	40.3011	AT1G28250,AT1G28260,
1	4353329	4353645	669	6.03437	69.3348	66.9848	AT1G12770,
1	29623523	29624044	841	9.06552	86.7168	84.1077	AT1G78790,
1	9666984	9667501	929	8.527	95.6999	92.9411	AT1G27752,
1	22866378	22866525	90	1.94688	10.6932	9.09058	AT1G61870,
1	21748098	21748865	141	5.05394	15.8205	14.1365	AT1G58602,
1	19455461	19455607	159	1.82108	17.6185	15.9097	AT1G52230,AT1G52240,
1	18444838	18445132	756	7.25711	78.1444	75.6683	AT1G49820,AT1G49830,
1	7955577	7955838	351	2.76313	37.1389	35.1931	AT1G22530,
1	6436661	6436883	283	6.79621	30.2541	28.3889	AT1G18690,
1	17837504	17837748	710	13.056	73.5045	71.0949	AT1G48280,
1	16873069	16873333	258	2.14635	27.6755	25.8416	AT1G44575,
1	8603506	8603808	977	16.1445	100.6	97.7546	AT1G24265,
1	5515740	5515973	470	3.7335	49.112	47.0237	AT1G16080,
1	11885545	11886030	1083	10.9076	111.429	108.374	AT1G32810,
1	11742053	11742392	1261	10.3536	129.616	126.194	AT1G32490,
1	7088211	7088795	167	1.86823	18.4896	16.769	AT1G20450,
1	30022183	30022647	1437	18.9578	147.57	143.745	AT1G79810,AT1G79820,
1	19858636	19858824	80	2.98978	9.61632	8.03407	AT1G53250,
1	17791925	17792384	1051	10.3968	108.094	105.107	AT1G48175,AT1G48180,
1	1766631	1766979	263	2.14833	28.2359	26.3949	AT1G05850,
1	3502057	3502334	337	2.81098	35.6315	33.703	AT1G10590,
1	26020112	26020485	794	6.00892	82.0326	79.4973	AT1G69220,
1	10583729	10584010	180	3.3692	19.8157	18.0785	AT1G30110,
1	30180440	30180676	545	7.87878	56.7224	54.5393	AT1G80260,
1	11654498	11654758	495	4.45965	51.6536	49.5342	AT1G32310,
1	9747792	9747998	179	2.27666	19.6771	17.9411	AT1G27970,
1	26615614	26616076	1112	7.15055	114.336	111.224	AT1G70580,
1	19508565	19508907	1032	7.80228	106.204	103.254	AT1G52370,
1	13558344	13558644	324	8.00207	34.361	32.447	AT1G36180,
1	9195652	9196008	635	11.6365	65.8503	63.5485	AT1G26620,
1	5909334	5909534	314	7.86168	33.3912	31.4885	AT1G17270,
1	4517713	4518293	59	3.36929	7.4442	5.9053	AT1G13220,
1	29724920	29725326	769	4.296	79.4026	76.9077	AT1G79010,
1	24230551	24230899	510	4.4794	53.1556	51.0169	AT1G08747,AT1G65230,AT1G65240,
1	20553031	20553303	306	6.79398	32.5556	30.6626	AT1G55080,
1	19819021	19819535	641	11.0885	66.4682	64.1584	AT1G53165,
1	5890151	5890417	507	3.83886	52.9031	50.7685	AT1G17220,
1	23648992	23649411	153	4.8885	17.0418	15.3412	AT1G63740,
1	23340176	23340568	1002	7.01121	103.107	100.216	AT1G62990,
1	5189442	5189727	453	9.41382	47.3976	45.3305	AT1G15080,AT1G15090,ENSRNA049492606,
1	2939633	2940092	654	4.74444	67.7808	65.452	AT1G09130,
1	19141970	19142230	360	3.80749	37.9979	36.042	AT1G51630,
1	23375974	23376283	317	6.4132	33.696	31.7902	AT1G63050,
1	1566992	1567441	1609	18.4501	165.176	160.943	AT1G05360,
1	24415020	24415397	1064	6.80538	109.499	106.484	AT1G65650,
1	5328605	5328849	401	3.34031	42.1394	40.1347	AT1G15500,
1	4307067	4308002	1171	10.038	120.335	117.104	AT1G12650,
1	3643873	3644157	773	7.65375	79.8491	77.3467	AT1G10910,
1	23539676	23540068	821	10.8448	84.7425	82.1651	AT1G63480,
1	3534836	3535091	437	4.52877	45.8013	43.7524	AT1G10660,
1	28328678	28328977	408	3.60393	42.8571	40.8438	AT1G75460,
1	26892141	26892642	268	6.87122	28.6613	26.8144	AT1G71360,
1	2097652	2097972	400	5.52547	42.0206	40.0174	AT1G06830,AT1G06840,
1	19480393	19480602	295	4.28144	31.4287	29.5501	AT1G52310,
1	10478061	10478304	41	1.33247	5.63182	4.13903	AT1G29930,
1	7373910	7374171	356	4.29404	37.5551	35.6042	AT1G21060,AT1G21065,
1	5112095	5112402	673	8.39357	69.7005	67.3458	AT1G14840,
1	27643650	27644039	897	5.57594	92.4123	89.7109	AT1G73530,
1	24566008	24566298	647	9.02277	67.0685	64.7497	AT1G65985,
1	11967607	11968189	384	3.3201	40.4829	38.4975	AT1G33040,AT1G33050,
1	11846205	11846508	843	8.84165	86.9181	84.3056	AT1G32740,AT1G32750,
1	11037592	11037930	455	9.8271	47.6103	45.5394	AT1G30960,
1	8829133	8829297	118	4.63278	13.5421	11.8921	AT1G25175,
1	7157885	7158181	111	3.22983	12.8011	11.1642	AT1G20640,AT1G20650,
1	5014724	5015036	844	5.67259	87.109	84.4943	AT1G14620,
1	3158962	3159591	1170	6.6871	120.295	117.064	AT1G09750,AT1G09760,
1	27384120	27384356	230	2.86835	24.8203	23.0201	AT1G72750,
1	12354696	12354998	540	5.8692	56.2209	54.0441	AT1G33980,
1	4724140	4724473	424	9.40594	44.4529	42.42	AT1G13770,
1	1258563	1259027	1633	19.6149	167.691	163.398	AT1G04590,
1	26111778	26112194	520	3.17337	54.2302	52.0783	AT1G69460,
1	20994831	20995016	126	4.77316	14.2893	12.6278	AT1G56130,
1	19794408	19794722	535	9.89623	55.6813	53.5115	AT1G53120,
1	13642742	13643045	508	10.529	52.9943	50.8574	AT1G36280,
1	8071230	8071514	454	5.49058	47.5655	45.4966	AT1G22790,
1	20304598	20305064	979	9.95305	100.831	97.9825	AT1G54390,
1	9245007	9245337	817	6.52332	84.3243	81.7545	AT1G26740,
1	7875433	7875878	514	3.69593	53.5454	51.4027	AT1G22280,
1	5203578	5204146	566	3.22447	58.8212	56.6114	AT1G15120,
1	23758296	23758800	631	3.94071	65.4628	63.1651	AT1G64040,
1	2069957	2070433	915	15.4426	94.2682	91.5335	AT1G06730,
1	12109609	12109993	940	15.7234	96.7893	94.0112	AT1G33410,
1	2158445	2158628	69	2.24692	8.47659	6.91709	AT1G07030,
1	3136265	3136526	307	2.42405	32.6544	30.7605	AT1G09690,
1	28522642	28523006	554	9.64306	57.6878	55.492	AT1G75980,
1	18344076	18344272	103	3.47666	11.9601	10.3369	AT1G49560,
1	1340628	1340971	725	5.46119	74.9542	72.5242	AT1G04780,
1	29336160	29336420	845	8.06469	87.2094	84.5925	AT1G78010,
1	2756999	2757365	818	6.94036	84.4067	81.8349	AT1G08660,
1	8422547	8422953	587	3.62089	61.0282	58.7895	AT1G23820,
1	4488214	4489007	680	7.9878	70.3808	68.0168	AT1G13160,AT1G13170,
1	2691143	2691675	714	4.45706	73.8587	71.4445	AT1G08510,
1	23347814	23348204	1027	6.51795	105.736	102.795	AT1G63010,
1	22294455	22294792	126	4.77316	14.2893	12.6278	AT1G60505,
1	21750943	21751129	126	4.77316	14.2893	12.6278	AT1G58602,
1	30284971	30285182	150	3.3158	16.7692	15.0719	AT1G80550,
1	27268144	27268814	1133	13.2415	116.549	113.393	AT1G72440,
1	753857	754129	80	1.51379	9.60103	8.01892	AT1G03130,
1	28651123	28651388	434	9.54633	45.4991	43.4534	AT1G76380,
1	30328351	30328730	1013	14.2447	104.278	101.365	AT1G80680,
1	2808325	2808610	608	7.90395	63.0865	60.8205	AT1G08760,
1	1060857	1061173	295	7.58091	31.4748	29.5949	AT1G04100,
1	9318813	9319040	397	8.01653	41.7296	39.7295	AT1G26890,
1	2860790	2861072	434	9.54633	45.4991	43.4534	AT1G08910,
1	22305830	22306071	874	6.32854	90.0905	87.4274	AT1G60550,
1	20898191	20898432	565	9.32643	58.7172	56.5088	AT1G55870,
1	11601772	11602376	1085	7.78265	111.653	108.595	AT1G32200,
1	7880587	7880729	14	1.30816	2.80138	1.40222	AT1G22300,
1	30169498	30169943	874	5.50257	90.1456	87.4819	AT1G80230,
1	22188102	22188450	721	8.74331	74.5333	72.1088	AT1G60160,
1	1293108	1293337	292	3.80593	31.173	29.2971	AT1G04640,
1	9551496	9551807	530	10.8098	55.1886	53.0246	AT1G27500,
1	9090071	9090308	107	2.15056	12.3868	10.7559	AT1G26270,
1	27862505	27862713	272	5.0021	29.0855	27.2344	AT1G74088,
1	25777636	25778186	521	3.5051	54.3118	52.1594	AT1G68650,AT1G68660,
1	8412086	8412301	277	7.30013	29.59	27.7322	AT1G23800,
1	7419732	7419985	475	4.13574	49.5996	47.5057	AT1G21190,
1	24248829	24249146	403	2.71058	42.3788	40.3711	AT1G65290,
1	11640611	11640795	370	4.70617	39.0171	37.0494	AT1G32260,
1	9832752	9833229	718	4.23511	74.3166	71.8958	AT1G28140,
1	22029135	22029356	324	8.00207	34.361	32.447	AT1G59840,AT1G59850,
1	21587069	21587610	1328	14.8124	136.414	132.844	AT1G58250,
1	21548147	21548690	1046	7.50182	107.626	104.647	AT1G58200,
1	20256098	20256569	1171	9.60098	120.432	117.197	AT1G54250,
1	1356213	1356514	501	3.10359	52.3256	50.1974	AT1G04820,
1	30403824	30404032	32	1.32814	4.7444	3.27509	AT1G80920,
1	23450042	23450428	527	6.30043	54.9559	52.7951	AT1G63220,
1	19976413	19976716	360	3.99681	38.0012	36.0451	AT1G53520,
1	3224671	3225120	934	5.75324	96.2521	93.4841	AT1G09920,
1	29905871	29906644	1600	15.5235	164.257	160.043	AT1G79500,
1	2049138	2049356	123	1.66384	13.9944	12.3385	AT1G06680,
1	28371154	28371486	516	5.17602	53.7802	51.634	AT1G75560,
1	1075183	1076136	667	4.11328	69.063	66.7166	AT1G04130,AT1G04140,
1	8338268	8338651	540	3.3124	56.2639	54.0866	AT1G23490,
1	758236	758609	539	4.51656	56.162	53.9862	AT1G03150,
1	26072289	26072608	821	10.8448	84.7425	82.1651	AT1G69360,
1	21889693	21890089	804	10.8813	82.9971	80.4478	AT1G59600,
1	1147577	1147799	552	4.29576	57.4435	55.2517	AT1G04290,AT1G04295,
1	8406806	8407097	294	4.64523	31.2907	29.4136	AT1G23780,
1	27839185	27839490	1084	9.15557	111.472	108.416	AT1G74030,AT1G74035,
1	23733516	23733844	369	3.26319	38.8989	36.9325	AT1G63940,
1	189649	190136	1029	7.42934	105.845	102.903	AT1G01510,
1	1560672	1560997	1333	10.6331	136.897	133.315	AT1G05350,
1	28947636	28948247	1399	14.7344	143.647	139.914	AT1G77030,
1	17801713	17801983	666	5.28312	68.9625	66.6179	AT1G48210,
1	17192837	17193112	135	2.2394	15.2475	13.5722	AT1G45688,
1	11000343	11000741	457	9.21772	47.8635	45.7899	AT1G30900,
1	9969433	9969795	407	5.52078	42.7638	40.7511	AT1G28395,
1	8553442	8553588	145	2.46324	16.2691	14.5794	AT1G24160,
1	21023416	21023698	1104	17.5484	113.54	110.445	AT1G56160,AT1G56165,
1	20769329	20769600	620	8.50284	64.331	62.0489	AT1G55590,
1	14027316	14027783	962	10.7686	99.043	96.2256	AT1G36990,
1	1366289	1366781	149	3.33732	16.6901	14.9939	AT1G04850,
1	7318421	7319518	697	5.97971	72.1205	69.7318	AT1G20970,
1	22383458	22383675	394	4.64984	41.4941	39.4964	AT1G60800,
1	20139433	20139681	569	7.75515	59.1301	56.916	AT1G53920,
1	8754696	8754861	60	2.65796	7.61263	6.07065	AT1G24706,
1	1205579	1205808	286	3.64371	30.5636	28.6945	AT1G04440,
1	7214703	7215308	967	8.73247	99.5419	96.7163	AT1G20760,AT1G20770,
1	24244315	24245023	997	6.80798	102.584	99.7035	AT1G65270,
1	18591234	18591632	636	3.91039	65.9502	63.6464	AT1G50200,
1	6519026	6519401	524	10.284	54.6488	52.4918	AT1G18870,AT1G18871,
1	21130501	21130795	596	6.89265	61.9487	59.6979	AT1G56423,
1	9396587	9396962	1476	19.3155	151.586	147.668	AT1G27060,AT1G27070,
1	27153698	27153870	118	2.14837	13.4788	11.8312	AT1G72160,
1	25100893	25101363	1011	11.92	104.105	101.195	AT1G67140,
1	21173455	21173644	310	4.60253	32.9453	31.0484	AT1G56510,
1	9775524	9776001	538	4.55322	55.998	53.8239	AT1G28050,
1	5183613	5183940	920	13.2116	94.834	92.09	AT1G15060,
1	28830977	28831293	1016	6.97261	104.549	101.631	AT1G76810,
1	4500489	4500738	341	4.02557	36.0753	34.1424	AT1G13190,
1	3107446	3107732	534	3.17297	55.6544	53.4851	AT1G09590,
1	24961303	24961732	687	7.94784	71.1647	68.7894	AT1G66900,AT1G66910,
1	22050808	22051023	480	6.11345	50.1788	48.0774	AT1G59890,
1	1557504	1557765	414	7.45062	43.4562	41.435	AT1G05320,
1	30403365	30403598	51	1.70861	6.66165	5.14215	AT1G80910,AT1G80920,
1	30052195	30052459	126	4.77316	14.2893	12.6278	AT1G79890,AT1G79900,
1	10459498	10459833	973	5.93719	100.194	97.3565	AT1G29880,
1	1011166	1011545	692	7.5041	71.674	69.2912	AT1G03950,
1	8124752	8125333	830	9.95301	85.6404	83.0481	AT1G22940,AT1G22950,
1	22689622	22689857	324	8.00207	34.361	32.447	AT1G61500,
1	22584880	22585166	1052	12.869	108.254	105.264	AT1G61240,
1	20103900	20104302	875	5.35887	90.2293	87.5642	AT1G53850,
1	17427124	17427488	1166	8.11779	119.917	116.693	AT1G47490,
1	12491747	12492148	241	6.73858	25.9205	24.1061	AT1G34260,
1	9154302	9154695	1331	15.3413	136.72	133.143	AT1G26460,
1	8050483	8050722	862	5.22615	88.8629	86.2195	AT1G22740,
1	2685351	2686005	595	3.55814	61.847	59.5984	AT1G08480,AT1G08490,
1	25436737	25437053	1019	7.61988	104.856	101.933	AT1G67840,
1	18774449	18774660	412	4.88066	43.221	41.2032	AT1G50660,
1	29071329	29071942	885	5.17099	91.2466	88.5645	AT1G77350,
1	2463060	2463326	495	3.33416	51.7122	49.5916	AT1G07940,
1	12057266	12057565	430	4.49522	45.1296	43.0894	AT1G33250,
1	11215727	11215957	37	1.31757	5.20561	3.7226	AT1G31330,
1	25492768	25493029	209	2.69302	22.7654	20.9897	AT1G68000,
1	23263712	23263875	271	3.79823	29.0075	27.1571	AT1G62820,
1	23808909	23809164	717	9.60222	74.1306	71.7132	AT1G64150,
1	19323421	19323863	588	3.4326	61.0818	58.8426	AT1G51980,
1	27217496	27217831	94	3.4386	11.103	9.49407	AT1G72300,
1	4345003	4345265	849	10.297	87.5593	84.9373	AT1G12750,
1	22380065	22380282	410	7.70445	43.0507	41.035	AT1G60790,
1	22176990	22177312	1089	7.15956	112.038	108.974	AT1G60140,
1	10044427	10044678	289	3.37418	30.8486	28.9762	AT1G28580,
1	7619962	7620464	307	4.18045	32.6674	30.7732	AT1G21700,
1	6796213	6796533	475	8.78306	49.6154	47.5213	AT1G19650,
1	2748386	2748696	1089	6.25136	112.06	108.995	AT1G08640,
1	27030326	27030544	232	4.00866	25.0301	23.2264	AT1G71865,AT1G71866,
1	24815745	24816631	874	14.261	90.1262	87.463	AT1G66510,AT1G66520,
1	2362409	2362636	261	5.20553	28.0112	26.1721	AT1G07650,
1	9505198	9505514	1104	13.6752	113.597	110.499	AT1G27370,
1	29535254	29535605	1325	16.9849	136.157	132.593	AT1G78510,
1	29450022	29450399	885	6.54156	91.2472	88.5649	AT1G78260,
1	27068875	27069036	141	5.05394	15.8205	14.1365	AT1G71920,
1	23253403	23254002	96	1.98016	11.3044	9.69254	AT1G62790,AT1G62800,
1	19102785	19103147	858	5.04856	88.4531	85.8174	AT1G51510,
1	16482480	16482807	776	8.03115	80.1158	77.6102	AT1G43690,
1	23544728	23545056	324	8.00207	34.361	32.447	AT1G63490,
1	411285	411596	472	3.90279	49.3698	47.2788	AT1G02160,
1	24619892	24620150	327	5.10102	34.6804	32.7629	AT1G66140,
1	21752240	21752383	36	2.80774	5.15924	3.67742	AT1G58602,
1	21046008	21046306	1071	9.99019	110.215	107.185	AT1G56230,
1	4350473	4350766	555	4.71694	57.7399	55.5434	AT1G12760,
1	25132061	25132227	126	4.77316	14.2893	12.6278	AT1G67180,
1	24863815	24864131	550	3.36545	57.2663	55.0769	AT1G66670,
1	24158417	24158974	656	9.43409	67.9744	65.6439	AT1G65030,AT1G65032,
1	24137618	24137910	515	5.24585	53.7277	51.5822	AT1G64980,
1	24046684	24047155	156	1.77282	17.323	15.6189	AT1G64720,
1	10792293	10792584	907	12.5704	93.487	90.7669	AT1G30480,
1	29138346	29138603	448	5.93944	46.8768	44.815	AT1G77550,
1	28730573	28730860	1282	17.5271	131.758	128.289	AT1G76570,
1	28617606	28617978	710	13.056	73.5045	71.0949	AT1G76280,
1	23873115	23874158	548	6.72407	57.0601	54.8725	AT1G64330,
1	9726704	9727003	778	9.44096	80.334	77.8245	AT1G27920,AT1G27921,
1	9002345	9002662	807	6.38853	83.3226	80.768	AT1G25682,
1	7220398	7220766	362	4.09191	38.1754	36.2177	AT1G20780,
1	7814817	7815147	92	2.09404	10.8338	9.22894	AT1G22140,
1	28435737	28436240	349	5.27491	36.9135	34.9705	AT1G75730,
1	17331581	17332027	406	4.05942	42.6362	40.6249	AT1G47278,AT1G47280,
1	29676539	29677393	1362	9.71457	139.922	136.275	AT1G78920,AT1G78922,
1	23032670	23033041	1909	25.8312	196.189	190.974	AT1G08507,
1	4971119	4971483	1714	18.3908	175.992	171.479	AT1G14530,
1	4638533	4638960	514	4.79435	53.6252	51.4814	AT1G13560,
1	3255125	3255522	240	2.46373	25.859	24.0465	AT1G09970,
1	25069551	25069892	915	15.4426	94.2682	91.5335	AT1G67120,
1	20867334	20868034	1097	15.5892	112.793	109.712	AT1G55820,AT1G55830,
1	19956014	19956260	192	3.94169	20.9956	19.2421	AT1G53460,
1	8614394	8614768	388	7.7802	40.8065	38.8172	AT1G24300,
1	29230089	29230447	899	8.02102	92.6379	89.932	AT1G77750,
1	21356246	21356469	360	2.78908	38.0413	36.085	AT1G57660,
1	9520897	9521219	1341	15.5614	137.781	134.18	AT1G27430,
1	8109681	8110074	1050	8.624	108.066	105.08	AT1G22920,
1	23998281	23999050	413	9.26555	43.4132	41.3926	AT1G64600,AT1G64610,
1	27948042	27948363	845	4.76198	87.1611	84.5454	AT1G74340,
1	20365462	20366066	837	4.61699	86.391	83.7884	AT1G54520,
1	6926155	6926676	286	7.44052	30.5283	28.6596	AT1G19950,
1	17154589	17155086	463	9.54457	48.4388	46.3588	AT1G45229,AT1G45233,
1	9545941	9546226	442	4.99219	46.3036	44.2491	AT1G27480,
1	8900153	8900390	674	11.4462	69.797	67.4412	AT1G25375,
1	304123	304345	704	12.279	72.8934	70.493	AT1G01840,AT1G01860,
1	25943520	25944062	986	8.83521	101.478	98.6175	AT1G69010,AT1G69020,
1	16621542	16621955	1345	10.9457	138.115	134.506	AT1G43850,AT1G43860,
1	2788222	2788403	111	4.49239	12.8077	11.1693	AT1G08730,
1	18677308	18677558	610	10.9291	63.2866	61.0181	AT1G50410,
1	18657000	18657352	610	8.42483	63.3656	61.0964	AT1G50360,
1	7966117	7966439	246	3.77458	26.4574	24.6372	AT1G22540,
1	6093322	6094073	894	6.46305	92.1225	89.4253	AT1G17720,
1	23901848	23902194	939	8.45586	96.7687	93.9926	AT1G64385,
1	5256294	5256737	1064	9.05659	109.506	106.491	AT1G15280,
1	3630017	3630717	668	7.03734	69.16	66.812	AT1G10890,
1	2977796	2978025	362	6.61469	38.1899	36.232	AT1G09220,
1	19950949	19951145	186	2.99107	20.4124	18.6668	AT1G53440,AT1G53450,
1	17568911	17569270	1089	7.15956	112.038	108.974	AT1G47740,AT1G47750,
1	885579	885896	1070	15.5001	110.093	107.065	AT1G03540,AT1G03550,
1	29844185	29845031	704	5.89004	72.8207	70.4216	AT1G79340,AT1G79350,
1	29585276	29585600	378	8.07156	39.8378	37.8605	AT1G78650,
1	2942565	2942872	1232	7.79099	126.64	123.28	AT1G09140,
1	20984326	20984930	719	4.65816	74.3967	71.9746	AT1G56105,AT1G56110,
1	11537356	11537606	683	4.26584	70.7352	68.3661	AT1G32080,
1	10095947	10096466	668	8.89288	69.2162	66.8672	AT1G28715,AT1G28815,
1	6069473	6069711	631	7.115	65.4383	63.1411	AT1G17650,
1	10786312	10786648	1024	7.52199	105.342	102.409	AT1G30470,
1	7894908	7895299	236	2.62814	25.5057	23.6969	AT1G22360,
1	22027986	22028425	1145	12.9133	117.702	114.522	AT1G59840,
1	9159832	9160024	189	5.89626	20.6875	18.9379	AT1G26500,AT1G26510,
1	9072242	9072541	546	5.18848	56.8283	54.6433	AT1G26218,AT1G26230,
1	27931007	27931244	202	4.49921	22.0275	20.2612	AT1G74280,
1	8604096	8604482	1895	18.3832	194.717	189.558	AT1G24267,
1	7772941	7773487	562	6.73137	58.4882	56.2833	AT1G22050,AT1G22060,
1	6145835	6146343	680	5.40223	70.4111	68.0457	AT1G17840,AT1G17850,
1	2876976	2877128	168	2.00997	18.5234	16.8026	AT1G08930,
1	27942904	27943105	440	6.57497	46.1139	44.0615	AT1G74320,
1	23471851	23472197	1077	7.74541	110.746	107.706	AT1G63290,
1	17855659	17855832	57	2.64949	7.26166	5.72846	AT1G48315,AT1G48320,
1	1601224	1601743	455	9.8271	47.6103	45.5394	AT1G05460,
1	6914288	6914534	362	2.58493	38.1845	36.2266	AT1G19910,AT1G19920,
1	4250413	4250604	124	4.70893	14.0976	12.4401	AT1G12460,
1	3556232	3556518	507	5.61938	52.9093	50.7744	AT1G10700,
1	29223856	29224301	1156	12.9961	118.854	115.651	AT1G77740,
1	21830072	21830303	126	3.13342	14.3225	12.6607	AT1G59218,
1	12053342	12053507	47	1.52929	6.23138	4.72329	AT1G33240,
1	8964672	8964938	592	10.1426	61.5109	59.266	AT1G25530,
1	8814739	8814943	396	3.32185	41.6065	39.6076	AT1G25097,AT1G25098,
1	7592551	7593141	1607	11.2066	165.008	160.778	AT1G21640,AT1G21650,
1	27523262	27523629	994	8.34729	102.362	99.4854	AT1G73190,AT1G73200,
1	25375703	25376025	285	2.40823	30.4495	28.5825	AT1G67700,
1	24377308	24377720	1129	11.5412	116.055	112.91	AT1G65580,
1	7908581	7908824	542	7.3797	56.4569	54.2771	AT1G22403,
1	5239746	5240414	1051	16.0313	108.161	105.172	AT1G15215,AT1G15220,
1	29573636	29573912	1175	7.47919	120.836	117.594	AT1G78620,
1	26441901	26442123	125	2.99765	14.2213	12.5622	AT1G70210,
1	6944534	6945013	72	1.56423	8.8225	7.25526	AT1G20020,
1	6532422	6532931	596	11.6521	61.9036	59.6534	AT1G18900,AT1G18910,
1	26704998	26705219	269	3.54782	28.8441	26.9954	AT1G70810,
1	9566386	9566706	293	3.98225	31.2075	29.3312	AT1G27540,
1	9089122	9089346	357	6.5136	37.7098	35.7572	AT1G26260,
1	30162912	30163473	739	8.1755	76.3714	73.9207	AT1G80200,AT1G80210,
1	6416161	6416894	1376	9.26028	141.325	137.645	AT1G18630,AT1G18640,
1	4498030	4498437	943	10.9991	97.1385	94.3538	AT1G13180,
1	28101523	28102220	559	7.94868	58.1368	55.9361	AT1G74790,AT1G74800,
1	25523830	25524150	749	6.5019	77.4	74.9335	AT1G68100,
1	22211754	22212363	886	8.11629	91.3196	88.6359	AT1G60220,AT1G60230,
1	101468	101767	181	3.34731	19.87	18.1308	AT1G01240,
1	21761430	21762070	673	5.83013	69.7292	67.3741	AT1G58602,
1	20290130	20290446	1769	14.7029	181.6	176.936	AT1G54350,AT1G54355,
1	20725803	20725960	146	2.68679	16.3459	14.6552	AT1G55520,
1	29566062	29566348	520	7.79484	54.2169	52.0651	AT1G78590,
1	24840314	24840590	243	2.49865	26.1165	24.3002	AT1G66580,
1	21429918	21430168	474	3.45365	49.5845	47.4907	AT1G57860,
1	1950382	1950745	1153	6.72107	118.495	115.3	AT1G06390,AT1G06400,
1	17338907	17339267	966	7.39013	99.4932	96.6681	AT1G47290,
1	947281	947846	343	8.28284	36.3231	34.386	AT1G03770,AT1G03780,
1	27157481	27157720	635	5.33771	65.875	63.5726	AT1G72170,
1	24737341	24737989	1172	10.5498	120.456	117.221	AT1G66340,AT1G66345,
1	2385661	2386064	590	5.62876	61.2719	59.0303	AT1G07705,
1	11134102	11134435	576	5.26303	59.8233	57.6003	AT1G31170,
1	27828634	27828936	1168	7.26402	120.123	116.895	AT1G73990,
1	27703991	27704290	692	6.22606	71.6392	69.2568	AT1G73680,
1	1154842	1155177	747	13.0971	77.2091	74.7472	AT1G04310,
1	7690915	7691305	779	5.23022	80.4621	77.9504	AT1G21900,
1	28517395	28517663	226	2.03824	24.4858	22.6893	AT1G75950,
1	2573007	2573390	1075	8.41806	110.584	107.547	AT1G08190,
1	10025804	10026260	720	5.16671	74.4383	72.0157	AT1G28510,
1	18152957	18153345	1111	10.4767	114.275	111.165	AT1G49050,
1	12736087	12736401	518	7.20448	53.9656	51.8171	AT1G34750,
1	1201225	1201436	537	4.2759	55.9559	53.7826	AT1G04430,
1	19991372	19991737	455	3.44759	47.6289	45.5579	AT1G53580,
1	19511161	19511523	789	6.139	81.4263	78.9003	AT1G52380,
1	1498196	1498648	1301	10.2443	133.691	130.179	AT1G05180,
1	8257039	8257483	527	4.20135	54.8815	52.7213	AT1G23260,
1	5223153	5223424	532	8.02944	55.4209	53.2538	AT1G15175,
1	3137789	3138398	561	8.19223	58.3709	56.1671	AT1G09700,
1	17920652	17920952	145	2.99481	16.2874	14.5975	AT1G48480,
1	5756224	5757044	530	3.44597	55.1894	53.0253	AT1G16810,AT1G16820,
1	21929159	21929346	104	4.352	12.0865	10.4599	AT1G59660,
1	882334	882550	71	3.65007	8.69308	7.12794	AT1G03530,
1	8263391	8263539	178	2.07278	19.6344	17.899	AT1G23290,AT1G23300,
1	3333631	3333940	327	5.10102	34.6804	32.7629	AT1G10170,
1	18666157	18666450	411	6.70866	43.2113	41.1936	AT1G50380,
1	10508791	10509072	602	4.09902	62.5166	60.259	AT1G29990,
1	5430232	5430494	391	7.5017	41.1886	39.1953	AT1G15780,
1	23803801	23804056	638	9.06452	66.1405	63.8341	AT1G64140,
1	21512485	21512746	142	2.74876	15.9654	14.2795	AT1G58100,
1	6211871	6212206	715	3.95419	73.9273	71.5125	AT1G18060,
1	5210265	5210734	364	3.52619	38.3644	36.404	AT1G15140,
1	29569089	29569368	628	7.90312	65.1583	62.8654	AT1G78610,
1	27002010	27003027	1328	14.8124	136.414	132.844	AT1G71800,AT1G71810,
1	27159303	27159574	746	7.83761	77.1439	74.6822	AT1G72175,
1	21754292	21754593	77	2.96679	9.32478	7.74903	AT1G58602,
1	1713127	1713340	104	4.352	12.0865	10.4599	AT1G05700,
1	4871189	4871459	153	5.09915	17.0326	15.3324	AT1G14250,
1	20569025	20569251	495	7.69833	51.6769	49.557	AT1G55120,
1	9965989	9966259	361	4.45282	38.102	36.1449	AT1G28380,AT1G28390,
1	4200518	4200830	1171	10.2834	120.366	117.133	AT1G12350,
1	27380298	27380811	801	6.85919	82.6897	80.1439	AT1G72740,
1	7042619	7042774	109	1.63762	12.5743	10.9408	AT1G20340,
1	25495505	25495909	282	2.5025	30.0727	28.2099	AT1G68010,
1	22039774	22039963	156	1.97402	17.3166	15.6126	AT1G59870,
1	17783543	17784121	914	7.16039	94.2116	91.4788	AT1G48140,
1	1000121	1000474	1457	12.8058	149.65	145.779	AT1G03910,
1	8268549	8268958	213	1.93634	23.1205	21.3413	AT1G23310,
1	3834447	3834808	333	6.57251	35.288	33.3644	AT1G11380,AT1G11390,
1	28369524	28369717	197	4.40108	21.526	19.7668	AT1G75550,
1	2829045	2829697	508	3.89419	53.0039	50.8668	AT1G08830,AT1G08840,
1	1804416	1804637	640	11.605	66.4043	64.095	AT1G05950,
1	11237255	11237545	817	14.3195	84.3441	81.7733	AT1G31360,
1	25239176	25239502	582	9.87698	60.4361	58.2059	AT1G67365,AT1G67370,
1	145381	145628	769	13.7579	79.4823	76.9855	AT1G01370,
1	13701392	13701888	614	7.00383	63.6867	61.4132	AT1G36380,AT1G36390,
1	5252696	5252928	181	3.64709	19.9069	18.1674	AT1G15280,
1	4337353	4337895	1613	17.6363	165.593	161.349	AT1G12730,
1	29598319	29598594	847	9.07131	87.3266	84.7079	AT1G78690,
1	2495301	2495830	1261	11.6647	129.54	126.12	AT1G08035,AT1G08040,
1	23835187	23835468	290	2.20322	30.8986	29.0255	AT1G64230,
1	1990515	1990905	830	5.73924	85.6162	83.0242	AT1G06500,AT1G06515,
1	17796801	17797113	432	5.44385	45.281	43.2394	AT1G48200,
1	8438544	8438737	117	3.64071	13.3969	11.7503	AT1G23880,
1	21623806	21624078	251	2.45179	26.9628	25.1366	AT1G58290,
1	19194434	19194779	830	10.5128	85.5926	83.0012	AT1G51745,
1	14293079	14293464	334	8.14245	35.3383	33.4132	AT1G38131,
1	12439071	12439454	1027	16.7061	105.733	102.792	AT1G34150,
1	11410938	11411312	179	1.85276	19.7243	17.988	AT1G31812,
1	30300880	30301252	455	5.22428	47.6292	45.558	AT1G80610,
1	11246850	11247304	1337	12.8702	137.322	133.731	AT1G31410,
1	4889423	4889597	324	2.47343	34.3161	32.4038	AT1G14320,
1	24133934	24134358	709	8.92465	73.3457	70.9395	AT1G64960,AT1G64970,
1	10445613	10446018	1189	15.7796	122.228	118.959	AT1G29830,AT1G29840,
1	5880195	5880670	1231	9.89791	126.506	123.15	AT1G17210,
1	5206049	5206465	266	2.89995	28.4678	26.6244	AT1G15130,
1	24600252	24600567	636	10.036	65.9621	63.6581	AT1G66080,
1	19135155	19135548	879	10.1785	90.6019	87.9299	AT1G51600,
1	17308413	17309164	768	9.3672	79.3253	76.8316	AT1G47230,AT1G47240,
1	10324789	10325047	761	9.89868	78.6736	76.189	AT1G29520,AT1G29530,
1	5105108	5105375	1068	7.9599	109.866	106.844	AT1G14820,
1	18454094	18454354	340	6.43634	36.0108	34.0784	AT1G49840,
1	26621007	26621187	312	2.78674	33.1278	31.2288	AT1G70600,
1	27490463	27490795	577	8.72874	59.9689	57.7435	AT1G73090,
1	24297196	24297752	963	8.35522	99.1899	96.3706	AT1G65410,AT1G65420,
1	23355025	23355362	295	7.58091	31.4748	29.5949	AT1G63020,
1	1716961	1717265	527	4.91029	54.9156	52.7552	AT1G05710,
1	13197620	13198011	1027	16.7061	105.733	102.792	AT1G35660,
1	3407037	3407483	627	5.65355	65.0777	62.7861	AT1G10390,
1	26755100	26755395	508	10.529	52.9943	50.8574	AT1G70950,
1	10017459	10018047	1589	13.9671	163.173	158.985	AT1G28490,
1	4425345	4425851	757	9.93333	78.2486	75.7706	AT1G12970,
1	20863921	20864254	955	6.26066	98.3621	95.5569	AT1G55810,
1	19295899	19296190	857	5.08552	88.3639	85.7295	AT1G51940,
1	12244530	12244843	150	2.71599	16.7952	15.0976	AT1G33770,AT1G33780,
1	10379028	10379369	884	7.49792	91.1058	88.4253	AT1G29690,
1	24440327	24440542	504	3.52386	52.5557	50.4251	AT1G65720,
1	1904505	1904879	1092	10.6504	112.303	109.231	AT1G06220,
1	4374561	4374805	394	5.04868	41.4673	39.4705	AT1G12830,AT1G12840,
1	3037834	3038326	379	4.38512	39.9535	37.9749	AT1G09415,
1	2404107	2404368	535	4.63117	55.687	53.517	AT1G07750,
1	221781	221973	349	4.90855	36.879	34.9366	AT1G01610,
1	5559271	5559836	297	5.07162	31.6238	29.7421	AT1G16250,AT1G16260,
1	1720074	1720344	818	13.1103	84.398	81.8269	AT1G05730,
[truncated: 9,240 more rows]
