# Supplementary material for: FIONA1 is an RNA N6-methyladenosine methyltransferase affecting Arabidopsis photomorphogenesis and flowering
Source: Genome Biol. 2022 Jan 31;23:40. doi: 10.1186/s13059-022-02612-2 (PMC8802475; doi:10.1186/s13059-022-02612-2)
Supplement: Supplementary file 6 — Additional file 6: Table S4. Hypomethylated m6A peaks identified in fiona1-1. [file 13059_2022_2612_MOESM6_ESM.xlsx]

## Sheet: Table S4
Supplementary Dataset 4: Hypomethylated m6A peaks identified in fiona1
chr	chromStart	chromEnd	name	score	strand	thickStart	thickEnd	itemRgb	blockCount	blockSizes	blockStarts	diff.lg.fdr	diff.lg.p	diff.log2.fc (mut/WT)
1	89560	90284	AT1G01210	1.3e-16	+	89560	90284	0	2	185,123,	0,601	-2.74	-3.74	-0.746
1	198174	198737	AT1G01540	0	+	198174	198737	0	2	9,471,	0,92	-2.83	-3.85	-0.264
1	296030	296402	AT1G01820	0	-	296030	296402	0	2	218,41,	0,331	-1.68	-2.44	-0.21
1	313130	313639	AT1G01910	0	-	313130	313639	0	1	509,	0	-5.36	-6.77	-0.455
1	395098	395528	AT1G02110	1e-281	+	395098	395528	0	1	430,	0	-2.8	-3.81	-0.466
1	399102	400001	AT1G02120	0	+	399102	400001	0	3	8,212,518,	0,79,381	-1.41	-2.09	-0.129
1	457736	458164	AT1G02305	0	+	457736	458164	0	2	15,325,	0,103	-16.7	-18.9	-0.689
1	539687	540127	AT1G02560	0	+	539687	540127	0	1	440,	0	-3.18	-4.26	-0.159
1	599379	599789	AT1G02740	1e-136	-	599379	599789	0	1	410,	0	-2.62	-3.6	-0.646
1	607868	608252	AT1G02780	0	-	607868	608252	0	2	279,11,	0,373	-1.31	-1.96	-0.0867
1	628446	628883	AT1G02840	6.3e-17	+	628446	628883	0	2	23,107,	0,330	-24.9	-27.4	-1.33
1	636881	637262	AT1G02860	1e-199	+	636881	637262	0	2	5,285,	0,96	-3.16	-4.24	-0.68
1	637253	637619	AT1G02870	0	-	637253	637619	0	2	261,18,	0,348	-1.8	-2.6	-0.383
1	1099521	1099901	AT1G04170	0	+	1099521	1099901	0	1	380,	0	-1.59	-2.33	-0.168
1	1141607	1141945	AT1G04270	0	-	1141607	1141945	0	1	338,	0	-1.31	-1.96	-0.0682
1	1185591	1185752	AT1G04400	1e-143	-	1185591	1185752	0	1	161,	0	-1.1	-1.67	-0.267
1	1234215	1234455	AT1G04530	0	-	1234215	1234455	0	1	240,	0	-1.44	-2.13	-0.332
1	1365136	1365630	AT1G04850	0	-	1365136	1365630	0	2	351,19,	0,475	-1.95	-2.78	-0.182
1	1369095	1369396	AT1G04860	1e-157	-	1369095	1369396	0	1	301,	0	-1.45	-2.14	-0.492
1	1407821	1408160	AT1G04960	0	-	1407821	1408160	0	1	339,	0	-1.6	-2.35	-0.313
1	1428328	1428739	AT1G05000	1e-216	+	1428328	1428739	0	1	411,	0	-3.48	-4.6	-0.493
1	1487427	1487637	AT1G05160	1e-38	-	1487427	1487637	0	1	210,	0	-2.26	-3.16	-1.14
1	1566915	1567488	AT1G05360	0	+	1566915	1567488	0	2	90,390,	0,183	-5.01	-6.37	-0.855
1	1766562	1766862	AT1G05850	0	-	1766562	1766862	0	1	300,	0	-3.62	-4.77	-0.145
1	1834572	1834861	AT1G06060	0	+	1834572	1834861	0	1	289,	0	-2.55	-3.51	-0.625
1	1925857	1926278	AT1G06290	0	+	1925857	1926278	0	1	421,	0	-4.71	-6.03	-0.497
1	2047792	2047973	AT1G06680	4e-60	+	2047792	2047973	0	1	181,	0	-8.52	-10.3	-0.321
1	2200873	2201262	AT1G07170	0	+	2200873	2201262	0	1	389,	0	-2.1	-2.96	-0.327
1	2250021	2250529	AT1G07320	0	+	2250021	2250529	0	1	508,	0	-2.72	-3.72	-0.165
1	2809807	2810065	AT1G08780	0	-	2809807	2810065	0	1	258,	0	-1.63	-2.38	-0.373
1	2876968	2877208	AT1G08930	1e-101	+	2876968	2877208	0	1	240,	0	-9.86	-11.7	-0.497
1	2886361	2886492	AT1G08980	1.3e-34	+	2886361	2886492	0	1	131,	0	-1.38	-2.05	-0.287
1	2948293	2949159	AT1G09150	0	+	2948293	2949159	0	4	17,68,64,269,	0,99,416,597	-3.9	-5.09	-0.369
1	2997703	2998222	AT1G09270	0	+	2997703	2998222	0	1	519,	0	-2.21	-3.1	-0.252
1	3044682	3045541	AT1G09430	0	+	3044682	3045541	0	2	82,638,	0,221	-9.19	-11	-0.342
1	3275424	3275953	AT1G10030	1e-164	+	3275424	3275953	0	2	36,390,	0,139	-5.51	-6.94	-0.625
1	3290082	3290471	AT1G10070	0	+	3290082	3290471	0	1	389,	0	-2.37	-3.3	-0.258
1	3346462	3346602	AT1G10200	2e-16	-	3346462	3346602	0	1	140,	0	-4.59	-5.88	-0.616
1	3376912	3377463	AT1G10290	0	+	3376912	3377463	0	1	551,	0	-2.3	-3.2	-0.269
1	3428507	3428796	AT1G10430	0	-	3428507	3428796	0	1	289,	0	-2.92	-3.95	-0.4
1	3505074	3505591	AT1G10600	0	+	3505074	3505591	0	1	517,	0	-4.74	-6.06	-0.429
1	3556194	3556514	AT1G10700	1e-174	+	3556194	3556514	0	1	320,	0	-2.13	-3	-0.442
1	3663439	3663994	AT1G10950	0	+	3663439	3663994	0	2	31,440,	0,115	-4.71	-6.03	-0.393
1	3969211	3969877	AT1G11750	0	+	3969211	3969877	0	2	89,390,	0,276	-1.64	-2.39	-0.169
1	4030225	4030626	AT1G11930	1.00000023069254e-317	+	4030225	4030626	0	1	401,	0	-1.86	-2.66	-0.334
1	4075569	4076207	AT1G12050	0	+	4075569	4076207	0	3	90,76,244,	0,224,394	-2.53	-3.49	-0.313
1	4205722	4206486	AT1G12360	0	+	4205722	4206486	0	3	70,90,399,	0,172,365	-15.7	-17.9	-0.66
1	4241570	4241731	AT1G12440	3.2e-14	-	4241570	4241731	0	1	161,	0	-1.53	-2.26	-0.419
1	4350463	4350863	AT1G12760	0	+	4350463	4350863	0	1	400,	0	-4.36	-5.63	-0.513
1	4356005	4356196	AT1G12780	1e-283	-	4356005	4356196	0	1	191,	0	-6.28	-7.79	-0.437
1	4368040	4368484	AT1G12810	0.00098	+	4368040	4368484	0	2	78,13,	0,431	-1.86	-2.67	-0.749
1	4454386	4454900	AT1G13060	0	+	4454386	4454900	0	2	54,365,	0,149	-2.18	-3.06	-0.149
1	4677053	4677253	AT1G13640	4e-62	-	4677053	4677253	0	1	200,	0	-1.94	-2.76	-0.621
1	4724118	4724520	AT1G13770	5e-74	+	4724118	4724520	0	2	35,274,	0,128	-1.61	-2.36	-0.666
1	4926783	4927351	AT1G14400	0	-	4926783	4927351	0	1	568,	0	-2.17	-3.06	-0.136
1	4946241	4947383	AT1G14450	0	-	4946241	4947383	0	2	247,71,	0,1071	-5.13	-6.5	-0.283
1	4992435	4992546	AT1G14580	3.4e-06	+	4992435	4992546	0	1	111,	0	-1.33	-1.98	-0.928
1	5102453	5102874	AT1G14810	0	-	5102453	5102874	0	2	312,28,	0,393	-2.44	-3.38	-0.29
1	5179708	5180039	AT1G15030	0	+	5179708	5180039	0	1	331,	0	-5.39	-6.8	-0.552
1	5203516	5204215	AT1G15120	0	+	5203516	5204215	0	3	52,90,388,	0,166,311	-1.63	-2.38	-0.0829
1	5295460	5295921	AT1G15390	0	+	5295460	5295921	0	1	461,	0	-2.32	-3.24	-0.32
1	5402212	5402543	AT1G15690	0	+	5402212	5402543	0	1	331,	0	-5.19	-6.58	-0.234
1	5458447	5458977	AT1G15880	0	-	5458447	5458977	0	2	384,24,	0,506	-2.84	-3.86	-0.306
1	5472552	5473008	AT1G15930	0	+	5472552	5473008	0	2	33,327,	0,129	-3.93	-5.12	-0.175
1	5545600	5546103	AT1G16190	0	+	5545600	5546103	0	2	83,328,	0,175	-2.31	-3.22	-0.438
1	5587761	5588151	AT1G16340	1e-263	-	5587761	5588151	0	2	261,38,	0,352	-1.59	-2.33	-0.509
1	5916881	5917171	AT1G17280	0	-	5916881	5917171	0	1	290,	0	-4.8	-6.13	-0.553
1	5926019	5926400	AT1G17290	0	+	5926019	5926400	0	1	381,	0	-4.5	-5.78	-0.279
1	6024665	6025277	AT1G17520	0	-	6024665	6025277	0	2	325,185,	0,427	-2.26	-3.16	-0.473
1	6154293	6154512	AT1G17890	1e-178	-	6154293	6154512	0	1	219,	0	-5.03	-6.39	-0.839
1	6244347	6244706	AT1G18150	0	-	6244347	6244706	0	1	359,	0	-3.95	-5.15	-0.624
1	6283409	6283729	AT1G18270	0	-	6283409	6283729	0	1	320,	0	-2.17	-3.05	-0.366
1	6402169	6402794	AT1G18600	0	+	6402169	6402794	0	3	94,42,303,	0,183,322	-2.47	-3.42	-0.448
1	6900396	6900886	AT1G19880	0	-	6900396	6900886	0	1	490,	0	-4.31	-5.57	-0.434
1	7001186	7001565	AT1G20200	0	-	7001186	7001565	0	1	379,	0	-3.82	-5	-0.327
1	7119720	7120001	AT1G20560	1e-140	-	7119720	7120001	0	1	281,	0	-1.42	-2.1	-0.512
1	7214672	7214993	AT1G20760	1e-235	+	7214672	7214993	0	1	321,	0	-3.59	-4.72	-0.549
1	7233168	7233299	AT1G20810	1.6e-40	+	7233168	7233299	0	1	131,	0	-3.46	-4.57	-0.805
1	7265823	7266171	AT1G20890	1e-301	-	7265823	7266171	0	1	348,	0	-1.35	-2.02	-0.39
1	7651377	7651816	AT1G21760	1e-232	+	7651377	7651816	0	2	87,263,	0,176	-2.54	-3.51	-0.295
1	7655552	7655921	AT1G21790	1e-291	+	7655552	7655921	0	1	369,	0	-1.5	-2.22	-0.512
1	7772894	7773154	AT1G22050	2.5e-64	+	7772894	7773154	0	1	260,	0	-2.83	-3.85	-0.965
1	7814712	7815102	AT1G22140	1e-122	-	7814712	7815102	0	1	390,	0	-1.37	-2.04	-0.262
1	7837602	7837932	AT1G22200	0	-	7837602	7837932	0	1	330,	0	-1.67	-2.42	-0.275
1	7926463	7927235	AT1G22450	0	+	7926463	7927235	0	3	24,82,374,	0,111,398	-2.43	-3.37	-0.17
1	8050278	8050784	AT1G22740	0	+	8050278	8050784	0	2	12,348,	0,158	-7.71	-9.35	-0.506
1	8052271	8052930	AT1G22750	0	+	8052271	8052930	0	3	35,90,325,	0,119,334	-5.19	-6.57	-0.388
1	8243986	8244373	AT1G23220	0	+	8243986	8244373	0	1	387,	0	-5.2	-6.58	-0.488
1	8268534	8268814	AT1G23310	0	-	8268534	8268814	0	1	280,	0	-1.67	-2.43	-0.071
1	8335969	8336324	AT1G23480	2.5e-62	+	8335969	8336324	0	2	13,257,	0,98	-4.91	-6.25	-0.727
1	8338224	8338707	AT1G23490	0	+	8338224	8338707	0	2	49,340,	0,143	-4.87	-6.21	-0.209
1	8478450	8478730	AT1G23960	0	-	8478450	8478730	0	1	280,	0	-5.74	-7.19	-0.441
1	8508229	8508899	AT1G24050	0	+	8508229	8508899	0	2	37,502,	0,168	-1.7	-2.46	-0.137
1	8769202	8769422	AT1G24793	2e-22	+	8769202	8769422	0	1	220,	0	-4.27	-5.52	-3.49
1	8868889	8869199	AT1G25290	1.3e-78	+	8868889	8869199	0	1	310,	0	-1.5	-2.21	-0.544
1	8954790	8955160	AT1G25490	1e-165	+	8954790	8955160	0	1	370,	0	-5.27	-6.66	-0.484
1	8969104	8969864	AT1G25540	0	-	8969104	8969864	0	1	760,	0	-1.7	-2.47	-0.263
1	9044461	9044809	AT1G26160	1e-172	-	9044461	9044809	0	1	348,	0	-2.31	-3.23	-0.454
1	9207027	9207417	AT1G26630	0	+	9207027	9207417	0	1	390,	0	-17.7	-20	-0.299
1	9217483	9217990	AT1G26670	0	+	9217483	9217990	0	2	60,350,	0,157	-2.75	-3.75	-0.188
1	9245010	9245327	AT1G26740	0	-	9245010	9245327	0	1	317,	0	-1.95	-2.77	-0.348
1	9537274	9537594	AT1G27460	0	+	9537274	9537594	0	1	320,	0	-1.36	-2.03	-0.304
1	9616215	9616375	AT1G27650	4.3e-08	+	9616215	9616375	0	1	160,	0	-1.41	-2.09	-0.672
1	9703463	9703944	AT1G27850	0	+	9703463	9703944	0	1	481,	0	-3.18	-4.26	-0.577
1	9747749	9748107	AT1G27970	1e-195	+	9747749	9748107	0	1	358,	0	-54	-57.2	-1.27
1	9752327	9752769	AT1G27980	0	+	9752327	9752769	0	2	66,274,	0,168	-8.32	-10	-0.874
1	9875202	9875579	AT1G28250	0	+	9875202	9875579	0	1	377,	0	-2.27	-3.17	-0.297
1	9949134	9949835	AT1G28350	0	+	9949134	9949835	0	3	51,60,279,	0,264,422	-4.3	-5.55	-0.591
1	10025232	10026311	AT1G28510	0	+	10025232	10026311	0	2	2,537,	0,542	-6.9	-8.49	-0.515
1	10449252	10449959	AT1G29850	0	+	10449252	10449959	0	3	19,77,362,	0,156,345	-11	-12.9	-0.451
1	10499701	10500129	AT1G29970	0	-	10499701	10500129	0	2	310,10,	0,418	-7.75	-9.4	-0.532
1	10559545	10559805	AT1G30090	1e-298	-	10559545	10559805	0	1	260,	0	-2.83	-3.84	-0.75
1	10589209	10589360	AT1G30130	5e-36	+	10589209	10589360	0	1	151,	0	-2.63	-3.6	-0.821
1	10589479	10589730	AT1G30130	1e-48	+	10589479	10589730	0	1	251,	0	-2.48	-3.43	-1.05
1	10685861	10686101	AT1G30330	1e-153	-	10685861	10686101	0	1	240,	0	-2.66	-3.65	-0.667
1	10768946	10769546	AT1G30450	0	+	10768946	10769546	0	1	600,	0	-1.55	-2.28	-0.367
1	10792275	10792645	AT1G30480	0	+	10792275	10792645	0	1	370,	0	-1.83	-2.64	-0.491
1	10864457	10865034	AT1G30640	0	+	10864457	10865034	0	2	35,465,	0,112	-8.87	-10.6	-0.839
1	10962539	10963221	AT1G30825	0	+	10962539	10963221	0	4	19,57,66,258,	0,145,272,424	-1.64	-2.4	-0.433
1	10993101	10993440	AT1G30880	0	-	10993101	10993440	0	1	339,	0	-2.59	-3.56	-0.204
1	11040299	11040700	AT1G30970	0	-	11040299	11040700	0	1	401,	0	-5.22	-6.6	-0.73
1	11104296	11104576	AT1G31120	1e-112	-	11104296	11104576	0	1	280,	0	-1.35	-2.02	-0.631
1	11255885	11256196	AT1G31440	1e-263	-	11255885	11256196	0	1	311,	0	-6.87	-8.45	-0.814
1	11410905	11411215	AT1G31812	0	-	11410905	11411215	0	1	310,	0	-13.3	-15.4	-0.212
1	11470085	11470333	AT1G31940	1e-199	-	11470085	11470333	0	1	248,	0	-1.31	-1.96	-0.356
1	11656993	11657383	AT1G32330	1e-150	-	11656993	11657383	0	1	390,	0	-2.09	-2.95	-0.772
1	11749827	11750257	AT1G32500	0	-	11749827	11750257	0	1	430,	0	-1.69	-2.46	-0.176
1	11759456	11759706	AT1G32530	1e-109	-	11759456	11759706	0	1	250,	0	-1.65	-2.41	-0.566
1	11842909	11843308	AT1G32730	1e-140	+	11842909	11843308	0	1	399,	0	-1.48	-2.18	-0.608
1	12008400	12008852	AT1G33110	0	+	12008400	12008852	0	2	45,315,	0,137	-2.16	-3.03	-0.486
1	12368857	12369198	AT1G34020	1e-167	+	12368857	12369198	0	1	341,	0	-2.24	-3.14	-0.627
1	12453812	12454103	AT1G34190	1e-249	+	12453812	12454103	0	1	291,	0	-3.99	-5.2	-0.657
1	12492410	12492690	AT1G34270	5e-53	-	12492410	12492690	0	1	280,	0	-1.42	-2.1	-0.684
1	12533776	12534296	AT1G34340	0	+	12533776	12534296	0	1	520,	0	-1.42	-2.11	-0.351
1	12606663	12607023	AT1G34470	1e-251	+	12606663	12607023	0	1	360,	0	-1.31	-1.95	-0.456
1	12979346	12979517	AT1G35340	6.3e-20	+	12979346	12979517	0	1	171,	0	-5.84	-7.31	-0.862
1	13041152	13041452	AT1G35460	1e-121	+	13041152	13041452	0	2	16,184,	0,116	-8.48	-10.2	-1.23
1	13207928	13208269	AT1G35670	0	+	13207928	13208269	0	1	341,	0	-2.04	-2.89	-0.359
1	13452725	13453344	AT1G36050	0	+	13452725	13453344	0	3	3,67,381,	0,85,238	-4.41	-5.68	-0.427
1	13543552	13544015	AT1G36160	0	+	13543552	13544015	0	2	62,299,	0,164	-2.47	-3.41	-0.409
1	13670738	13671193	AT1G36310	1e-216	+	13670738	13671193	0	2	20,359,	0,96	-2.34	-3.26	-0.484
1	16485897	16486297	AT1G43700	0	+	16485897	16486297	0	1	400,	0	-2.73	-3.73	-0.304
1	16648148	16648648	AT1G43890	0	+	16648148	16648648	0	3	52,361,6,	0,130,494	-1.41	-2.09	-0.145
1	16907566	16907846	AT1G44770	0	-	16907566	16907846	0	1	280,	0	-2.08	-2.95	-0.321
1	17001385	17001734	AT1G44960	1e-264	+	17001385	17001734	0	1	349,	0	-1.58	-2.32	-0.419
1	17068812	17069269	AT1G45130	0	+	17068812	17069269	0	2	99,271,	0,186	-2.49	-3.44	-0.366
1	17353526	17353875	AT1G47330	0	+	17353526	17353875	0	1	349,	0	-1.57	-2.31	-0.348
1	17395404	17395673	AT1G47410	0	+	17395404	17395673	0	1	269,	0	-1.36	-2.02	-0.28
1	17559932	17560331	AT1G47710	0	+	17559932	17560331	0	1	399,	0	-8.78	-10.5	-0.877
1	18043731	18044011	AT1G48790	0	-	18043731	18044011	0	1	280,	0	-1.42	-2.1	-0.321
1	18152893	18153364	AT1G49050	0	+	18152893	18153364	0	2	70,300,	0,171	-3.6	-4.74	-0.626
1	18176801	18177679	AT1G49140	0	-	18176801	18177679	0	2	212,8,	0,870	-4.11	-5.33	-0.322
1	18183263	18183542	AT1G49170	7.9e-13	-	18183263	18183542	0	1	279,	0	-3.07	-4.13	-0.966
1	18328295	18328714	AT1G49510	1e-164	+	18328295	18328714	0	1	419,	0	-2.35	-3.27	-0.395
1	18494098	18494596	AT1G49950	0	-	18494098	18494596	0	2	355,35,	0,463	-2.12	-2.99	-0.332
1	18661592	18661992	AT1G50370	1e-270	+	18661592	18661992	0	1	400,	0	-4.9	-6.24	-0.511
1	18665993	18666515	AT1G50380	6.3e-84	+	18665993	18666515	0	2	21,409,	0,113	-1.37	-2.04	-0.4
1	18677261	18677642	AT1G50410	1e-152	+	18677261	18677642	0	1	381,	0	-1.45	-2.14	-0.584
1	18681961	18682542	AT1G50430	0	-	18681961	18682542	0	3	280,83,37,	0,372,544	-7.95	-9.64	-0.388
1	18774844	18775255	AT1G50670	0	-	18774844	18775255	0	2	298,33,	0,378	-2.13	-3	-0.28
1	19152795	19154041	AT1G51650	0	+	19152795	19154041	0	2	68,429,	0,817	-24.1	-26.5	-0.39
1	19186517	19187036	AT1G51730	0	-	19186517	19187036	0	2	368,63,	0,456	-1.96	-2.79	-0.173
1	19307129	19307419	AT1G51950	1e-50	+	19307129	19307419	0	1	290,	0	-4.31	-5.57	-0.7
1	19508525	19508934	AT1G52370	0	+	19508525	19508934	0	1	409,	0	-2.41	-3.34	-0.371
1	19530813	19531393	AT1G52420	0	+	19530813	19531393	0	1	580,	0	-3.65	-4.79	-0.393
1	19589038	19589287	AT1G52590	1e-158	-	19589038	19589287	0	1	249,	0	-1.53	-2.25	-0.371
1	19646088	19646485	AT1G52740	0	+	19646088	19646485	0	1	397,	0	-8.87	-10.6	-0.234
1	19661956	19662186	AT1G52780	1.6e-71	+	19661956	19662186	0	1	230,	0	-1.71	-2.47	-0.756
1	19839899	19840280	AT1G53190	1e-177	+	19839899	19840280	0	1	381,	0	-1.42	-2.1	-0.44
1	19847457	19847786	AT1G53210	0	+	19847457	19847786	0	1	329,	0	-5.95	-7.44	-0.344
1	19849837	19849957	AT1G53230	9.3e-07	-	19849837	19849957	0	1	120,	0	-1.36	-2.03	-0.724
1	19926144	19926631	AT1G53400	0	+	19926144	19926631	0	2	112,296,	0,191	-28.7	-31.4	-0.795
1	19991340	19991630	AT1G53580	0	-	19991340	19991630	0	1	290,	0	-3.95	-5.15	-0.356
1	20068994	20069284	AT1G53760	1e-248	-	20068994	20069284	0	1	290,	0	-3.38	-4.49	-0.725
1	20195291	20195632	AT1G54100	0	-	20195291	20195632	0	2	198,53,	0,288	-2.92	-3.95	-0.275
1	20244001	20244341	AT1G54217	1e-132	-	20244001	20244341	0	1	340,	0	-1.73	-2.51	-0.767
1	20356516	20356916	AT1G54490	0	+	20356516	20356916	0	1	400,	0	-6.28	-7.8	-0.723
1	20390320	20391038	AT1G54580	0	+	20390320	20391038	0	2	1,397,	0,321	-14.7	-16.9	-0.313
1	20401406	20401716	AT1G54630	0	-	20401406	20401716	0	1	310,	0	-6.37	-7.9	-0.239
1	20452280	20452671	AT1G54830	6.3e-98	+	20452280	20452671	0	1	391,	0	-1.44	-2.14	-0.393
1	20579660	20580010	AT1G55160	0	+	20579660	20580010	0	1	350,	0	-3.65	-4.8	-0.321
1	20725148	20725337	AT1G55510	3.9e-07	+	20725148	20725337	0	2	64,37,	0,152	-2.96	-3.99	-1.02
1	20729204	20729483	AT1G55530	1e-28	-	20729204	20729483	0	1	279,	0	-1.8	-2.59	-0.571
1	20863708	20864277	AT1G55810	0	+	20863708	20864277	0	2	26,424,	0,145	-1.84	-2.65	-0.263
1	21086530	21086917	AT1G56330	0	-	21086530	21086917	0	1	387,	0	-6.65	-8.2	-0.249
1	21344281	21344804	AT1G57620	0	+	21344281	21344804	0	2	72,368,	0,155	-2.68	-3.67	-0.327
1	21796273	21796611	AT1G58848	2e-14	+	21796273	21796611	0	2	177,4,	0,334	-1.54	-2.26	-3.57
1	21885680	21886021	AT1G59580	7.9e-87	+	21885680	21886021	0	1	341,	0	-2.42	-3.35	-0.413
1	22266475	22266794	AT1G60440	0	-	22266475	22266794	0	1	319,	0	-2.6	-3.57	-0.569
1	22439132	22439582	AT1G60940	0	-	22439132	22439582	0	1	450,	0	-2.11	-2.98	-0.202
1	22465620	22465870	AT1G60995	1e-224	-	22465620	22465870	0	1	250,	0	-1.54	-2.26	-0.532
1	22508553	22508903	AT1G61100	7.9e-34	-	22508553	22508903	0	1	350,	0	-4.65	-5.96	-0.551
1	22782636	22782996	AT1G61690	0	-	22782636	22782996	0	1	360,	0	-1.56	-2.29	-0.429
1	22933619	22934131	AT1G62040	0	+	22933619	22934131	0	2	28,241,	0,271	-13.5	-15.6	-0.545
1	22975623	22975714	AT1G62170	0.0035	+	22975623	22975714	0	1	91,	0	-1.42	-2.1	-0.885
1	22982000	22982220	AT1G62200	5e-41	-	22982000	22982220	0	1	220,	0	-2.75	-3.76	-0.948
1	23194693	23195093	AT1G62640	0	+	23194693	23195093	0	1	400,	0	-7.22	-8.83	-0.624
1	23318216	23318456	AT1G62960	1e-141	-	23318216	23318456	0	1	240,	0	-1.91	-2.73	-0.756
1	23408843	23409143	AT1G63120	1e-149	-	23408843	23409143	0	1	300,	0	-1.61	-2.36	-0.338
1	23558437	23558917	AT1G63500	0	+	23558437	23558917	0	1	480,	0	-2.4	-3.33	-0.288
1	23621860	23622396	AT1G63690	0	+	23621860	23622396	0	2	21,430,	0,106	-1.96	-2.79	-0.238
1	23733473	23733974	AT1G63940	0	+	23733473	23733974	0	1	501,	0	-1.69	-2.45	-0.216
1	23742740	23743302	AT1G63980	0	+	23742740	23743302	0	2	46,314,	0,248	-3.69	-4.85	-0.301
1	23742881	23743409	AT1G63990	0	-	23742881	23743409	0	1	528,	0	-2.18	-3.06	-0.321
1	23790549	23790989	AT1G64090	0	+	23790549	23790989	0	1	440,	0	-9.3	-11.1	-0.39
1	23886905	23887154	AT1G64355	2.5e-43	+	23886905	23887154	0	1	249,	0	-1.57	-2.3	-0.367
1	23939351	23939899	AT1G64440	1e-213	+	23939351	23939899	0	2	22,428,	0,120	-1.75	-2.54	-0.386
1	23984150	23984795	AT1G64572	0	+	23984150	23984795	0	2	28,322,	0,323	-1.42	-2.1	-0.421
1	24052391	24052908	AT1G64750	0	-	24052391	24052908	0	1	517,	0	-10.9	-12.9	-0.358
1	24154373	24154642	AT1G65020	0	-	24154373	24154642	0	1	269,	0	-1.53	-2.26	-0.421
1	24248182	24248762	AT1G65280	0	+	24248182	24248762	0	1	580,	0	-2.47	-3.42	-0.355
1	24306634	24307185	AT1G65440	0	-	24306634	24307185	0	1	551,	0	-9.89	-11.7	-0.52
1	24616600	24616960	AT1G66130	0	+	24616600	24616960	0	1	360,	0	-1.31	-1.95	-0.37
1	24695666	24696026	AT1G66260	0	-	24695666	24696026	0	1	360,	0	-1.53	-2.25	-0.166
1	24840408	24840657	AT1G66580	0	+	24840408	24840657	0	1	249,	0	-2.14	-3.02	-0.192
1	24866134	24866473	AT1G66680	0	-	24866134	24866473	0	1	339,	0	-1.79	-2.58	-0.278
1	25038946	25039429	AT1G67060	9.99999999998465e-313	+	25038946	25039429	0	2	30,370,	0,113	-2.15	-3.03	-0.405
1	25151260	25151611	AT1G67230	0	-	25151260	25151611	0	1	351,	0	-4.87	-6.2	-0.558
1	25364953	25365304	AT1G67660	1e-146	+	25364953	25365304	0	1	351,	0	-2	-2.84	-0.473
1	25436686	25437096	AT1G67840	0	+	25436686	25437096	0	1	410,	0	-2	-2.84	-0.282
1	25646148	25646438	AT1G68400	1.6e-34	-	25646148	25646438	0	1	290,	0	-2.18	-3.07	-0.787
1	25868547	25869029	AT1G68820	0	+	25868547	25869029	0	2	73,308,	0,174	-5.39	-6.79	-0.702
1	25917319	25917947	AT1G68920	0	+	25917319	25917947	0	3	56,94,310,	0,134,318	-4.15	-5.38	-0.706
1	26090224	26090435	AT1G69410	1.6e-21	+	26090224	26090435	0	1	211,	0	-3.5	-4.63	-0.458
1	26274244	26274544	AT1G69800	1e-104	-	26274244	26274544	0	1	300,	0	-1.71	-2.49	-0.716
1	26504289	26504619	AT1G70340	1e-244	-	26504289	26504619	0	1	330,	0	-2.74	-3.74	-0.418
1	26504290	26504619	AT1G70330	1e-241	+	26504290	26504619	0	1	329,	0	-2.62	-3.6	-0.41
1	26533953	26534273	AT1G70410	0	-	26533953	26534273	0	1	320,	0	-1.31	-1.95	-0.103
1	26687891	26688031	AT1G09193	1.3e-14	-	26687891	26688031	0	1	140,	0	-1.73	-2.51	-0.27
1	26912755	26913055	AT1G71410	0	-	26912755	26913055	0	1	300,	0	-3.77	-4.94	-0.611
1	26973094	26973454	AT1G71697	2e-100	+	26973094	26973454	0	1	360,	0	-2.61	-3.58	-0.558
1	27028492	27029092	AT1G71860	0	+	27028492	27029092	0	3	3,86,330,	0,99,270	-6.64	-8.2	-0.544
1	27109320	27109541	AT1G72020	0	-	27109320	27109541	0	1	221,	0	-4.36	-5.63	-0.218
1	27236346	27236812	AT1G72330	0	+	27236346	27236812	0	2	21,358,	0,108	-1.79	-2.58	-0.472
1	27268151	27268811	AT1G72440	0	-	27268151	27268811	0	1	660,	0	-1.52	-2.24	-0.234
1	27384185	27384395	AT1G72750	3.2e-65	+	27384185	27384395	0	1	210,	0	-2.08	-2.94	-0.382
1	27490123	27490831	AT1G73090	0	+	27490123	27490831	0	2	5,396,	0,312	-2.05	-2.9	-0.462
1	27520917	27521097	AT1G73180	4e-31	+	27520917	27521097	0	1	180,	0	-4.27	-5.52	-0.988
1	27521340	27521710	AT1G73180	0	+	27521340	27521710	0	1	370,	0	-1.52	-2.24	-0.425
1	27545048	27545278	AT1G73250	2.5e-28	-	27545048	27545278	0	1	230,	0	-4.67	-5.98	-1.08
1	27643638	27644054	AT1G73530	0	-	27643638	27644054	0	2	285,34,	0,382	-1.35	-2.01	-0.183
1	27845256	27845782	AT1G74040	0	+	27845256	27845782	0	2	55,355,	0,171	-1.84	-2.65	-0.408
1	27847067	27847397	AT1G74050	0	-	27847067	27847397	0	1	330,	0	-2.47	-3.42	-0.167
1	27928210	27928572	AT1G74270	0	-	27928210	27928572	0	2	246,22,	0,340	-8.9	-10.7	-0.442
1	28135456	28135667	AT1G74900	0	+	28135456	28135667	0	1	211,	0	-3.01	-4.05	-0.342
1	28135460	28135840	AT1G74910	0	-	28135460	28135840	0	1	380,	0	-2.23	-3.13	-0.158
1	28157475	28157804	AT1G74970	0	-	28157475	28157804	0	1	329,	0	-2.78	-3.79	-0.159
1	28215875	28216185	AT1G75180	1e-197	-	28215875	28216185	0	1	310,	0	-3.11	-4.18	-0.345
1	28229125	28229465	AT1G75220	0	-	28229125	28229465	0	1	340,	0	-3.52	-4.65	-0.277
1	28401673	28402305	AT1G75630	0	+	28401673	28402305	0	2	34,406,	0,226	-1.98	-2.82	-0.171
1	28462127	28462366	AT1G75810	2.5e-16	+	28462127	28462366	0	1	239,	0	-3.04	-4.09	-1.02
1	28517370	28517718	AT1G75950	0	+	28517370	28517718	0	1	348,	0	-9.5	-11.3	-0.241
1	28528088	28528527	AT1G76010	0	-	28528088	28528527	0	1	439,	0	-3.34	-4.44	-0.191
1	28536824	28537194	AT1G76030	0	+	28536824	28537194	0	1	370,	0	-2.03	-2.88	-0.156
1	28578001	28578122	AT1G76160	7.9e-25	-	28578001	28578122	0	1	121,	0	-2.18	-3.07	-0.39
1	28593784	28594750	AT1G76200	0	+	28593784	28594750	0	3	35,57,256,	0,139,710	-15.8	-18	-0.337
1	28708698	28709151	AT1G76510	0	-	28708698	28709151	0	2	324,46,	0,407	-7.94	-9.63	-0.988
1	28789747	28790077	AT1G76710	1e-305	-	28789747	28790077	0	1	330,	0	-1.96	-2.79	-0.539
1	28999626	28999816	AT1G77180	0	-	28999626	28999816	0	1	190,	0	-1.86	-2.67	-0.445
1	29346783	29347093	AT1G78040	1e-175	+	29346783	29347093	0	1	310,	0	-7.72	-9.37	-0.256
1	29463038	29463359	AT1G78300	0	+	29463038	29463359	0	1	321,	0	-4.63	-5.93	-0.273
1	29587718	29588379	AT1G78660	0	+	29587718	29588379	0	3	63,93,314,	0,154,347	-3.09	-4.16	-0.281
1	29598232	29598642	AT1G78690	0	+	29598232	29598642	0	1	410,	0	-1.43	-2.12	-0.419
1	29651990	29652627	AT1G78870	0	+	29651990	29652627	0	2	56,462,	0,175	-2.06	-2.92	-0.221
1	29730681	29731021	AT1G79030	1e-132	-	29730681	29731021	0	1	340,	0	-1.49	-2.2	-0.523
1	29844277	29844638	AT1G79340	1e-127	+	29844277	29844638	0	1	361,	0	-6.1	-7.6	-0.396
1	29862795	29863316	AT1G79380	0	+	29862795	29863316	0	2	54,377,	0,144	-3.49	-4.61	-0.302
1	30063477	30063867	AT1G79930	0	-	30063477	30063867	0	1	390,	0	-2.03	-2.88	-0.299
1	30091348	30092239	AT1G79990	0	+	30091348	30092239	0	3	1,166,313,	0,134,578	-2.21	-3.1	-0.248
1	30127234	30127811	AT1G80070	0	+	30127234	30127811	0	2	61,429,	0,148	-1.49	-2.19	-0.173
1	30208507	30208797	AT1G80360	0	-	30208507	30208797	0	1	290,	0	-7.25	-8.86	-0.74
1	30235233	30235573	AT1G80420	0	-	30235233	30235573	0	1	340,	0	-3.88	-5.06	-0.74
2	223009	223799	AT2G01490	0	+	223009	223799	0	2	31,658,	0,132	-1.44	-2.14	-0.171
2	242130	242300	AT2G01540	6.3e-47	-	242130	242300	0	1	170,	0	-2.25	-3.15	-0.558
2	357412	357722	AT2G01820	0	-	357412	357722	0	1	310,	0	-6.96	-8.55	-0.757
2	526539	527048	AT2G02090	0	+	526539	527048	0	2	53,327,	0,182	-1.59	-2.33	-0.369
2	630137	630847	AT2G02390	0	+	630137	630847	0	3	28,62,318,	0,174,392	-9.81	-11.7	-0.439
2	673349	674867	AT2G02510	0	+	673349	674867	0	2	219,369,	0,1149	-14	-16.1	-0.363
2	1014379	1014639	AT2G03340	1e-267	-	1014379	1014639	0	1	260,	0	-2.47	-3.41	-0.564
2	1501431	1501772	AT2G04305	0	-	1501431	1501772	0	1	341,	0	-2.41	-3.35	-0.495
2	1621808	1622178	AT2G04650	0	-	1621808	1622178	0	2	278,21,	0,349	-2.74	-3.73	-0.92
2	1645803	1646373	AT2G04690	0	+	1645803	1646373	0	2	28,460,	0,110	-6.48	-8.02	-0.402
2	1723537	1723857	AT2G04900	0	+	1723537	1723857	0	1	320,	0	-6.69	-8.26	-0.379
2	2068650	2069255	AT2G05590	9.88131291682493e-324	+	2068650	2069255	0	3	1,85,343,	0,87,262	-11.5	-13.5	-1.11
2	3046347	3046794	AT2G07340	0	+	3046347	3046794	0	2	51,299,	0,148	-2.44	-3.38	-0.315
2	5391592	5392051	AT2G13100	0	+	5391592	5392051	0	1	459,	0	-1.55	-2.27	-0.397
2	5654659	5655320	AT2G13560	0	+	5654659	5655320	0	2	109,292,	0,369	-1.43	-2.12	-0.168
2	5977500	5977910	AT2G14170	0	-	5977500	5977910	0	1	410,	0	-3.46	-4.58	-0.229
2	6614989	6615457	AT2G15230	0	+	6614989	6615457	0	1	468,	0	-2.06	-2.91	-0.424
2	7323679	7324050	AT2G16900	5e-76	-	7323679	7324050	0	1	371,	0	-2.93	-3.96	-0.671
2	7460843	7461023	AT2G17130	5e-60	-	7460843	7461023	0	1	180,	0	-3.78	-4.95	-0.759
2	7547958	7548376	AT2G17360	0	+	7547958	7548376	0	1	418,	0	-3.93	-5.13	-0.147
2	7554391	7555143	AT2G17380	0	+	7554391	7555143	0	4	25,36,87,328,	0,124,248,424	-2.22	-3.12	-0.181
2	7563282	7563781	AT2G17410	0	+	7563282	7563781	0	2	12,409,	0,90	-3.23	-4.32	-0.396
2	7566181	7566571	AT2G17420	1e-245	+	7566181	7566571	0	1	390,	0	-3.83	-5.01	-0.331
2	7843435	7843942	AT2G18040	0	+	7843435	7843942	0	1	507,	0	-2.61	-3.59	-0.157
2	7970974	7971114	AT2G18340	1e-135	+	7970974	7971114	0	1	140,	0	-1.69	-2.46	-1.14
2	7971046	7971277	AT2G18350	2.5e-98	-	7971046	7971277	0	1	231,	0	-1.94	-2.77	-0.656
2	8121439	8121947	AT2G18730	0	+	8121439	8121947	0	2	13,417,	0,91	-2.3	-3.21	-0.305
2	8192731	8193060	AT2G18910	0	-	8192731	8193060	0	1	329,	0	-14.6	-16.7	-0.885
2	8194581	8194891	AT2G18915	1e-176	-	8194581	8194891	0	1	310,	0	-1.6	-2.34	-0.591
2	8376998	8377306	AT2G19350	5e-37	+	8376998	8377306	0	1	308,	0	-1.62	-2.37	-0.407
2	8417398	8417994	AT2G19430	0	+	8417398	8417994	0	2	96,344,	0,252	-1.74	-2.52	-0.389
2	8512480	8513271	AT2G19730	0	+	8512480	8513271	0	2	53,396,	0,395	-4.8	-6.13	-0.147
2	8515280	8516138	AT2G19750	0	+	8515280	8516138	0	2	11,379,	0,479	-1.31	-1.96	-0.13
2	8516817	8517087	AT2G19760	0	-	8516817	8517087	0	1	270,	0	-8.84	-10.6	-0.414
2	8687369	8687629	AT2G20120	0	-	8687369	8687629	0	1	260,	0	-3.6	-4.74	-0.442
2	8807604	8808171	AT2G20420	0	+	8807604	8808171	0	2	15,463,	0,104	-3.06	-4.11	-0.182
2	8937195	8937554	AT2G20740	0	+	8937195	8937554	0	1	359,	0	-2.49	-3.44	-0.311
2	8964983	8965528	AT2G20820	0	+	8964983	8965528	0	2	72,386,	0,159	-2.55	-3.52	-0.17
2	9036825	9036925	AT2G21060	2e-15	-	9036825	9036925	0	1	100,	0	-1.77	-2.56	-0.548
2	9148822	9149320	AT2G21380	1e-228	+	9148822	9149320	0	2	101,289,	0,209	-2.09	-2.95	-0.488
2	9220574	9221013	AT2G21540	2.5e-88	-	9220574	9221013	0	2	271,68,	0,371	-1.41	-2.09	-0.53
2	9414107	9414538	AT2G22125	1e-234	+	9414107	9414538	0	1	431,	0	-1.88	-2.69	-0.369
2	9589474	9589816	AT2G22570	2.5e-51	-	9589474	9589816	0	2	210,20,	0,322	-1.43	-2.12	-0.641
2	9829479	9829697	AT2G23090	0	-	9829479	9829697	0	1	218,	0	-3.64	-4.79	-0.146
2	9952906	9953382	AT2G23370	0	-	9952906	9953382	0	2	301,90,	0,386	-1.55	-2.28	-0.457
2	9974857	9975207	AT2G23420	1e-118	+	9974857	9975207	0	1	350,	0	-1.81	-2.6	-0.668
2	10103009	10103398	AT2G23740	1e-135	+	10103009	10103398	0	2	15,286,	0,103	-6.39	-7.93	-1.02
2	10103154	10103384	AT2G23755	1e-134	-	10103154	10103384	0	1	230,	0	-7.41	-9.04	-1.34
2	10201133	10201433	AT2G23980	0	-	10201133	10201433	0	1	300,	0	-2.94	-3.98	-0.467
2	10375863	10376265	AT2G24395	1e-242	+	10375863	10376265	0	2	25,271,	0,131	-2.69	-3.68	-0.418
2	10564721	10565296	AT2G24765	0	+	10564721	10565296	0	2	91,369,	0,206	-2.64	-3.62	-0.249
2	10663224	10663524	AT2G25070	0	-	10663224	10663524	0	1	300,	0	-2.85	-3.87	-0.372
2	10679573	10679863	AT2G25100	0	-	10679573	10679863	0	1	290,	0	-1.35	-2.02	-0.475
2	10724330	10724658	AT2G25180	1e-124	-	10724330	10724658	0	2	234,6,	0,322	-2.16	-3.04	-0.786
2	10740218	10740552	AT2G25210	1e-266	+	10740218	10740552	0	2	24,222,	0,112	-2.43	-3.37	-0.207
2	10777097	10777445	AT2G25310	0	-	10777097	10777445	0	1	348,	0	-3.27	-4.36	-0.33
2	10901242	10901680	AT2G25610	0	-	10901242	10901680	0	1	438,	0	-9.86	-11.7	-0.511
2	11104521	11105364	AT2G26060	0	+	11104521	11105364	0	3	20,88,312,	0,199,531	-4.55	-5.84	-0.433
2	11158966	11159377	AT2G26210	0	+	11158966	11159377	0	1	411,	0	-2.66	-3.65	-0.337
2	11166628	11167266	AT2G26230	0	+	11166628	11167266	0	2	77,382,	0,256	-6.65	-8.21	-0.472
2	11167316	11167536	AT2G26240	1e-172	-	11167316	11167536	0	1	220,	0	-1.45	-2.15	-0.306
2	11170525	11170695	AT2G26250	1e-54	-	11170525	11170695	0	1	170,	0	-3.4	-4.5	-0.615
2	11340572	11340950	AT2G26660	0	+	11340572	11340950	0	1	378,	0	-5.8	-7.26	-0.591
2	11392967	11393196	AT2G26740	2.5e-82	-	11392967	11393196	0	1	229,	0	-2.96	-4	-0.439
2	11532997	11534079	AT2G27030	1e-118	+	11532997	11534079	0	2	287,3,	0,1079	-1.95	-2.78	-0.211
2	11534118	11534318	AT2G27030	4e-18	+	11534118	11534318	0	1	200,	0	-1.92	-2.74	-0.673
2	11621251	11621482	AT2G27190	0	-	11621251	11621482	0	1	231,	0	-2.97	-4	-0.465
2	11670384	11670644	AT2G27260	1e-109	+	11670384	11670644	0	1	260,	0	-1.37	-2.04	-0.507
2	11783456	11783992	AT2G27600	0	+	11783456	11783992	0	2	13,388,	0,148	-1.86	-2.67	-0.167
2	11819179	11819616	AT2G27720	0	+	11819179	11819616	0	2	75,273,	0,164	-1.53	-2.25	-0.0906
2	11842265	11842595	AT2G27775	1e-111	-	11842265	11842595	0	1	330,	0	-2.55	-3.52	-0.673
2	11885134	11885545	AT2G27900	0	+	11885134	11885545	0	1	411,	0	-2.6	-3.57	-0.44
2	12037656	12037906	AT2G28230	2.5e-83	-	12037656	12037906	0	1	250,	0	-8.11	-9.82	-1.4
2	12087721	12088121	AT2G28310	0	+	12087721	12088121	0	1	400,	0	-1.72	-2.5	-0.411
2	12124400	12124710	AT2G28360	0	-	12124400	12124710	0	1	310,	0	-4.74	-6.06	-1.07
2	12415777	12416087	AT2G28910	0	-	12415777	12416087	0	1	310,	0	-4.43	-5.71	-0.267
2	12471397	12471747	AT2G29020	0	+	12471397	12471747	0	1	350,	0	-8.75	-10.5	-0.63
2	12649171	12650184	AT2G29560	0	+	12649171	12650184	0	2	96,562,	0,451	-1.47	-2.18	-0.258
2	12766304	12766754	AT2G29940	3.2e-25	+	12766304	12766754	0	1	450,	0	-1.74	-2.52	-0.873
2	12809057	12809356	AT2G30010	1e-132	+	12809057	12809356	0	1	299,	0	-1.57	-2.3	-0.303
2	12907870	12908100	AT2G30270	1e-224	-	12907870	12908100	0	1	230,	0	-2.78	-3.79	-0.563
2	12928848	12929057	AT2G30330	3.2e-51	-	12928848	12929057	0	1	209,	0	-2.91	-3.93	-0.849
2	12960102	12960768	AT2G30410	0	+	12960102	12960768	0	2	80,318,	0,348	-13	-15.1	-0.47
2	12993674	12993944	AT2G30490	1e-158	-	12993674	12993944	0	1	270,	0	-3.19	-4.27	-0.304
2	13019057	13019237	AT2G30570	1.3e-43	-	13019057	13019237	0	1	180,	0	-4.37	-5.63	-0.206
2	13097978	13098642	AT2G30740	0	+	13097978	13098642	0	2	31,489,	0,175	-2.23	-3.12	-0.333
2	13142694	13143025	AT2G30880	1e-222	-	13142694	13143025	0	1	331,	0	-2.72	-3.71	-0.602
2	13156512	13157107	AT2G30910	1e-273	+	13156512	13157107	0	3	14,59,306,	0,136,289	-1.92	-2.74	-0.444
2	13181259	13182020	AT2G30970	0	+	13181259	13182020	0	3	39,95,407,	0,130,354	-3.87	-5.05	-0.211
2	13256523	13256791	AT2G31090	5e-89	+	13256523	13256791	0	1	268,	0	-1.84	-2.64	-0.402
2	13412059	13413285	AT2G31490	0	+	13412059	13413285	0	2	168,331,	0,895	-13.2	-15.3	-0.331
2	13527545	13528572	AT2G31810	0	+	13527545	13528572	0	3	9,66,416,	0,252,611	-61.1	-64.3	-0.671
2	13608603	13609104	AT2G31970	1e-178	+	13608603	13609104	0	2	72,329,	0,172	-2.39	-3.32	-0.758
2	13639010	13639261	AT2G32060	0	-	13639010	13639261	0	1	251,	0	-3.39	-4.5	-0.213
2	13829018	13829317	AT2G32580	0	+	13829018	13829317	0	1	299,	0	-4.12	-5.34	-0.42
2	13833574	13833932	AT2G32600	0	-	13833574	13833932	0	1	358,	0	-1.87	-2.68	-0.282
2	13871706	13872206	AT2G32700	0	+	13871706	13872206	0	1	500,	0	-18.7	-21	-0.856
2	13876770	13877100	AT2G32720	1e-213	-	13876770	13877100	0	1	330,	0	-2.92	-3.95	-0.334
2	14018639	14019108	AT2G33040	0	-	14018639	14019108	0	1	469,	0	-1.94	-2.76	-0.0897
2	14114308	14114529	AT2G33310	1e-300	-	14114308	14114529	0	1	221,	0	-1.42	-2.1	-0.365
2	14236384	14236883	AT2G33620	0	+	14236384	14236883	0	1	499,	0	-2.34	-3.26	-0.344
2	14360304	14360593	AT2G33990	0	-	14360304	14360593	0	1	289,	0	-1.43	-2.11	-0.311
2	14473700	14473890	AT2G34300	3.2e-66	-	14473700	14473890	0	1	190,	0	-7.17	-8.77	-1.3
2	14477673	14478062	AT2G34310	0	-	14477673	14478062	0	1	389,	0	-1.78	-2.57	-0.269
2	14568831	14569051	AT2G34590	0	-	14568831	14569051	0	1	220,	0	-2.21	-3.1	-0.228
2	14631318	14632082	AT2G34690	0	+	14631318	14632082	0	2	38,410,	0,354	-2.31	-3.22	-0.22
2	14667800	14668250	AT2G34770	0	+	14667800	14668250	0	2	39,309,	0,141	-1.6	-2.34	-0.167
2	14748452	14748723	AT2G34970	5e-45	+	14748452	14748723	0	1	271,	0	-1.49	-2.2	-0.462
2	14755631	14756194	AT2G35010	0	+	14755631	14756194	0	2	44,405,	0,158	-2.24	-3.14	-0.283
2	14774483	14775035	AT2G35050	0	+	14774483	14775035	0	2	2,439,	0,113	-2.46	-3.41	-0.222
2	14996742	14996993	AT2G35680	0	-	14996742	14996993	0	1	251,	0	-1.65	-2.41	-0.269
2	15172558	15173261	AT2G36170	0	+	15172558	15173261	0	3	68,67,242,	0,303,461	-5.02	-6.38	-0.229
2	15241715	15242055	AT2G36350	7.9e-73	+	15241715	15242055	0	1	340,	0	-1.52	-2.24	-0.819
2	15280035	15280596	AT2G36410	1e-204	+	15280035	15280596	0	2	42,407,	0,154	-2.51	-3.46	-0.238
2	15697879	15698098	AT2G37410	0	-	15697879	15698098	0	1	219,	0	-2.79	-3.8	-0.235
2	15744719	15745079	AT2G37520	0	-	15744719	15745079	0	1	360,	0	-2.74	-3.74	-0.623
2	15914987	15915365	AT2G38025	0	-	15914987	15915365	0	1	378,	0	-2.33	-3.25	-0.339
2	15920674	15921170	AT2G38040	0	+	15920674	15921170	0	2	97,323,	0,173	-5.82	-7.29	-0.286
2	15989172	15989443	AT2G38170	9.99999999999948e-312	-	15989172	15989443	0	1	271,	0	-6.86	-8.44	-0.388
2	16240174	16240554	AT2G38880	1e-193	+	16240174	16240554	0	1	380,	0	-3.04	-4.09	-0.701
2	16509783	16510124	AT2G39570	0	+	16509783	16510124	0	1	341,	0	-7.81	-9.47	-0.375
2	16567171	16567542	AT2G39720	1.6e-81	-	16567171	16567542	0	1	371,	0	-3.64	-4.79	-0.704
2	16593277	16593775	AT2G39780	0	+	16593277	16593775	0	2	70,310,	0,188	-4.54	-5.83	-0.335
2	16737505	16737796	AT2G40090	1e-306	-	16737505	16737796	0	1	291,	0	-1.36	-2.02	-0.495
2	16792226	16792376	AT2G40200	2.5e-19	+	16792226	16792376	0	1	150,	0	-1.87	-2.68	-0.317
2	16878895	16879214	AT2G40420	0	+	16878895	16879214	0	1	319,	0	-6.39	-7.92	-0.683
2	16878930	16879540	AT2G40430	0	-	16878930	16879540	0	1	610,	0	-1.33	-1.98	-0.249
2	16914842	16915202	AT2G40490	0	+	16914842	16915202	0	1	360,	0	-1.92	-2.74	-0.17
2	16963325	16964667	AT2G40650	0	-	16963325	16964667	0	3	632,74,70,	0,1103,1272	-1.64	-2.39	-0.186
2	17410701	17411001	AT2G41740	0	-	17410701	17411001	0	1	300,	0	-1.46	-2.16	-0.263
2	17429278	17429598	AT2G41790	0	-	17429278	17429598	0	1	320,	0	-1.32	-1.97	-0.268
2	17731346	17731836	AT2G42580	0	+	17731346	17731836	0	1	490,	0	-5.08	-6.44	-0.343
2	17775904	17776320	AT2G42680	0	+	17775904	17776320	0	2	4,324,	0,92	-2.27	-3.17	-0.167
2	17811964	17812532	AT2G42810	0	-	17811964	17812532	0	2	431,19,	0,549	-3.66	-4.81	-0.312
2	17854123	17854553	AT2G42890	0	+	17854123	17854553	0	1	430,	0	-3.2	-4.28	-0.374
2	17895722	17895872	AT2G43030	3.2e-20	+	17895722	17895872	0	1	150,	0	-1.61	-2.36	-0.218
2	18035398	18035678	AT2G43430	0	-	18035398	18035678	0	1	280,	0	-2.16	-3.03	-0.439
2	18046034	18046748	AT2G43460	0	-	18046034	18046748	0	2	273,7,	0,707	-4.53	-5.81	-0.195
2	18230174	18230595	AT2G44065	0	+	18230174	18230595	0	1	421,	0	-2	-2.84	-0.265
2	18297907	18298237	AT2G44270	0	-	18297907	18298237	0	1	330,	0	-1.39	-2.07	-0.438
2	18411453	18411851	AT2G44610	0	-	18411453	18411851	0	1	398,	0	-8.37	-10.1	-0.325
2	18414509	18415325	AT2G44620	0	+	18414509	18415325	0	2	2,437,	0,379	-8.05	-9.74	-0.276
2	18485393	18485873	AT2G44820	9.99999999999948e-312	+	18485393	18485873	0	1	480,	0	-4.51	-5.79	-0.564
2	18504309	18504718	AT2G44870	0	+	18504309	18504718	0	1	409,	0	-1.8	-2.59	-0.201
2	18525954	18526827	AT2G44920	0	+	18525954	18526827	0	3	8,255,377,	0,129,496	-3.91	-5.1	-0.215
2	18567374	18567872	AT2G45000	0	+	18567374	18567872	0	2	78,333,	0,165	-2.52	-3.48	-0.699
2	18625452	18625741	AT2G45170	0	+	18625452	18625741	0	1	289,	0	-2.3	-3.21	-0.166
2	18795428	18795904	AT2G45620	0	+	18795428	18795904	0	2	2,389,	0,87	-4.12	-5.35	-0.351
2	18826648	18826879	AT2G45695	6.3e-86	+	18826648	18826879	0	1	231,	0	-1.66	-2.41	-0.547
2	18862530	18862970	AT2G45810	0	+	18862530	18862970	0	1	440,	0	-2.06	-2.92	-0.29
2	18953990	18954171	AT2G46100	1e-46	+	18953990	18954171	0	1	181,	0	-3.11	-4.17	-0.766
2	18954239	18954619	AT2G46100	0	+	18954239	18954619	0	2	21,240,	0,140	-1.4	-2.08	-0.248
2	19056623	19057162	AT2G46420	1e-141	+	19056623	19057162	0	2	43,397,	0,142	-2.98	-4.02	-0.714
2	19110501	19111196	AT2G46540	0	-	19110501	19111196	0	2	221,39,	0,656	-1.66	-2.42	-0.175
2	19112000	19112260	AT2G46550	1.6e-27	-	19112000	19112260	0	1	260,	0	-3.87	-5.06	-0.747
2	19262103	19262343	AT2G46870	1.6e-38	+	19262103	19262343	0	1	240,	0	-1.76	-2.54	-0.779
2	19368158	19368840	AT2G47170	0	+	19368158	19368840	0	3	90,82,328,	0,181,354	-2.27	-3.17	-0.094
2	19397577	19397817	AT2G47240	1.3e-87	+	19397577	19397817	0	1	240,	0	-2.15	-3.03	-0.562
2	19441713	19442053	AT2G47380	0	+	19441713	19442053	0	1	340,	0	-21.3	-23.7	-0.565
2	19489152	19489622	AT2G47490	1e-109	+	19489152	19489622	0	1	470,	0	-1.94	-2.77	-0.538
2	19518565	19518913	AT2G47580	0	+	19518565	19518913	0	1	348,	0	-2.83	-3.85	-0.354
2	19551989	19552358	AT2G47690	0	+	19551989	19552358	0	1	369,	0	-2.18	-3.07	-0.187
2	19628642	19629163	AT2G47960	0	+	19628642	19629163	0	2	95,315,	0,206	-4.18	-5.42	-0.488
2	19646864	19647345	AT2G48020	0	+	19646864	19647345	0	1	481,	0	-1.97	-2.8	-0.354
3	58680	58909	AT3G01170	7.9e-50	+	58680	58909	0	1	229,	0	-2.04	-2.9	-0.606
3	58683	58924	AT3G01170	2e-48	+	58683	58924	0	1	241,	0	-2.07	-2.93	-0.614
3	87463	88000	AT3G01280	0	+	87463	88000	0	1	537,	0	-1.35	-2.01	-0.0955
3	94034	94454	AT3G01310	0	-	94034	94454	0	1	420,	0	-1.98	-2.81	-0.263
3	149969	150399	AT3G01390	0	-	149969	150399	0	1	430,	0	-13.1	-15.2	-0.291
3	190880	191220	AT3G01490	0	-	190880	191220	0	1	340,	0	-2.64	-3.62	-0.377
3	209832	210161	AT3G01520	0	+	209832	210161	0	1	329,	0	-1.4	-2.08	-0.146
3	212704	213164	AT3G01540	0	-	212704	213164	0	1	460,	0	-2.03	-2.88	-0.142
3	221648	221939	AT3G01560	7.9e-89	+	221648	221939	0	1	291,	0	-1.47	-2.18	-0.597
3	244933	245284	AT3G01650	1e-200	+	244933	245284	0	1	351,	0	-1.45	-2.15	-0.547
3	293783	293993	AT3G01820	1e-190	-	293783	293993	0	1	210,	0	-2.6	-3.58	-0.477
3	363910	364208	AT3G02080	0	-	363910	364208	0	1	298,	0	-2.45	-3.4	-0.139
3	368324	368911	AT3G02090	0	+	368324	368911	0	2	7,472,	0,115	-4.24	-5.48	-0.19
3	408699	409200	AT3G02200	0	+	408699	409200	0	2	28,392,	0,109	-3.97	-5.17	-0.274
3	483862	484152	AT3G02360	5e-81	+	483862	484152	0	1	290,	0	-5.33	-6.74	-0.484
3	528605	529014	AT3G02530	0	-	528605	529014	0	2	276,33,	0,376	-2.43	-3.36	-0.382
3	700462	700752	AT3G03090	0	-	700462	700752	0	1	290,	0	-2.14	-3.01	-0.658
3	716643	717093	AT3G03110	1e-293	+	716643	717093	0	2	23,337,	0,113	-1.38	-2.05	-0.582
3	730193	730563	AT3G03160	0	+	730193	730563	0	1	370,	0	-3.06	-4.12	-0.335
3	778597	778887	AT3G03310	0	-	778597	778887	0	1	290,	0	-3.05	-4.11	-0.688
3	807979	808540	AT3G03380	0	+	807979	808540	0	2	34,386,	0,175	-2.04	-2.89	-0.25
3	867597	867897	AT3G03600	1e-254	-	867597	867897	0	1	300,	0	-1.42	-2.11	-0.41
3	998989	999319	AT3G03880	1e-68	+	998989	999319	0	1	330,	0	-2.98	-4.02	-0.626
3	1027239	1027891	AT3G03960	0	+	1027239	1027891	0	2	55,365,	0,287	-1.71	-2.48	-0.179
3	1245587	1246181	AT3G04600	0	+	1245587	1246181	0	3	15,111,274,	0,121,320	-2.41	-3.34	-0.337
3	1260550	1260861	AT3G04630	0	+	1260550	1260861	0	1	311,	0	-5.18	-6.55	-0.6
3	1311226	1311656	AT3G04780	0	-	1311226	1311656	0	2	269,21,	0,409	-3.58	-4.71	-0.402
3	1378090	1378500	AT3G04970	1e-234	+	1378090	1378500	0	1	410,	0	-2.29	-3.2	-0.627
3	1503728	1504117	AT3G05280	0	-	1503728	1504117	0	1	389,	0	-6.04	-7.52	-0.562
3	1566896	1567336	AT3G05420	0	+	1566896	1567336	0	1	440,	0	-4.56	-5.85	-0.452
3	1687164	1687664	AT3G05710	0	+	1687164	1687664	0	1	500,	0	-1.67	-2.43	-0.351
3	1764332	1764552	AT3G05910	1e-185	-	1764332	1764552	0	1	220,	0	-1.79	-2.59	-0.349
3	1856721	1857042	AT3G06140	1e-136	-	1856721	1857042	0	1	321,	0	-1.31	-1.96	-0.614
3	1878470	1879329	AT3G06200	1e-266	+	1878470	1879329	0	2	65,374,	0,485	-1.34	-2	-0.366
3	1937898	1938237	AT3G06380	0	+	1937898	1938237	0	1	339,	0	-1.45	-2.15	-0.228
3	1955019	1955247	AT3G06420	9.88131291682493e-323	-	1955019	1955247	0	1	228,	0	-2.16	-3.04	-0.396
3	1990428	1990980	AT3G06483	0	-	1990428	1990980	0	2	357,61,	0,491	-4.81	-6.13	-0.298
3	2090056	2090541	AT3G66654	0	+	2090056	2090541	0	2	68,331,	0,154	-2.87	-3.89	-0.303
3	2416272	2417504	AT3G07568	0	-	2416272	2417504	0	2	233,36,	0,1196	-2.22	-3.11	-0.236
3	2418078	2418277	AT3G07570	1.6e-80	-	2418078	2418277	0	1	199,	0	-3.31	-4.4	-1.25
3	2432609	2433113	AT3G07610	0	+	2432609	2433113	0	2	52,358,	0,146	-1.44	-2.13	-0.531
3	2522947	2523453	AT3G07910	0	-	2522947	2523453	0	1	506,	0	-1.61	-2.36	-0.189
3	2531173	2531573	AT3G07940	1e-273	+	2531173	2531573	0	1	400,	0	-2.09	-2.95	-0.454
3	2543642	2543953	AT3G07980	2.5e-85	-	2543642	2543953	0	1	311,	0	-1.85	-2.65	-0.809
3	2599528	2599898	AT3G08550	0	+	2599528	2599898	0	1	370,	0	-2.52	-3.47	-0.455
3	2860259	2860668	AT3G09300	0	+	2860259	2860668	0	1	409,	0	-3.15	-4.22	-0.265
3	2910440	2910687	AT3G09455	0	-	2910440	2910687	0	1	247,	0	-2.16	-3.03	-0.443
3	2985896	2986594	AT3G09730	1.3e-80	+	2985896	2986594	0	2	63,468,	0,230	-1.46	-2.16	-0.662
3	3006507	3006966	AT3G09800	0	-	3006507	3006966	0	2	283,27,	0,432	-2.38	-3.31	-0.623
3	3014534	3014944	AT3G09820	0	+	3014534	3014944	0	1	410,	0	-4.36	-5.62	-0.232
3	3026289	3027250	AT3G09860	0	+	3026289	3027250	0	3	2,79,316,	0,469,645	-1.9	-2.72	-0.102
3	3210913	3211254	AT3G10360	0	-	3210913	3211254	0	1	341,	0	-3.99	-5.2	-0.769
3	3399978	3400836	AT3G10860	0	+	3399978	3400836	0	3	6,290,25,	0,487,833	-5.02	-6.38	-0.247
3	3457073	3457342	AT3G11020	1.6e-88	+	3457073	3457342	0	1	269,	0	-1.6	-2.34	-0.844
3	3457075	3457446	AT3G11030	1e-96	-	3457075	3457446	0	1	371,	0	-2.57	-3.54	-0.802
3	3594046	3594489	AT3G11420	0	+	3594046	3594489	0	2	76,274,	0,169	-5.7	-7.15	-0.762
3	3663403	3663734	AT3G11590	0	+	3663403	3663734	0	1	331,	0	-4.55	-5.84	-0.601
3	3701001	3701494	AT3G11700	1e-240	+	3701001	3701494	0	2	40,359,	0,134	-3.33	-4.43	-0.314
3	3709250	3710044	AT3G11730	0	-	3709250	3710044	0	2	342,37,	0,757	-1.99	-2.83	-0.231
3	3859446	3859799	AT3G12110	3.2e-84	+	3859446	3859799	0	2	4,256,	0,97	-1.39	-2.07	-0.519
3	3908969	3909316	AT3G12260	0	-	3908969	3909316	0	1	347,	0	-1.45	-2.14	-0.117
3	3921161	3921519	AT3G12290	0	+	3921161	3921519	0	1	358,	0	-3.6	-4.74	-0.224
3	3937223	3937492	AT3G12370	2e-72	-	3937223	3937492	0	1	269,	0	-1.97	-2.8	-0.577
3	3994369	3994686	AT3G12587	0	-	3994369	3994686	0	1	317,	0	-2.77	-3.78	-0.375
3	4051338	4051775	AT3G12740	0	+	4051338	4051775	0	2	81,269,	0,168	-5.09	-6.46	-0.5
3	4243481	4244173	AT3G13200	0	+	4243481	4244173	0	3	38,101,321,	0,178,371	-18.2	-20.5	-0.456
3	4317727	4318377	AT3G13320	0	+	4317727	4318377	0	2	90,391,	0,259	-1.59	-2.32	-0.313
3	4361704	4362194	AT3G13410	0	-	4361704	4362194	0	1	490,	0	-1.73	-2.51	-0.129
3	4505961	4506280	AT3G13740	9.99999999998465e-313	+	4505961	4506280	0	1	319,	0	-1.65	-2.41	-0.332
3	4575787	4576107	AT3G13882	9.999987484956e-319	+	4575787	4576107	0	1	320,	0	-2.44	-3.37	-0.27
3	4590987	4591195	AT3G13910	1e-165	-	4590987	4591195	0	1	208,	0	-3.4	-4.51	-0.556
3	4640302	4641079	AT3G14010	0	+	4640302	4641079	0	3	95,105,421,	0,128,356	-4.18	-5.41	-0.443
3	4910058	4910431	AT3G14595	0	+	4910058	4910431	0	2	3,268,	0,105	-9.67	-11.5	-0.771
3	4948801	4949042	AT3G14720	1e-187	+	4948801	4949042	0	1	241,	0	-1.43	-2.11	-0.425
3	4993709	4994109	AT3G14840	0	+	4993709	4994109	0	1	400,	0	-1.43	-2.12	-0.223
3	5226210	5226479	AT3G15480	0	-	5226210	5226479	0	1	269,	0	-7.72	-9.37	-0.555
3	5301065	5301665	AT3G15640	0	+	5301065	5301665	0	2	76,363,	0,237	-3.34	-4.44	-0.246
3	5342218	5342557	AT3G15780	0	+	5342218	5342557	0	1	339,	0	-1.99	-2.82	-0.525
3	5353462	5353742	AT3G15820	1e-151	+	5353462	5353742	0	1	280,	0	-2.76	-3.76	-0.551
3	5460309	5460816	AT3G16100	0	+	5460309	5460816	0	2	63,327,	0,180	-2.42	-3.36	-0.353
3	5479718	5480339	AT3G16170	0	+	5479718	5480339	0	3	100,54,256,	0,196,365	-1.94	-2.76	-0.538
3	5709963	5710460	AT3G16780	0	+	5709963	5710460	0	3	28,53,239,	0,114,258	-1.5	-2.21	-0.191
3	5758733	5759043	AT3G16857	1e-204	+	5758733	5759043	0	1	310,	0	-1.6	-2.35	-0.324
3	5799337	5799727	AT3G17000	0	+	5799337	5799727	0	1	390,	0	-2.42	-3.36	-0.358
3	5882832	5883150	AT3G17210	1e-165	+	5882832	5883150	0	1	318,	0	-2.35	-3.27	-0.187
3	5958439	5959194	AT3G17410	0	+	5958439	5959194	0	2	51,450,	0,305	-3.91	-5.1	-0.294
3	6096168	6096618	AT3G17810	0	+	6096168	6096618	0	1	450,	0	-3.35	-4.45	-0.291
3	6237941	6238444	AT3G18210	0	-	6237941	6238444	0	2	355,65,	0,438	-1.78	-2.57	-0.35
3	6279921	6280532	AT3G18290	0	+	6279921	6280532	0	2	31,499,	0,112	-1.96	-2.79	-0.291
3	6453810	6454018	AT3G18740	0	+	6453810	6454018	0	1	208,	0	-1.58	-2.31	-0.122
3	6485815	6486264	AT3G18820	0	+	6485815	6486264	0	2	34,326,	0,123	-1.7	-2.46	-0.126
3	6611211	6611857	AT3G19130	0	-	6611211	6611857	0	2	303,7,	0,639	-3.75	-4.92	-0.329
3	6905718	6906187	AT3G19860	0	+	6905718	6906187	0	1	469,	0	-1.43	-2.12	-0.196
3	6910816	6911246	AT3G19870	0	+	6910816	6911246	0	1	430,	0	-2.04	-2.89	-0.45
3	6961244	6961594	AT3G19970	6.3e-45	+	6961244	6961594	0	1	350,	0	-1.3	-1.95	-0.642
3	7118579	7119144	AT3G20410	0	+	7118579	7119144	0	2	69,401,	0,164	-1.66	-2.41	-0.231
3	7349785	7350341	AT3G20970	0	+	7349785	7350341	0	2	53,347,	0,209	-6.76	-8.34	-0.687
3	7402516	7402895	AT3G21110	0	-	7402516	7402895	0	2	245,45,	0,334	-1.4	-2.08	-0.444
3	7409470	7409761	AT3G21140	1e-278	-	7409470	7409761	0	1	291,	0	-3.47	-4.59	-0.696
3	7432272	7432462	AT3G21190	2e-60	-	7432272	7432462	0	1	190,	0	-1.53	-2.25	-0.752
3	7606529	7606749	AT3G21600	1.3e-21	-	7606529	7606749	0	1	220,	0	-1.33	-1.98	-0.826
3	7688463	7688859	AT3G21820	1e-237	-	7688463	7688859	0	2	282,29,	0,367	-1.52	-2.24	-0.57
3	8114684	8115014	AT3G22890	0	+	8114684	8115014	0	1	330,	0	-4.16	-5.39	-0.214
3	8323987	8324447	AT3G23280	0	+	8323987	8324447	0	1	460,	0	-3.12	-4.19	-0.317
3	8473276	8473627	AT3G23590	0	+	8473276	8473627	0	1	351,	0	-1.36	-2.02	-0.421
3	8528658	8529132	AT3G23690	0	-	8528658	8529132	0	2	312,77,	0,397	-5.65	-7.09	-0.488
3	8703843	8704311	AT3G24100	0	+	8703843	8704311	0	2	24,366,	0,102	-2.93	-3.96	-0.301
3	8839262	8839632	AT3G24350	1e-132	+	8839262	8839632	0	1	370,	0	-2.4	-3.33	-0.402
3	8919602	8919683	AT3G24500	7.9e-97	+	8919602	8919683	0	1	81,	0	-1.8	-2.59	-1.27
3	9133604	9134069	AT3G25070	1e-154	+	9133604	9134069	0	2	9,352,	0,113	-4.34	-5.61	-0.587
3	9251122	9251383	AT3G25500	1e-171	-	9251122	9251383	0	1	261,	0	-1.55	-2.27	-0.472
3	9294037	9294426	AT3G25580	1.3e-70	+	9294037	9294426	0	1	389,	0	-3.29	-4.38	-0.765
3	9298126	9298686	AT3G25585	7.9e-82	+	9298126	9298686	0	3	30,74,266,	0,123,294	-5.88	-7.36	-0.729
3	9462552	9462913	AT3G25860	4e-96	+	9462552	9462913	0	1	361,	0	-2.04	-2.9	-0.35
3	9519173	9519423	AT3G26030	1e-198	+	9519173	9519423	0	1	250,	0	-1.49	-2.2	-0.266
3	9760278	9760538	AT3G26580	1e-220	+	9760278	9760538	0	1	260,	0	-8.29	-10	-0.517
3	9790131	9790371	AT3G26618	1.3e-55	+	9790131	9790371	0	1	240,	0	-2.82	-3.84	-0.644
3	9796795	9797045	AT3G26650	0	+	9796795	9797045	0	1	250,	0	-1.55	-2.28	-0.102
3	9803463	9803793	AT3G26680	1e-32	+	9803463	9803793	0	1	330,	0	-1.43	-2.12	-0.685
3	9814472	9814752	AT3G26710	0	+	9814472	9814752	0	1	280,	0	-2.42	-3.36	-0.218
3	9999761	10000230	AT3G27110	0	+	9999761	10000230	0	2	180,200,	0,269	-1.36	-2.02	-0.271
3	10122572	10123078	AT3G27340	1e-163	+	10122572	10123078	0	1	506,	0	-2.57	-3.53	-0.36
3	10257153	10257703	AT3G27700	1e-125	-	10257153	10257703	0	1	550,	0	-2.26	-3.17	-0.669
3	10281259	10281674	AT3G27740	0	-	10281259	10281674	0	2	260,50,	0,365	-2.1	-2.96	-0.3
3	10350624	10350954	AT3G27890	0	-	10350624	10350954	0	1	330,	0	-5.46	-6.88	-0.375
3	10870064	10870394	AT3G28860	0	-	10870064	10870394	0	1	330,	0	-3.18	-4.26	-0.385
3	11135980	11137267	AT3G29170	0	-	11135980	11137267	0	2	339,11,	0,1276	-1.97	-2.8	-0.351
3	11151076	11151603	AT3G29180	0	+	11151076	11151603	0	2	32,407,	0,120	-1.5	-2.22	-0.244
3	11264165	11264552	AT3G29350	0	-	11264165	11264552	0	2	270,8,	0,379	-6.69	-8.26	-0.545
3	11976866	11977106	AT3G30390	0	-	11976866	11977106	0	1	240,	0	-6.47	-8.01	-0.347
3	14093280	14093670	AT3G33530	0	+	14093280	14093670	0	1	390,	0	-2.6	-3.57	-0.497
3	15664332	15664712	AT3G43810	0	-	15664332	15664712	0	1	380,	0	-4.03	-5.24	-0.213
3	15799933	15800272	AT3G44010	0	-	15799933	15800272	0	2	250,9,	0,330	-3.76	-4.92	-0.194
3	15988926	15989166	AT3G44310	1e-100	+	15988926	15989166	0	1	240,	0	-1.71	-2.48	-0.202
3	16291246	16291446	AT3G44735	5e-25	-	16291246	16291446	0	1	200,	0	-1.83	-2.63	-0.496
3	16471420	16471729	AT3G45030	0	-	16471420	16471729	0	1	309,	0	-7.62	-9.26	-0.36
3	16476937	16477524	AT3G45050	0	+	16476937	16477524	0	1	587,	0	-2.26	-3.16	-0.274
3	16748131	16748570	AT3G45630	0	-	16748131	16748570	0	2	347,3,	0,436	-1.6	-2.34	-0.379
3	16792912	16793540	AT3G45740	0	+	16792912	16793540	0	3	10,84,335,	0,118,293	-1.73	-2.51	-0.439
3	16805512	16805842	AT3G45770	0	-	16805512	16805842	0	1	330,	0	-3.6	-4.73	-0.431
3	16919523	16920018	AT3G46060	0	+	16919523	16920018	0	2	49,362,	0,133	-1.41	-2.08	-0.141
3	17087655	17088753	AT3G46430	0	+	17087655	17088753	0	3	152,43,260,	0,314,838	-25.7	-28.2	-0.434
3	17241741	17242091	AT3G46820	0	-	17241741	17242091	0	1	350,	0	-7.59	-9.22	-0.729
3	17570068	17570607	AT3G47650	0	+	17570068	17570607	0	2	16,424,	0,115	-7.49	-9.12	-0.232
3	17594089	17594440	AT3G47730	0	-	17594089	17594440	0	1	351,	0	-3.96	-5.16	-0.481
3	17649229	17650124	AT3G47833	0	+	17649229	17650124	0	2	66,351,	0,544	-3.88	-5.07	-0.258
3	17650289	17651662	AT3G47836	0	-	17650289	17651662	0	2	216,51,	0,1322	-2.78	-3.79	-0.229
3	17687301	17687631	AT3G47930	4e-62	+	17687301	17687631	0	1	330,	0	-1.71	-2.48	-0.648
3	17716893	17717212	AT3G48000	0	-	17716893	17717212	0	1	319,	0	-3.73	-4.89	-0.287
3	17779182	17779601	AT3G48140	0	+	17779182	17779601	0	1	419,	0	-12.9	-15	-0.186
3	17919785	17920305	AT3G48380	0	+	17919785	17920305	0	2	63,436,	0,84	-2.28	-3.18	-0.387
3	18001332	18001553	AT3G48560	0	-	18001332	18001553	0	1	221,	0	-1.5	-2.22	-0.216
3	18008632	18008852	AT3G48590	1e-171	-	18008632	18008852	0	1	220,	0	-4.52	-5.81	-0.714
3	18284836	18285116	AT3G49310	1e-148	-	18284836	18285116	0	1	280,	0	-2.77	-3.78	-0.78
3	18400229	18400640	AT3G49630	0	+	18400229	18400640	0	1	411,	0	-2.48	-3.43	-0.596
3	18400296	18400835	AT3G49640	0	-	18400296	18400835	0	1	539,	0	-2.84	-3.86	-0.605
3	18759567	18760651	AT3G50550	1e-171	+	18759567	18760651	0	4	49,143,51,387,	0,134,514,697	-2.83	-3.85	-0.358
3	18957613	18957963	AT3G51050	0	+	18957613	18957963	0	1	350,	0	-1.56	-2.3	-0.312
3	18996665	18997590	AT3G51130	0	+	18996665	18997590	0	4	6,105,66,243,	0,260,467,682	-2.55	-3.52	-0.315
3	19030316	19030566	AT3G51250	1.6e-89	+	19030316	19030566	0	1	250,	0	-1.77	-2.55	-0.636
3	19071791	19072231	AT3G51370	0	+	19071791	19072231	0	1	440,	0	-4.52	-5.81	-0.265
3	19130857	19131196	AT3G51580	6.3e-65	-	19130857	19131196	0	1	339,	0	-2.23	-3.12	-0.627
3	19209624	19209923	AT3G51790	5e-97	-	19209624	19209923	0	1	299,	0	-1.41	-2.09	-0.498
3	19331493	19331970	AT3G52120	0	+	19331493	19331970	0	2	140,259,	0,218	-1.91	-2.73	-0.295
3	19397827	19398444	AT3G52300	0	+	19397827	19398444	0	2	79,427,	0,190	-2.03	-2.88	-0.0871
3	19542907	19543318	AT3G52730	0	-	19542907	19543318	0	2	289,50,	0,361	-5.1	-6.47	-0.206
3	19630106	19630405	AT3G52940	0	-	19630106	19630405	0	1	299,	0	-4.35	-5.61	-0.726
3	19685434	19685834	AT3G53100	1e-99	-	19685434	19685834	0	2	156,93,	0,307	-1.4	-2.08	-0.411
3	19819253	19819503	AT3G53460	0	-	19819253	19819503	0	1	250,	0	-1.95	-2.78	-0.123
3	19831559	19831770	AT3G53480	2.5e-34	+	19831559	19831770	0	1	211,	0	-2.63	-3.61	-0.972
3	19843882	19844392	AT3G53520	0	+	19843882	19844392	0	1	510,	0	-4.99	-6.35	-0.484
3	19876261	19876541	AT3G53610	0	-	19876261	19876541	0	1	280,	0	-2.49	-3.45	-0.342
3	19884514	19885230	AT3G53630	7.9e-19	+	19884514	19885230	0	2	49,141,	0,575	-4.05	-5.26	-0.742
3	19903293	19903573	AT3G53710	2.5e-31	-	19903293	19903573	0	1	280,	0	-1.77	-2.56	-0.457
3	19913680	19914078	AT3G53740	0	-	19913680	19914078	0	2	277,11,	0,387	-4.98	-6.34	-0.192
3	20079809	20080374	AT3G54230	0	+	20079809	20080374	0	2	70,421,	0,144	-3.18	-4.26	-0.552
3	20216943	20217643	AT3G54610	0	+	20216943	20217643	0	3	25,142,332,	0,137,368	-1.96	-2.78	-0.564
3	20223153	20223453	AT3G54640	0	-	20223153	20223453	0	1	300,	0	-1.91	-2.73	-0.219
3	20247702	20248012	AT3G54690	2e-40	+	20247702	20248012	0	1	310,	0	-3.65	-4.8	-0.567
3	20311524	20311854	AT3G54826	1.6e-72	+	20311524	20311854	0	1	330,	0	-2.6	-3.57	-0.49
3	20336716	20337233	AT3G54880	0	-	20336716	20337233	0	2	415,6,	0,511	-13.1	-15.2	-0.562
3	20348249	20348659	AT3G54920	0	+	20348249	20348659	0	1	410,	0	-11	-12.9	-0.45
3	20452939	20453288	AT3G55170	0	-	20452939	20453288	0	1	349,	0	-4.9	-6.24	-0.349
3	20492556	20493096	AT3G55260	0	+	20492556	20493096	0	2	16,414,	0,126	-1.4	-2.07	-0.271
3	20555889	20556520	AT3G55440	0	+	20555889	20556520	0	2	47,493,	0,138	-4.08	-5.3	-0.135
3	20572005	20572395	AT3G55490	0	-	20572005	20572395	0	2	275,5,	0,385	-1.51	-2.22	-0.576
3	20828839	20829270	AT3G56130	0	+	20828839	20829270	0	1	431,	0	-1.81	-2.6	-0.213
3	20851803	20852074	AT3G56200	2.5e-76	+	20851803	20852074	0	1	271,	0	-2.89	-3.91	-0.827
3	20852459	20852870	AT3G56210	0	-	20852459	20852870	0	2	250,40,	0,371	-2.41	-3.34	-0.395
3	20878574	20878822	AT3G56290	1.6e-64	-	20878574	20878822	0	1	248,	0	-1.41	-2.09	-0.498
3	20936108	20936436	AT3G56470	1e-153	+	20936108	20936436	0	2	176,44,	0,284	-3.45	-4.57	-0.896
3	20936137	20936367	AT3G56480	1e-154	-	20936137	20936367	0	1	230,	0	-2.16	-3.04	-0.628
3	20942879	20943469	AT3G56490	0	+	20942879	20943469	0	2	68,408,	0,182	-7.83	-9.5	-0.408
3	20993095	20993686	AT3G56680	0	+	20993095	20993686	0	2	50,291,	0,300	-1.34	-2	-0.198
3	21012890	21013031	AT3G56720	1.6e-16	+	21012890	21013031	0	1	141,	0	-1.87	-2.68	-0.637
3	21039794	21040103	AT3G56820	1e-113	-	21039794	21040103	0	1	309,	0	-1.58	-2.32	-0.624
3	21046263	21047189	AT3G56850	0	-	21046263	21047189	0	3	371,72,36,	0,735,890	-1.41	-2.1	-0.28
3	21050133	21050414	AT3G56860	2.5e-60	-	21050133	21050414	0	1	281,	0	-3.18	-4.25	-0.66
3	21075742	21076315	AT3G56930	0	+	21075742	21076315	0	2	133,328,	0,245	-3.93	-5.13	-0.595
3	21093722	21094297	AT3G57000	0	+	21093722	21094297	0	3	4,58,268,	0,145,307	-1.69	-2.46	-0.352
3	21111739	21112030	AT3G57050	6.3e-72	-	21111739	21112030	0	1	291,	0	-1.87	-2.69	-0.412
3	21407821	21408131	AT3G57800	1e-211	-	21407821	21408131	0	1	310,	0	-1.51	-2.23	-0.301
3	21417700	21417961	AT3G57810	7.9e-73	+	21417700	21417961	0	1	261,	0	-1.62	-2.36	-0.663
3	21545756	21546180	AT3G58180	0	+	21545756	21546180	0	2	109,232,	0,192	-1.46	-2.16	-0.292
3	21686800	21687369	AT3G58640	0	-	21686800	21687369	0	2	435,35,	0,534	-4.31	-5.56	-0.535
3	21703424	21703734	AT3G58670	0	-	21703424	21703734	0	1	310,	0	-1.94	-2.77	-0.457
3	21718237	21718605	AT3G58730	0	-	21718237	21718605	0	1	368,	0	-1.65	-2.41	-0.14
3	21934961	21935231	AT3G59350	1e-246	+	21934961	21935231	0	1	270,	0	-3.61	-4.75	-0.338
3	21995649	21996251	AT3G59540	0	-	21995649	21996251	0	2	270,28,	0,574	-5.57	-7	-0.221
3	22165609	22165919	AT3G60030	0	-	22165609	22165919	0	1	310,	0	-2.55	-3.52	-0.434
3	22312287	22312909	AT3G60360	0	-	22312287	22312909	0	3	282,100,76,	0,363,546	-2.19	-3.08	-0.356
3	22401942	22402724	AT3G60600	0	+	22401942	22402724	0	2	48,430,	0,352	-9.43	-11.2	-0.354
3	22570987	22571277	AT3G61010	9.98012604599318e-322	-	22570987	22571277	0	1	290,	0	-1.31	-1.96	-0.598
3	22600587	22601402	AT3G61050	0	+	22600587	22601402	0	2	600,10,	0,805	-4.2	-5.44	-0.191
3	22657484	22657703	AT3G61200	0	-	22657484	22657703	0	1	219,	0	-1.44	-2.13	-0.224
3	22675219	22675764	AT3G61260	0	-	22675219	22675764	0	2	378,79,	0,466	-4.7	-6.01	-0.151
3	22756126	22756751	AT3G61480	1e-117	+	22756126	22756751	0	3	11,63,377,	0,102,248	-1.39	-2.07	-0.503
3	22797803	22798324	AT3G61600	0	+	22797803	22798324	0	1	521,	0	-7.6	-9.24	-0.436
3	22838498	22839188	AT3G61700	0	+	22838498	22839188	0	2	42,447,	0,243	-2.31	-3.22	-0.486
3	22903748	22904117	AT3G61870	0	+	22903748	22904117	0	1	369,	0	-2.77	-3.77	-0.248
3	23001059	23001464	AT3G62120	0	-	23001059	23001464	0	2	232,79,	0,326	-1.67	-2.43	-0.182
3	23006625	23006986	AT3G62130	0	+	23006625	23006986	0	1	361,	0	-2.16	-3.05	-0.395
3	23132902	23133248	AT3G62530	0	+	23132902	23133248	0	2	16,255,	0,91	-1.55	-2.28	-0.175
3	23223059	23224077	AT3G62790	0	-	23223059	23224077	0	2	363,6,	0,1012	-4.98	-6.34	-0.285
3	23235196	23235567	AT3G62830	0	+	23235196	23235567	0	1	371,	0	-12	-14	-0.595
3	23415260	23415659	AT3G63400	0	+	23415260	23415659	0	1	399,	0	-1.85	-2.66	-0.262
3	23455518	23456078	AT3G63520	0	+	23455518	23456078	0	3	65,112,212,	0,158,348	-3.98	-5.18	-0.188
4	37764	38384	AT4G00100	0	+	37764	38384	0	2	73,295,	0,325	-3.4	-4.5	-0.145
4	162932	163023	AT4G00360	0	+	162932	163023	0	1	91,	0	-2.57	-3.54	-1.19
4	170256	170950	AT4G00380	1e-175	+	170256	170950	0	2	194,236,	0,458	-1.35	-2.01	-0.586
4	250899	252150	AT4G00585	0	-	250899	252150	0	2	347,43,	0,1208	-10.4	-12.3	-0.323
4	355240	355580	AT4G00840	0	-	355240	355580	0	1	340,	0	-1.84	-2.65	-0.518
4	568752	569122	AT4G01370	0	+	568752	569122	0	1	370,	0	-2.38	-3.3	-0.263
4	627719	628070	AT4G01480	0	+	627719	628070	0	1	351,	0	-3.52	-4.65	-0.316
4	696825	697176	AT4G01610	0	+	696825	697176	0	1	351,	0	-2.08	-2.94	-0.222
4	796085	796385	AT4G01850	0	-	796085	796385	0	1	300,	0	-2.33	-3.25	-0.223
4	851093	851591	AT4G01960	0	-	851093	851591	0	2	351,29,	0,469	-2.8	-3.81	-0.502
4	896777	897359	AT4G02030	0	+	896777	897359	0	2	150,310,	0,272	-1.44	-2.14	-0.273
4	922481	922759	AT4G02080	0	+	922481	922759	0	1	278,	0	-5.38	-6.78	-0.299
4	991125	991506	AT4G02260	0	+	991125	991506	0	1	381,	0	-2.3	-3.21	-0.353
4	1073782	1074830	AT4G02450	0	-	1073782	1074830	0	4	317,136,128,46,	0,538,767,1002	-4.19	-5.43	-0.121
4	1146991	1147462	AT4G02600	0	+	1146991	1147462	0	1	471,	0	-2.86	-3.89	-0.395
4	1155718	1156286	AT4G02640	1e-198	+	1155718	1156286	0	1	568,	0	-2.96	-4	-0.374
4	1497565	1497786	AT4G03400	1e-33	-	1497565	1497786	0	1	221,	0	-3.49	-4.61	-0.909
4	1585284	1585980	AT4G03560	0	+	1585284	1585980	0	3	69,38,383,	0,189,313	-8.22	-9.93	-0.394
4	1888827	1889255	AT4G03960	1e-229	+	1888827	1889255	0	1	428,	0	-9.01	-10.8	-0.766
4	2227684	2227874	AT4G04460	0	+	2227684	2227874	0	1	190,	0	-1.66	-2.41	-0.533
4	2433046	2433635	AT4G04780	1e-253	+	2433046	2433635	0	2	45,315,	0,274	-3.82	-5	-0.689
4	2908023	2908611	AT4G05590	1e-142	+	2908023	2908611	0	2	67,360,	0,228	-25.1	-27.6	-1.64
4	4825272	4825813	AT4G07990	0	-	4825272	4825813	0	1	541,	0	-2.66	-3.65	-0.489
4	5173055	5173747	AT4G08180	0	+	5173055	5173747	0	2	42,558,	0,134	-1.39	-2.07	-0.248
4	5187814	5188251	AT4G08230	0	-	5187814	5188251	0	2	267,71,	0,366	-9.61	-11.4	-0.47
4	5255149	5255308	AT4G08330	2.5e-28	-	5255149	5255308	0	1	159,	0	-1.33	-1.98	-0.695
4	5615990	5616230	AT4G08810	0	-	5615990	5616230	0	1	240,	0	-2.56	-3.53	-0.554
4	6101476	6101686	AT4G09650	1.3e-63	+	6101476	6101686	0	1	210,	0	-7.18	-8.79	-0.4
4	6148339	6148814	AT4G09750	1e-222	+	6148339	6148814	0	2	61,327,	0,148	-2.3	-3.21	-0.468
4	6190403	6190833	AT4G09830	0	+	6190403	6190833	0	1	430,	0	-18.7	-21	-0.582
4	6324091	6324694	AT4G10140	0	+	6324091	6324694	0	2	23,438,	0,165	-1.36	-2.02	-0.214
4	6345379	6345610	AT4G10170	5e-14	+	6345379	6345610	0	1	231,	0	-1.45	-2.15	-0.73
4	6658864	6659265	AT4G10840	9.98012604599318e-322	+	6658864	6659265	0	1	401,	0	-2.83	-3.85	-0.284
4	6702762	6703052	AT4G10925	1e-214	-	6702762	6703052	0	1	290,	0	-3.04	-4.1	-0.666
4	6851243	6851763	AT4G11260	0	-	6851243	6851763	0	2	379,39,	0,481	-4.27	-5.52	-0.253
4	6947515	6947875	AT4G11420	0	-	6947515	6947875	0	1	360,	0	-4.39	-5.66	-0.345
4	7074625	7075537	AT4G11740	0	+	7074625	7075537	0	3	113,57,389,	0,199,523	-2.04	-2.89	-0.372
4	7287067	7287578	AT4G12230	0	+	7287067	7287578	0	1	511,	0	-12.5	-14.5	-0.612
4	7321197	7321575	AT4G12340	0	-	7321197	7321575	0	1	378,	0	-4.35	-5.61	-0.51
4	7349708	7349938	AT4G12420	1e-157	-	7349708	7349938	0	1	230,	0	-1.55	-2.27	-0.237
4	7606456	7606537	AT4G13020	3.2e-06	+	7606456	7606537	0	1	81,	0	-1.51	-2.22	-0.932
4	7650122	7650518	AT4G13150	0	-	7650122	7650518	0	2	290,30,	0,366	-1.31	-1.96	-0.351
4	7731836	7733201	AT4G13270	0	+	7731836	7733201	0	3	16,72,302,	0,586,1063	-3.32	-4.42	-0.427
4	7787661	7788119	AT4G13400	0	-	7787661	7788119	0	1	458,	0	-1.44	-2.13	-0.566
4	7856796	7857045	AT4G13500	0	-	7856796	7857045	0	1	249,	0	-3.42	-4.53	-0.274
4	7864458	7864895	AT4G13520	0	+	7864458	7864895	0	1	437,	0	-8.41	-10.1	-0.263
4	7924696	7925287	AT4G13615	0	+	7924696	7925287	0	2	71,376,	0,215	-18.6	-20.9	-0.354
4	7993006	7993496	AT4G13780	0	-	7993006	7993496	0	1	490,	0	-2.65	-3.63	-0.369
4	8172768	8173417	AT4G14160	0	+	8172768	8173417	0	2	12,538,	0,111	-7.88	-9.55	-0.456
4	8366119	8366750	AT4G14570	0	+	8366119	8366750	0	3	41,77,292,	0,155,339	-1.59	-2.33	-0.345
4	8553085	8553618	AT4G14965	0	+	8553085	8553618	0	2	13,418,	0,115	-1.87	-2.68	-0.258
4	8619340	8619648	AT4G15093	1e-137	+	8619340	8619648	0	1	308,	0	-1.6	-2.34	-0.297
4	8819372	8819733	AT4G15415	1e-219	+	8819372	8819733	0	1	361,	0	-3.95	-5.15	-0.688
4	8845390	8845810	AT4G15470	0	+	8845390	8845810	0	1	420,	0	-2.06	-2.92	-0.182
4	8864644	8864989	AT4G15530	1e-265	-	8864644	8864989	0	2	229,2,	0,343	-8.97	-10.7	-0.957
4	8875108	8875378	AT4G15540	1e-209	+	8875108	8875378	0	1	270,	0	-4.52	-5.81	-0.7
4	8877619	8877860	AT4G15550	0	-	8877619	8877860	0	1	241,	0	-1.81	-2.6	-0.315
4	9036973	9037134	AT4G15930	1e-140	+	9036973	9037134	0	1	161,	0	-4.99	-6.34	-0.568
4	9039753	9040370	AT4G15940	0	+	9039753	9040370	0	3	3,115,320,	0,102,297	-3.31	-4.41	-0.298
4	9107859	9108159	AT4G16100	0	+	9107859	9108159	0	1	300,	0	-4.4	-5.68	-0.994
4	9127404	9127898	AT4G16130	0	+	9127404	9127898	0	2	55,356,	0,138	-3.27	-4.36	-0.501
4	9172859	9173129	AT4G16190	2e-34	+	9172859	9173129	0	1	270,	0	-6.2	-7.71	-0.33
4	9255894	9256214	AT4G16380	7.9e-21	+	9255894	9256214	0	1	320,	0	-5.64	-7.07	-0.592
4	9303666	9305141	AT4G16510	0	+	9303666	9305141	0	2	39,410,	0,1065	-1.47	-2.17	-0.376
4	9424593	9425013	AT4G16760	0	-	9424593	9425013	0	1	420,	0	-1.48	-2.19	-0.212
4	9826700	9827327	AT4G17640	0	+	9826700	9827327	0	2	8,470,	0,157	-6.29	-7.8	-0.346
4	9862443	9862852	AT4G17720	0	-	9862443	9862852	0	1	409,	0	-1.55	-2.28	-0.257
4	9917666	9918243	AT4G17830	0	+	9917666	9918243	0	3	55,34,301,	0,161,276	-1.3	-1.95	-0.18
4	9938952	9939423	AT4G17890	0	+	9938952	9939423	0	1	471,	0	-3.74	-4.91	-0.418
4	10012390	10012862	AT4G18030	0	-	10012390	10012862	0	2	295,36,	0,436	-32.5	-35.3	-0.89
4	10032623	10032774	AT4G18070	1e-86	+	10032623	10032774	0	1	151,	0	-2.46	-3.4	-0.497
4	10150437	10151218	AT4G18370	0	+	10150437	10151218	0	3	10,75,274,	0,335,507	-2.59	-3.56	-0.301
4	10201305	10201787	AT4G18465	1e-232	+	10201305	10201787	0	2	39,321,	0,161	-1.84	-2.65	-0.524
4	10220210	10220550	AT4G18530	1e-81	+	10220210	10220550	0	1	340,	0	-1.45	-2.14	-0.508
4	10234259	10234693	AT4G18570	0	+	10234259	10234693	0	2	50,291,	0,143	-5.23	-6.62	-0.639
4	10303091	10303432	AT4G18730	0	+	10303091	10303432	0	1	341,	0	-3.17	-4.25	-0.157
4	10319960	10320160	AT4G18800	3.2e-19	-	10319960	10320160	0	1	200,	0	-3.09	-4.15	-1.03
4	10333746	10334383	AT4G18820	0	+	10333746	10334383	0	3	11,64,395,	0,91,242	-2.12	-3	-0.55
4	10377876	10378047	AT4G18950	2e-68	+	10377876	10378047	0	1	171,	0	-7.33	-8.95	-1.12
4	10378066	10378386	AT4G18950	0	+	10378066	10378386	0	1	320,	0	-2.37	-3.3	-0.485
4	10411515	10411962	AT4G19010	0	-	10411515	10411962	0	2	325,34,	0,413	-1.46	-2.16	-0.55
4	10504710	10505217	AT4G19210	0	+	10504710	10505217	0	2	81,319,	0,188	-11.5	-13.5	-0.507
4	10687225	10687686	AT4G19640	0	-	10687225	10687686	0	2	316,53,	0,408	-2.31	-3.22	-0.177
4	10729367	10729768	AT4G19710	0	+	10729367	10729768	0	1	401,	0	-1.74	-2.52	-0.338
4	10772394	10772694	AT4G19830	0	-	10772394	10772694	0	1	300,	0	-2.36	-3.28	-0.478
4	10864263	10864755	AT4G20070	0	+	10864263	10864755	0	2	22,349,	0,143	-7.31	-8.93	-0.748
4	10887983	10889156	AT4G20150	0	-	10887983	10889156	0	2	562,5,	0,1168	-3.78	-4.95	-0.198
4	11006110	11006828	AT4G20380	0	+	11006110	11006828	0	3	35,72,432,	0,127,286	-5.73	-7.18	-0.475
4	11013888	11014410	AT4G20410	0	-	11013888	11014410	0	2	303,57,	0,465	-2.3	-3.21	-0.252
4	11107510	11107963	AT4G20720	2e-79	+	11107510	11107963	0	2	33,297,	0,156	-1.43	-2.11	-0.542
4	11218733	11218903	AT4G20980	1e-187	+	11218733	11218903	0	1	170,	0	-4.23	-5.48	-0.65
4	11335495	11335765	AT4G21280	0	+	11335495	11335765	0	1	270,	0	-7.87	-9.54	-0.26
4	11458687	11459057	AT4G21534	6.3e-80	+	11458687	11459057	0	1	370,	0	-1.45	-2.15	-0.442
4	11477428	11477797	AT4G21580	0	+	11477428	11477797	0	1	369,	0	-1.39	-2.07	-0.203
4	11505882	11506502	AT4G21660	0	-	11505882	11506502	0	2	451,70,	0,550	-4.06	-5.28	-0.313
4	11656557	11657034	AT4G21980	0	+	11656557	11657034	0	2	60,329,	0,148	-3	-4.05	-0.227
4	11659592	11659982	AT4G22000	0	-	11659592	11659982	0	1	390,	0	-4.08	-5.31	-0.389
4	11792446	11793137	AT4G22310	0	+	11792446	11793137	0	2	4,545,	0,146	-2.3	-3.21	-0.215
4	11799477	11799886	AT4G22330	0	+	11799477	11799886	0	1	409,	0	-5.28	-6.68	-0.46
4	12192884	12193572	AT4G23330	9.999987484956e-319	+	12192884	12193572	0	3	39,45,256,	0,257,432	-1.48	-2.18	-0.447
4	12222287	12222408	AT4G23400	1e-19	+	12222287	12222408	0	1	121,	0	-9.57	-11.4	-1.38
4	12228487	12228698	AT4G23420	3.2e-30	+	12228487	12228698	0	1	211,	0	-1.49	-2.2	-1.05
4	12351074	12351624	AT4G23710	0	+	12351074	12351624	0	2	26,414,	0,136	-1.4	-2.08	-0.124
4	12397077	12397257	AT4G23820	4e-68	-	12397077	12397257	0	1	180,	0	-3.46	-4.58	-0.546
4	12403483	12403920	AT4G23850	0	-	12403483	12403920	0	2	293,57,	0,380	-9.43	-11.3	-0.345
4	12499628	12499858	AT4G24050	2.5e-20	+	12499628	12499858	0	1	230,	0	-1.4	-2.07	-0.661
4	12541918	12542429	AT4G24160	9.99999999998465e-313	+	12541918	12542429	0	2	71,348,	0,163	-2.8	-3.82	-0.392
4	12620255	12620714	AT4G24400	0	+	12620255	12620714	0	2	34,335,	0,124	-1.79	-2.58	-0.317
4	12662790	12663287	AT4G24520	0	-	12662790	12663287	0	2	355,56,	0,441	-3.75	-4.92	-0.309
4	12849690	12850011	AT4G24990	0	-	12849690	12850011	0	1	321,	0	-23.4	-25.8	-0.724
4	13027004	13027484	AT4G25500	0	+	13027004	13027484	0	2	125,275,	0,205	-4.05	-5.26	-0.334
4	13102691	13103261	AT4G25730	0	-	13102691	13103261	0	1	570,	0	-2.15	-3.03	-0.242
4	13134806	13134986	AT4G25830	4e-13	+	13134806	13134986	0	1	180,	0	-1.57	-2.31	-0.745
4	13188808	13189435	AT4G25970	0	+	13188808	13189435	0	2	49,422,	0,205	-5.98	-7.46	-0.374
4	13286510	13287232	AT4G26240	0	-	13286510	13287232	0	2	600,19,	0,703	-1.82	-2.62	-0.217
4	13308175	13308306	AT4G26288	0	+	13308175	13308306	0	1	131,	0	-2.26	-3.16	-0.496
4	13308175	13308466	AT4G26300	0	-	13308175	13308466	0	1	291,	0	-1.41	-2.09	-0.214
4	13447456	13448162	AT4G26650	0	+	13447456	13448162	0	2	25,584,	0,122	-2.64	-3.62	-0.326
4	13593923	13594268	AT4G27090	0	-	13593923	13594268	0	2	237,14,	0,331	-5.27	-6.66	-0.216
4	13690773	13691152	AT4G27350	0	-	13690773	13691152	0	1	379,	0	-9.21	-11	-1.11
4	13702065	13703165	AT4G27380	0	+	13702065	13703165	0	3	4,109,357,	0,119,743	-3.63	-4.77	-0.343
4	13841246	13841526	AT4G27745	7.9e-99	+	13841246	13841526	0	1	280,	0	-3.35	-4.45	-0.618
4	13935637	13936205	AT4G28025	0	-	13935637	13936205	0	3	249,102,39,	0,334,529	-21.3	-23.7	-0.532
4	14110336	14110706	AT4G28540	0	+	14110336	14110706	0	1	370,	0	-2.02	-2.86	-0.283
4	14181727	14182168	AT4G28710	0	+	14181727	14182168	0	1	441,	0	-4.55	-5.84	-0.562
4	14351919	14352059	AT4G29120	1.1e-08	+	14351919	14352059	0	1	140,	0	-1.96	-2.79	-1.2
4	14464402	14465255	AT4G29380	0	+	14464402	14465255	0	2	10,740,	0,113	-6.1	-7.6	-0.275
4	14464885	14465251	AT4G29390	0	-	14464885	14465251	0	1	366,	0	-6.14	-7.64	-0.289
4	14486004	14486334	AT4G29480	0	-	14486004	14486334	0	1	330,	0	-6.64	-8.19	-0.299
4	14562668	14563169	AT4G29735	0	-	14562668	14563169	0	2	341,67,	0,434	-1.6	-2.34	-0.127
4	14595719	14596048	AT4G29820	0	-	14595719	14596048	0	1	329,	0	-1.4	-2.08	-0.426
4	14610912	14611393	AT4G29900	0	-	14610912	14611393	0	2	317,84,	0,397	-2.22	-3.11	-0.307
4	14800362	14800911	AT4G30210	0	+	14800362	14800911	0	2	46,414,	0,135	-15.8	-18	-0.469
4	14802960	14803436	AT4G30220	0	-	14802960	14803436	0	2	209,19,	0,457	-1.82	-2.62	-0.211
4	14937889	14938199	AT4G30600	0	-	14937889	14938199	0	1	310,	0	-5.94	-7.43	-0.378
4	15020260	15020509	AT4G30845	1.6e-11	+	15020260	15020509	0	1	249,	0	-2.16	-3.04	-0.807
4	15123097	15123507	AT4G31080	0	+	15123097	15123507	0	1	410,	0	-3.2	-4.28	-0.365
4	15136938	15137219	AT4G31130	1e-160	-	15136938	15137219	0	1	281,	0	-1.4	-2.08	-0.381
4	15267510	15267881	AT4G31480	0	+	15267510	15267881	0	1	371,	0	-1.34	-2	-0.214
4	15465894	15468007	AT4G31980	6.3e-95	+	15465894	15468007	0	3	207,40,74,	0,1495,2039	-2.75	-3.75	-0.613
4	15470172	15470654	AT4G31985	0	+	15470172	15470654	0	2	19,337,	0,145	-3.61	-4.75	-0.175
4	15526127	15526426	AT4G32150	0	-	15526127	15526426	0	1	299,	0	-5.24	-6.63	-0.295
4	15573761	15573981	AT4G32260	0	-	15573761	15573981	0	1	220,	0	-12.2	-14.2	-0.269
4	15693143	15693462	AT4G32530	0	-	15693143	15693462	0	1	319,	0	-1.42	-2.11	-0.158
4	15803619	15804199	AT4G32760	0	+	15803619	15804199	0	1	580,	0	-5.42	-6.83	-0.356
4	15900309	15900559	AT4G32940	0	-	15900309	15900559	0	1	250,	0	-5.67	-7.11	-0.402
4	15951569	15952235	AT4G33060	0	+	15951569	15952235	0	2	38,422,	0,244	-1.44	-2.13	-0.285
4	16001629	16002259	AT4G33180	1e-149	+	16001629	16002259	0	3	41,68,319,	0,146,311	-2.54	-3.51	-0.535
4	16051088	16051209	AT4G33300	4e-37	-	16051088	16051209	0	1	121,	0	-1.57	-2.3	-0.654
4	16067701	16068061	AT4G33360	0	-	16067701	16068061	0	1	360,	0	-1.99	-2.83	-0.284
4	16233144	16233553	AT4G33865	0	-	16233144	16233553	0	2	259,51,	0,358	-6.19	-7.69	-0.275
4	16334727	16335187	AT4G34100	0	+	16334727	16335187	0	1	460,	0	-4.12	-5.34	-0.409
4	16342725	16343118	AT4G34120	0	+	16342725	16343118	0	2	1,300,	0,93	-3.82	-5	-0.334
4	16401528	16401829	AT4G34260	0	+	16401528	16401829	0	1	301,	0	-7.2	-8.81	-0.716
4	16402991	16403823	AT4G34265	0	+	16402991	16403823	0	2	31,369,	0,463	-2.35	-3.28	-0.308
4	16403893	16404243	AT4G34270	0	-	16403893	16404243	0	1	350,	0	-1.38	-2.05	-0.236
4	16428466	16428852	AT4G34350	0	-	16428466	16428852	0	2	280,19,	0,367	-2.34	-3.26	-0.255
4	16480926	16481157	AT4G34480	2e-28	-	16480926	16481157	0	1	231,	0	-2.95	-3.99	-0.698
4	16544502	16545134	AT4G34650	1.6e-20	+	16544502	16545134	0	3	41,43,285,	0,208,347	-1.31	-1.95	-0.759
4	16674312	16674779	AT4G35020	0	+	16674312	16674779	0	2	24,344,	0,123	-10.5	-12.5	-0.776
4	16809732	16810216	AT4G35335	9.99999983659714e-317	+	16809732	16810216	0	2	91,250,	0,234	-2.26	-3.16	-0.482
4	16833607	16834002	AT4G35410	1e-111	+	16833607	16834002	0	2	19,281,	0,114	-1.49	-2.2	-0.431
4	16856401	16856737	AT4G35490	5e-55	+	16856401	16856737	0	2	293,36,	0,300	-2.07	-2.92	-0.447
4	16898623	16898883	AT4G35600	3.2e-67	+	16898623	16898883	0	1	260,	0	-1.5	-2.21	-0.544
4	17011817	17012310	AT4G35920	0	-	17011817	17012310	0	2	341,69,	0,424	-5.92	-7.39	-0.521
4	17200402	17200593	AT4G36400	1.3e-33	+	17200402	17200593	0	1	191,	0	-3.86	-5.05	-0.959
4	17285731	17286745	AT4G36660	0	-	17285731	17286745	0	2	284,36,	0,978	-4.94	-6.29	-0.594
4	17309439	17309867	AT4G36720	0	+	17309439	17309867	0	2	31,297,	0,131	-5.69	-7.14	-0.387
4	17309641	17310058	AT4G36730	0	-	17309641	17310058	0	2	298,12,	0,405	-5.95	-7.44	-0.341
4	17329627	17330383	AT4G36760	0	+	17329627	17330383	0	4	97,397,6,39,	0,184,587,717	-8.85	-10.6	-0.428
4	17352764	17352965	AT4G36840	6.3e-13	+	17352764	17352965	0	1	201,	0	-1.43	-2.12	-1.09
4	17456946	17457357	AT4G37040	0	+	17456946	17457357	0	1	411,	0	-1.71	-2.48	-0.257
4	18010454	18010903	AT4G38500	0	+	18010454	18010903	0	1	449,	0	-3.34	-4.44	-0.501
4	18069543	18069813	AT4G38670	3.2e-25	-	18069543	18069813	0	1	270,	0	-2.04	-2.89	-1.04
4	18214635	18215194	AT4G39080	0	+	18214635	18215194	0	1	559,	0	-1.62	-2.36	-0.117
4	18217957	18218277	AT4G39100	1e-89	-	18217957	18218277	0	1	320,	0	-2.1	-2.96	-0.353
4	18511590	18511990	AT4G39910	0	-	18511590	18511990	0	1	400,	0	-2.53	-3.49	-0.349
5	172346	172467	AT5G01410	5e-18	-	172346	172467	0	1	121,	0	-3.28	-4.37	-0.598
5	190003	190531	AT5G01460	0	+	190003	190531	0	1	528,	0	-3.51	-4.63	-0.425
5	402403	402920	AT5G02040	0	+	402403	402920	0	2	74,365,	0,152	-1.91	-2.73	-0.325
5	424455	424585	AT5G00820	1e-25	+	424455	424585	0	1	130,	0	-1.42	-2.1	-0.654
5	482148	482882	AT5G02310	0	+	482148	482882	0	3	70,69,402,	0,175,332	-4.38	-5.64	-0.615
5	523855	524026	AT5G02420	4.1e-06	+	523855	524026	0	1	171,	0	-1.31	-1.96	-1.03
5	634266	635240	AT5G02790	0	+	634266	635240	0	3	31,81,385,	0,123,589	-6.29	-7.8	-0.219
5	651639	651979	AT5G02840	0	+	651639	651979	0	1	340,	0	-1.53	-2.25	-0.274
5	668633	668744	AT5G02880	1.3e-08	+	668633	668744	0	1	111,	0	-4.31	-5.57	-1.46
5	693108	693298	AT5G02960	0	-	693108	693298	0	1	190,	0	-4.01	-5.21	-0.251
5	710117	710408	AT5G03040	9.99999999999948e-312	-	710117	710408	0	1	291,	0	-5.03	-6.39	-0.544
5	793014	793404	AT5G03280	0	+	793014	793404	0	1	390,	0	-1.8	-2.6	-0.337
5	795839	796218	AT5G03290	0	+	795839	796218	0	1	379,	0	-2.81	-3.82	-0.24
5	809286	809417	AT5G03330	3.2e-11	+	809286	809417	0	1	131,	0	-1.67	-2.43	-0.841
5	814559	814740	AT5G03345	0	+	814559	814740	0	1	181,	0	-2.73	-3.73	-0.344
5	848584	848914	AT5G03420	0	+	848584	848914	0	1	330,	0	-1.72	-2.49	-0.356
5	856864	857183	AT5G03440	1e-240	-	856864	857183	0	1	319,	0	-4.19	-5.42	-0.923
5	863240	863390	AT5G03455	4e-31	+	863240	863390	0	1	150,	0	-4.24	-5.49	-0.526
5	885091	885451	AT5G03520	0	+	885091	885451	0	1	360,	0	-9.8	-11.7	-0.366
5	893697	894205	AT5G03540	0	+	893697	894205	0	2	3,407,	0,101	-11.5	-13.5	-0.756
5	974439	975018	AT5G03730	0	-	974439	975018	0	1	579,	0	-3.48	-4.6	-0.298
5	1147081	1147781	AT5G04170	0	+	1147081	1147781	0	2	3,367,	0,333	-17.7	-20	-0.757
5	1212208	1212578	AT5G04320	1e-252	+	1212208	1212578	0	1	370,	0	-1.38	-2.05	-0.457
5	1322038	1322585	AT5G04590	0	+	1322038	1322585	0	2	89,341,	0,206	-4.48	-5.76	-0.22
5	1329462	1330151	AT5G04620	0	+	1329462	1330151	0	2	233,347,	0,342	-1.4	-2.08	-0.395
5	1402081	1402420	AT5G04830	0	-	1402081	1402420	0	1	339,	0	-5.76	-7.22	-0.452
5	1416673	1417483	AT5G04870	0	-	1416673	1417483	0	2	455,4,	0,806	-2.52	-3.48	-0.353
5	1530201	1530461	AT5G05170	0	-	1530201	1530461	0	1	260,	0	-2.04	-2.89	-0.181
5	1590826	1591760	AT5G05370	0	-	1590826	1591760	0	2	199,61,	0,873	-8.25	-9.96	-0.395
5	1607171	1607668	AT5G05435	1e-181	+	1607171	1607668	0	1	497,	0	-1.66	-2.42	-0.406
5	1663178	1663929	AT5G05570	0	+	1663178	1663929	0	4	24,104,63,309,	0,97,282,442	-1.8	-2.59	-0.46
5	1666500	1666779	AT5G05590	7.9e-71	-	1666500	1666779	0	1	279,	0	-2.64	-3.63	-0.843
5	1690620	1691220	AT5G05660	0	-	1690620	1691220	0	1	600,	0	-1.74	-2.52	-0.507
5	1921135	1921415	AT5G06290	0	+	1921135	1921415	0	1	280,	0	-1.54	-2.26	-0.186
5	1937663	1938134	AT5G06340	0	+	1937663	1938134	0	2	54,325,	0,146	-5.15	-6.52	-0.371
5	2065714	2066094	AT5G06700	0	+	2065714	2066094	0	1	380,	0	-5.98	-7.47	-0.481
5	2158019	2158569	AT5G06970	0	-	2158019	2158569	0	1	550,	0	-1.57	-2.31	-0.323
5	2203759	2204110	AT5G07090	0	+	2203759	2204110	0	1	351,	0	-1.36	-2.02	-0.0987
5	2265352	2265452	AT5G07220	0.0001	-	2265352	2265452	0	1	100,	0	-7.62	-9.26	-1.76
5	2512826	2513156	AT5G07860	1e-177	+	2512826	2513156	0	1	330,	0	-1.55	-2.28	-0.353
5	2590946	2591356	AT5G08080	0	+	2590946	2591356	0	1	410,	0	-2.35	-3.27	-0.274
5	2625608	2625967	AT5G08160	0	-	2625608	2625967	0	1	359,	0	-5.1	-6.47	-0.504
5	2669424	2669923	AT5G08300	0	+	2669424	2669923	0	2	15,394,	0,105	-4.61	-5.91	-0.295
5	2759346	2759834	AT5G08530	0	-	2759346	2759834	0	2	265,5,	0,483	-7.12	-8.72	-0.382
5	2770841	2771260	AT5G08560	0	-	2770841	2771260	0	1	419,	0	-6.62	-8.18	-0.59
5	2926977	2927440	AT5G09410	0	+	2926977	2927440	0	2	119,272,	0,191	-2.36	-3.29	-0.511
5	2999234	2999394	AT5G09680	1.6e-36	-	2999234	2999394	0	1	160,	0	-1.38	-2.05	-0.612
5	3057661	3057966	AT5G09830	0	-	3057661	3057966	0	1	305,	0	-5.03	-6.39	-0.346
5	3070488	3070989	AT5G09860	0	+	3070488	3070989	0	1	501,	0	-1.82	-2.62	-0.335
5	3107293	3107884	AT5G09960	0	+	3107293	3107884	0	2	96,274,	0,317	-1.65	-2.4	-0.225
5	3173469	3173817	AT5G01675	0	+	3173469	3173817	0	1	348,	0	-1.85	-2.66	-0.978
5	3173471	3173812	AT5G10140	0	-	3173471	3173812	0	1	341,	0	-2.06	-2.92	-1.05
5	3235287	3235557	AT5G10290	6.3e-82	-	3235287	3235557	0	1	270,	0	-2.38	-3.31	-0.717
5	3409338	3410076	AT5G10780	0	+	3409338	3410076	0	3	65,66,356,	0,186,382	-4.22	-5.46	-0.207
5	3636089	3636594	AT5G11390	0	+	3636089	3636594	0	2	50,320,	0,185	-7.49	-9.12	-0.986
5	3741538	3741797	AT5G11630	0	+	3741538	3741797	0	1	259,	0	-1.77	-2.56	-0.51
5	3760395	3760913	AT5G11680	0	+	3760395	3760913	0	2	39,382,	0,136	-1.99	-2.83	-0.237
5	3810211	3810748	AT5G11810	0	+	3810211	3810748	0	2	46,395,	0,142	-4.33	-5.59	-0.494
5	3856414	3857053	AT5G11950	0	+	3856414	3857053	0	2	46,334,	0,305	-3.85	-5.04	-0.448
5	3941557	3941847	AT5G12200	0	-	3941557	3941847	0	1	290,	0	-2.83	-3.84	-0.368
5	3958890	3959647	AT5G12240	0	-	3958890	3959647	0	3	283,60,16,	0,373,741	-16.9	-19.1	-0.734
5	3983577	3984112	AT5G12320	0	+	3983577	3984112	0	3	12,50,325,	0,85,210	-1.79	-2.58	-0.273
5	4010770	4010999	AT5G12390	1e-303	-	4010770	4010999	0	1	229,	0	-3.5	-4.62	-0.685
5	4059270	4059420	AT5G12850	3e-07	+	4059270	4059420	0	1	150,	0	-2.48	-3.44	-0.803
5	4136209	4136688	AT5G13030	0	+	4136209	4136688	0	1	479,	0	-4.62	-5.91	-0.318
5	4301821	4302111	AT5G13420	0	-	4301821	4302111	0	1	290,	0	-1.78	-2.57	-0.281
5	4305135	4305505	AT5G13430	0	-	4305135	4305505	0	1	370,	0	-3.03	-4.08	-0.288
5	4340315	4341088	AT5G13500	0	+	4340315	4341088	0	2	107,324,	0,449	-1.69	-2.45	-0.257
5	4441210	4441561	AT5G13750	1.6e-67	+	4441210	4441561	0	1	351,	0	-4.02	-5.23	-0.849
5	4447286	4447476	AT5G13770	0	+	4447286	4447476	0	1	190,	0	-5.42	-6.84	-0.668
5	4447298	4447646	AT5G13780	0	-	4447298	4447646	0	1	348,	0	-2.85	-3.87	-0.264
5	4543107	4543377	AT5G14080	1e-269	-	4543107	4543377	0	1	270,	0	-1.5	-2.21	-0.582
5	4731253	4731671	AT5G14680	0	-	4731253	4731671	0	1	418,	0	-1.68	-2.44	-0.258
5	4817481	4817881	AT5G14880	1e-170	+	4817481	4817881	0	1	400,	0	-1.42	-2.11	-0.449
5	4960954	4961085	AT5G15270	1.3e-18	+	4960954	4961085	0	1	131,	0	-2.73	-3.72	-1.26
5	5003285	5003545	AT5G15410	1e-185	-	5003285	5003545	0	1	260,	0	-2.96	-4	-0.521
5	5132877	5133257	AT5G15730	0	+	5132877	5133257	0	1	380,	0	-3.41	-4.52	-0.62
5	5260710	5260881	AT5G16110	1e-166	-	5260710	5260881	0	1	171,	0	-1.59	-2.33	-0.215
5	5359386	5359716	AT5G16380	1e-286	-	5359386	5359716	0	1	330,	0	-2.77	-3.78	-0.662
5	5381118	5381436	AT5G16480	0	-	5381118	5381436	0	1	318,	0	-2.09	-2.95	-0.493
5	5394262	5394573	AT5G16510	1e-102	+	5394262	5394573	0	1	311,	0	-1.63	-2.38	-0.338
5	5510902	5511072	AT5G16760	1.6e-17	+	5510902	5511072	0	1	170,	0	-2	-2.84	-0.51
5	5532875	5533279	AT5G16830	0	-	5532875	5533279	0	2	266,43,	0,361	-1.61	-2.36	-0.199
5	5554600	5554919	AT5G16890	0	+	5554600	5554919	0	1	319,	0	-1.34	-2	-0.446
5	5612544	5613074	AT5G17060	0	+	5612544	5613074	0	1	530,	0	-2.55	-3.52	-0.543
5	5686842	5687352	AT5G17290	0	-	5686842	5687352	0	1	510,	0	-1.96	-2.79	-0.347
5	5786492	5786883	AT5G17550	0	-	5786492	5786883	0	2	296,13,	0,378	-2.29	-3.2	-0.499
5	5789149	5789319	AT5G17560	1e-220	+	5789149	5789319	0	1	170,	0	-6.86	-8.44	-0.658
5	5789556	5789964	AT5G17560	0	+	5789556	5789964	0	1	408,	0	-3.1	-4.16	-0.288
5	5794380	5794752	AT5G17570	1e-23	+	5794380	5794752	0	2	61,228,	0,144	-1.79	-2.58	-1.17
5	6008228	6008636	AT5G18170	0	+	6008228	6008636	0	1	408,	0	-2.07	-2.93	-0.239
5	6215433	6215843	AT5G18640	0	+	6215433	6215843	0	1	410,	0	-4.34	-5.61	-0.554
5	6220283	6220702	AT5G18650	0	+	6220283	6220702	0	1	419,	0	-6.3	-7.82	-0.273
5	6228192	6228473	AT5G18680	1e-175	-	6228192	6228473	0	1	281,	0	-1.73	-2.5	-0.329
5	6267462	6268638	AT5G18800	0	+	6267462	6268638	0	2	29,378,	0,798	-10.6	-12.6	-0.334
5	6304220	6304510	AT5G18900	0	-	6304220	6304510	0	1	290,	0	-1.91	-2.73	-0.339
5	6379866	6380605	AT5G19080	1e-159	+	6379866	6380605	0	2	52,438,	0,301	-25.6	-28.2	-1.98
5	6455612	6456033	AT5G19180	0	+	6455612	6456033	0	1	421,	0	-5.07	-6.43	-0.473
5	6460541	6460911	AT5G19200	1e-159	+	6460541	6460911	0	1	370,	0	-3.88	-5.07	-1.03
5	6558380	6558769	AT5G19450	0	-	6558380	6558769	0	1	389,	0	-6.09	-7.58	-0.754
5	6581536	6581945	AT5G19500	0	+	6581536	6581945	0	1	409,	0	-9.31	-11.1	-0.259
5	6581687	6581926	AT5G19510	0	-	6581687	6581926	0	1	239,	0	-11.7	-13.6	-0.291
5	6679335	6679771	AT5G19760	0	-	6679335	6679771	0	2	312,26,	0,410	-1.31	-1.96	-0.0959
5	6688850	6689171	AT5G19780	0	+	6688850	6689171	0	1	321,	0	-4.74	-6.07	-0.213
5	6759461	6759760	AT5G20000	1e-290	+	6759461	6759760	0	1	299,	0	-1.6	-2.35	-0.332
5	6764304	6764643	AT5G20020	0	+	6764304	6764643	0	1	339,	0	-3.32	-4.41	-0.207
5	6853368	6853718	AT5G20300	0	-	6853368	6853718	0	1	350,	0	-1.69	-2.46	-0.473
5	6966217	6966377	AT5G20600	1.6e-28	-	6966217	6966377	0	1	160,	0	-1.71	-2.48	-0.929
5	7138302	7138701	AT5G21010	1e-230	+	7138302	7138701	0	1	399,	0	-1.34	-2	-0.373
5	7166592	7167291	AT5G21090	0	+	7166592	7167291	0	2	57,460,	0,239	-3.43	-4.54	-0.138
5	7198702	7199242	AT5G21160	0	-	7198702	7199242	0	1	540,	0	-4.95	-6.3	-0.413
5	7214503	7214843	AT5G21274	0	-	7214503	7214843	0	1	340,	0	-3.59	-4.73	-0.235
5	7223182	7223639	AT5G21430	1e-250	+	7223182	7223639	0	2	22,335,	0,122	-1.64	-2.39	-0.172
5	7276228	7276579	AT5G21990	0	+	7276228	7276579	0	1	351,	0	-1.48	-2.19	-0.278
5	7359664	7359952	AT5G22210	1e-155	+	7359664	7359952	0	1	288,	0	-2.27	-3.17	-0.361
5	7390835	7391235	AT5G22330	0	-	7390835	7391235	0	2	280,30,	0,370	-2.18	-3.06	-0.437
5	7435114	7435355	AT5G22440	0	-	7435114	7435355	0	1	241,	0	-7.65	-9.29	-0.413
5	7651492	7651851	AT5G22875	1e-254	+	7651492	7651851	0	1	359,	0	-2.92	-3.96	-0.388
5	7784769	7785069	AT5G23140	1e-261	+	7784769	7785069	0	1	300,	0	-7.8	-9.46	-0.675
5	7846601	7847643	AT5G23290	0	+	7846601	7847643	0	2	62,305,	0,737	-5.74	-7.19	-0.4
5	8008010	8008443	AT5G23740	0	-	8008010	8008443	0	2	331,18,	0,415	-11.2	-13.1	-0.284
5	8046237	8046427	AT5G23870	5e-94	-	8046237	8046427	0	1	190,	0	-2.24	-3.14	-0.861
5	8062846	8063246	AT5G23890	0	+	8062846	8063246	0	1	400,	0	-1.36	-2.03	-0.234
5	8276149	8276569	AT5G24310	0	+	8276149	8276569	0	1	420,	0	-2.55	-3.51	-0.74
5	8352613	8352934	AT5G24450	2e-59	+	8352613	8352934	0	2	69,152,	0,169	-9.22	-11	-1.39
5	8458896	8459337	AT5G24710	0	-	8458896	8459337	0	1	441,	0	-1.42	-2.1	-0.303
5	8681517	8681865	AT5G25150	1e-231	+	8681517	8681865	0	2	64,196,	0,152	-1.37	-2.03	-0.45
5	8725498	8725807	AT5G25210	1e-168	+	8725498	8725807	0	1	309,	0	-1.59	-2.33	-0.386
5	8891524	8891734	AT5G25540	4e-64	-	8891524	8891734	0	1	210,	0	-1.94	-2.77	-0.506
5	8949330	8949741	AT5G25630	1e-188	+	8949330	8949741	0	1	411,	0	-6.38	-7.91	-0.689
5	9098819	9098916	ENSRNA049758117	1.6e-60	+	9098819	9098916	0	1	97,	0	-1.56	-2.29	-0.836
5	9098819	9098916	AT5G26038	1.6e-60	+	9098819	9098916	0	1	97,	0	-1.56	-2.29	-0.836
5	9158347	9158707	AT5G26210	0	-	9158347	9158707	0	1	360,	0	-3.02	-4.06	-0.305
5	9255112	9255641	AT5G26360	0	-	9255112	9255641	0	1	529,	0	-1.75	-2.54	-0.155
5	9294330	9294830	AT5G26740	0	+	9294330	9294830	0	1	500,	0	-1.51	-2.23	-0.229
5	9508747	9509097	AT5G27030	0	-	9508747	9509097	0	1	350,	0	-1.34	-1.99	-0.489
5	9622874	9623214	AT5G27300	4e-34	+	9622874	9623214	0	1	340,	0	-1.39	-2.06	-0.955
5	9661862	9662613	AT5G27360	1e-156	+	9661862	9662613	0	2	22,328,	0,423	-2.02	-2.87	-0.684
5	9667981	9668270	AT5G27380	0	-	9667981	9668270	0	1	289,	0	-4.23	-5.48	-0.289
5	9780638	9781478	AT5G27640	0	-	9780638	9781478	0	1	840,	0	-2.88	-3.91	-0.215
5	9807275	9807782	AT5G27700	0	-	9807275	9807782	0	2	331,25,	0,482	-2.22	-3.11	-0.0998
5	9874806	9875285	AT5G27860	0	-	9874806	9875285	0	2	354,24,	0,455	-1.79	-2.58	-0.229
5	10043956	10044266	AT5G28050	0	-	10043956	10044266	0	1	310,	0	-22.6	-25.1	-0.64
5	10069489	10069967	AT5G28060	0	-	10069489	10069967	0	2	331,50,	0,428	-8	-9.69	-0.221
5	10796496	10796716	AT5G28770	1e-160	-	10796496	10796716	0	1	220,	0	-3.83	-5.02	-0.679
5	10862313	10862454	AT5G28840	6.3e-25	-	10862313	10862454	0	1	141,	0	-4.08	-5.3	-0.42
5	10929758	10930452	AT5G28900	0	+	10929758	10930452	0	2	144,415,	0,279	-5.98	-7.46	-0.581
5	13432204	13433067	AT5G35180	0	+	13432204	13433067	0	3	7,102,461,	0,198,402	-1.76	-2.55	-0.254
5	13824483	13825168	AT5G35620	0	-	13824483	13825168	0	3	110,358,101,	0,137,584	-3.6	-4.74	-0.252
5	13833013	13833452	AT5G35630	0	+	13833013	13833452	0	2	6,353,	0,86	-1.71	-2.48	-0.0633
5	13857694	13858059	AT5G35670	1e-88	+	13857694	13858059	0	2	2,278,	0,87	-3.76	-4.92	-0.971
5	13857950	13858198	AT5G35680	0	-	13857950	13858198	0	1	248,	0	-1.57	-2.3	-0.242
5	13896606	13896976	AT5G35730	0	+	13896606	13896976	0	1	370,	0	-1.62	-2.37	-0.28
5	14276508	14277057	AT5G36230	0	+	14276508	14277057	0	2	79,351,	0,198	-6.19	-7.69	-0.283
5	14304842	14305182	AT5G36290	0	+	14304842	14305182	0	1	340,	0	-9.92	-11.8	-0.536
5	14480909	14481309	AT5G36790	2.5e-82	-	14480909	14481309	0	1	400,	0	-1.99	-2.83	-0.764
5	14981668	14981958	AT5G37720	0	-	14981668	14981958	0	1	290,	0	-1.51	-2.22	-0.251
5	15068266	15069094	AT5G37850	0	+	15068266	15069094	0	4	7,45,54,452,	0,102,243,376	-2.67	-3.65	-0.274
5	15209947	15210335	AT5G38110	1e-159	+	15209947	15210335	0	1	388,	0	-2.1	-2.97	-0.564
5	15271086	15271426	AT5G38220	7.9e-52	+	15271086	15271426	0	1	340,	0	-1.61	-2.35	-0.62
5	15508235	15508495	AT5G38720	1e-274	-	15508235	15508495	0	1	260,	0	-1.48	-2.18	-0.665
5	15545548	15545969	AT5G38830	0	-	15545548	15545969	0	1	421,	0	-2.95	-3.99	-0.363
5	15750106	15750563	AT5G39340	0	+	15750106	15750563	0	2	9,369,	0,88	-1.38	-2.05	-0.229
5	15826145	15826365	AT5G39530	1e-275	-	15826145	15826365	0	1	220,	0	-2.26	-3.16	-0.343
5	16069082	16069350	AT5G40190	5e-33	-	16069082	16069350	0	1	268,	0	-1.43	-2.12	-0.734
5	16147575	16147895	AT5G40370	0	-	16147575	16147895	0	1	320,	0	-8.32	-10	-0.35
5	16283156	16283527	AT5G40650	0	+	16283156	16283527	0	1	371,	0	-2.52	-3.48	-0.273
5	16341714	16342638	AT5G40810	0	+	16341714	16342638	0	2	21,428,	0,496	-21.1	-23.5	-0.562
5	16555617	16556008	AT5G41370	0	+	16555617	16556008	0	1	391,	0	-5.83	-7.29	-0.797
5	16609170	16609440	AT5G41520	0	-	16609170	16609440	0	1	270,	0	-1.97	-2.81	-0.147
5	16676849	16677009	AT5G41700	1e-231	+	16676849	16677009	0	1	160,	0	-18.8	-21.1	-0.415
5	16790650	16791042	AT5G41960	1e-101	+	16790650	16791042	0	2	98,201,	0,191	-4.15	-5.38	-0.622
5	16904924	16905294	AT5G42270	0	+	16904924	16905294	0	1	370,	0	-2.26	-3.16	-0.15
5	16912285	16913702	AT5G42300	0	-	16912285	16913702	0	2	337,92,	0,1325	-2.09	-2.95	-0.106
5	16954223	16954503	AT5G42400	1e-287	-	16954223	16954503	0	1	280,	0	-1.82	-2.62	-0.699
5	17016782	17017222	AT5G42560	0	+	17016782	17017222	0	1	440,	0	-3.65	-4.8	-0.318
5	17170152	17170693	AT5G42820	0	-	17170152	17170693	0	1	541,	0	-4.76	-6.08	-0.239
5	17181721	17181972	AT5G42850	1e-242	-	17181721	17181972	0	1	251,	0	-5.88	-7.36	-0.483
5	17198126	17198556	AT5G42900	0	-	17198126	17198556	0	2	296,54,	0,376	-5.79	-7.24	-0.298
5	17269578	17269789	AT5G43060	4e-99	-	17269578	17269789	0	1	211,	0	-11.2	-13.1	-0.942
5	17368959	17369380	AT5G43280	0	+	17368959	17369380	0	1	421,	0	-2.37	-3.3	-0.448
5	17461192	17461823	AT5G43460	0	+	17461192	17461823	0	2	45,436,	0,195	-5.71	-7.16	-0.218
5	17616507	17616857	AT5G43810	1.6e-61	+	17616507	17616857	0	1	350,	0	-1.56	-2.29	-0.521
5	17627171	17627431	AT5G43850	0	-	17627171	17627431	0	1	260,	0	-1.84	-2.65	-0.291
5	17680395	17681090	AT5G43930	0	+	17680395	17681090	0	3	19,100,400,	0,113,295	-3.04	-4.1	-0.628
5	17688827	17689177	AT5G43960	0	-	17688827	17689177	0	1	350,	0	-2.14	-3.02	-0.506
5	17725982	17726453	AT5G44050	1.3e-90	+	17725982	17726453	0	2	58,301,	0,170	-1.48	-2.18	-0.915
5	17947805	17948004	AT5G44562	5e-14	-	17947805	17948004	0	1	199,	0	-2.11	-2.98	-0.851
5	18041761	18042572	AT5G44710	0	+	18041761	18042572	0	2	77,341,	0,470	-4.82	-6.15	-0.485
5	18044987	18045514	AT5G44720	0	+	18044987	18045514	0	2	56,374,	0,153	-2.14	-3.02	-0.252
5	18075631	18075931	AT5G44790	1e-172	-	18075631	18075931	0	1	300,	0	-4.85	-6.19	-0.576
5	18245813	18246330	AT5G45130	0	+	18245813	18246330	0	2	48,371,	0,146	-6.97	-8.56	-0.299
5	18270325	18270634	AT5G45170	0	-	18270325	18270634	0	1	309,	0	-1.47	-2.18	-0.31
5	18356439	18356888	AT5G45300	1e-185	+	18356439	18356888	0	2	142,218,	0,231	-2.38	-3.31	-0.647
5	18671012	18671411	AT5G46030	0	+	18671012	18671411	0	1	399,	0	-1.63	-2.38	-0.205
5	18795197	18795588	AT5G46330	1e-279	+	18795197	18795588	0	1	391,	0	-2.45	-3.39	-0.515
5	18917599	18917908	AT5G46620	1e-241	-	18917599	18917908	0	1	309,	0	-1.99	-2.83	-0.582
5	18922785	18923083	AT5G46630	1e-186	+	18922785	18923083	0	2	52,158,	0,140	-7.89	-9.56	-0.639
5	18923201	18923551	AT5G46630	0	+	18923201	18923551	0	1	350,	0	-2.1	-2.97	-0.449
5	19091946	19092346	AT5G47030	0	+	19091946	19092346	0	1	400,	0	-7.11	-8.71	-0.325
5	19134025	19134185	AT5G47110	1.3e-29	-	19134025	19134185	0	1	160,	0	-31.8	-34.5	-1.12
5	19161048	19161660	AT5G47180	0	-	19161048	19161660	0	2	467,2,	0,610	-3.31	-4.41	-0.338
5	19168450	19168984	AT5G47200	0	+	19168450	19168984	0	2	99,360,	0,174	-4.04	-5.25	-0.2
5	19169020	19169339	AT5G47210	0	-	19169020	19169339	0	1	319,	0	-1.44	-2.13	-0.103
5	19243103	19243988	AT5G47435	0	+	19243103	19243988	0	3	67,255,425,	0,174,460	-1.38	-2.06	-0.194
5	19406129	19406488	AT5G47930	0	-	19406129	19406488	0	1	359,	0	-9.78	-11.6	-0.289
5	19560940	19561374	AT5G48240	1e-241	+	19560940	19561374	0	2	58,281,	0,153	-1.76	-2.55	-0.592
5	19572311	19572804	AT5G48300	0	+	19572311	19572804	0	2	36,364,	0,129	-2.16	-3.03	-0.131
5	20082057	20082953	AT5G49510	0	+	20082057	20082953	0	2	100,587,	0,309	-1.92	-2.75	-0.183
5	20104510	20104818	AT5G49540	0	-	20104510	20104818	0	1	308,	0	-1.38	-2.05	-0.317
5	20197420	20197701	AT5G49720	0	-	20197420	20197701	0	1	281,	0	-5.17	-6.55	-0.265
5	20372746	20373391	AT5G50100	0	+	20372746	20373391	0	4	31,61,47,258,	0,115,259,387	-1.58	-2.32	-0.315
5	20437505	20437775	AT5G50200	6.3e-30	+	20437505	20437775	0	1	270,	0	-1.41	-2.09	-0.509
5	20581868	20582178	AT5G50565	6.3e-40	+	20581868	20582178	0	1	310,	0	-1.32	-1.97	-1.52
5	20675643	20675990	AT5G50810	0	-	20675643	20675990	0	1	347,	0	-2.2	-3.09	-0.249
5	20688071	20688942	AT5G50840	0	+	20688071	20688942	0	4	10,57,96,335,	0,187,344,536	-1.33	-1.98	-0.283
5	20692757	20693350	AT5G50850	0	+	20692757	20693350	0	2	85,425,	0,168	-17.7	-20	-0.371
5	20768264	20768764	AT5G51070	0	+	20768264	20768764	0	1	500,	0	-5.81	-7.27	-0.313
5	20951042	20951512	AT5G51570	0	+	20951042	20951512	0	1	470,	0	-1.54	-2.27	-0.217
5	21133057	21133669	AT5G52040	1.00000023069254e-317	+	21133057	21133669	0	2	134,385,	0,227	-7.03	-8.62	-0.463
5	21334302	21334691	AT5G52560	0	+	21334302	21334691	0	2	24,286,	0,103	-2.58	-3.55	-0.508
5	21508399	21508638	AT5G53045	1e-139	-	21508399	21508638	0	1	239,	0	-2.46	-3.4	-0.569
5	21568160	21568550	AT5G53180	0	-	21568160	21568550	0	1	390,	0	-2.59	-3.56	-0.441
5	21640323	21640963	AT5G53330	0	+	21640323	21640963	0	2	26,382,	0,258	-2.78	-3.79	-0.336
5	21647225	21647754	AT5G53350	0	+	21647225	21647754	0	2	117,323,	0,206	-2.82	-3.84	-0.21
5	21791332	21792507	AT5G53650	0	+	21791332	21792507	0	2	55,361,	0,814	-3.15	-4.22	-0.265
5	21849415	21850111	AT5G53800	0	+	21849415	21850111	0	4	25,79,72,224,	0,122,290,472	-2.55	-3.52	-0.424
5	21868309	21868878	AT5G53860	0	+	21868309	21868878	0	2	85,335,	0,234	-6.1	-7.6	-0.444
5	21947935	21948405	AT5G54080	0	+	21947935	21948405	0	1	470,	0	-3.13	-4.2	-0.241
5	22172399	22173019	AT5G54580	0	+	22172399	22173019	0	2	36,474,	0,146	-3.79	-4.97	-0.327
5	22218906	22219274	AT5G54680	1e-202	+	22218906	22219274	0	1	368,	0	-4.28	-5.53	-0.312
5	22243246	22243721	AT5G54750	0	+	22243246	22243721	0	2	23,367,	0,108	-5.25	-6.64	-0.378
5	22245326	22245800	AT5G54760	0	+	22245326	22245800	0	2	52,328,	0,146	-7.9	-9.58	-0.323
5	22297915	22298385	AT5G54900	0	+	22297915	22298385	0	2	118,262,	0,208	-10.8	-12.7	-0.611
5	22477736	22478196	AT5G55480	1e-162	+	22477736	22478196	0	1	460,	0	-1.36	-2.03	-0.438
5	22527601	22528143	AT5G55610	0	+	22527601	22528143	0	2	78,362,	0,180	-5.37	-6.78	-0.593
5	22604681	22605141	AT5G55850	0	+	22604681	22605141	0	2	54,336,	0,124	-15.5	-17.6	-0.345
5	22639518	22639778	AT5G55900	7.9e-22	+	22639518	22639778	0	1	260,	0	-1.58	-2.31	-1.09
5	22655865	22656106	AT5G55930	3.2e-51	+	22655865	22656106	0	1	241,	0	-3.51	-4.64	-1.23
5	22716338	22716837	AT5G56090	9.99999999999997e-311	+	22716338	22716837	0	2	11,409,	0,90	-1.7	-2.47	-0.418
5	22819310	22819700	AT5G56340	2e-26	+	22819310	22819700	0	1	390,	0	-3.12	-4.19	-0.501
5	22819995	22820296	AT5G56350	0	-	22819995	22820296	0	1	301,	0	-2.54	-3.5	-0.315
5	22876750	22877407	AT5G56500	0	+	22876750	22877407	0	2	114,455,	0,202	-5.32	-6.72	-0.539
5	22934936	22935316	AT5G56660	1e-251	+	22934936	22935316	0	1	380,	0	-1.73	-2.51	-0.44
5	22935240	22935760	AT5G56670	0	-	22935240	22935760	0	2	219,18,	0,502	-6.74	-8.31	-0.249
5	23206794	23207092	AT5G57290	0	-	23206794	23207092	0	1	298,	0	-2.44	-3.38	-0.198
5	23208512	23208801	AT5G57300	0	-	23208512	23208801	0	1	289,	0	-2.36	-3.28	-0.414
5	23230923	23231263	AT5G57350	1e-122	-	23230923	23231263	0	1	340,	0	-4.69	-6	-0.558
5	23244330	23244590	AT5G57360	4e-18	+	23244330	23244590	0	1	260,	0	-2.67	-3.66	-0.779
5	23311245	23311655	AT5G57565	4e-19	+	23311245	23311655	0	1	410,	0	-1.48	-2.19	-0.653
5	23314721	23315122	AT5G57580	0	-	23314721	23315122	0	1	401,	0	-1.53	-2.25	-0.213
5	23349576	23350055	AT5G57655	0	+	23349576	23350055	0	2	104,286,	0,193	-3.07	-4.13	-0.185
5	23427449	23427911	AT5G57815	0	+	23427449	23427911	0	2	21,328,	0,134	-12.4	-14.5	-0.539
5	23461923	23462388	AT5G57950	0	+	23461923	23462388	0	2	57,282,	0,183	-2.9	-3.93	-0.587
5	23579751	23580060	AT5G58330	0	-	23579751	23580060	0	1	309,	0	-3.28	-4.37	-0.294
5	23719724	23720104	AT5G58720	0	-	23719724	23720104	0	1	380,	0	-7.9	-9.57	-0.709
5	23881020	23881231	AT5G59160	0	+	23881020	23881231	0	1	211,	0	-4.03	-5.24	-0.437
5	23953377	23953707	AT5G59380	0	+	23953377	23953707	0	1	330,	0	-3.44	-4.55	-0.614
5	24106794	24107241	AT5G59830	0	+	24106794	24107241	0	2	126,235,	0,212	-1.34	-2	-0.393
5	24356593	24356954	AT5G60580	1e-199	+	24356593	24356954	0	1	361,	0	-1.7	-2.46	-0.508
5	24369286	24369790	AT5G60620	0	+	24369286	24369790	0	2	98,192,	0,312	-2.65	-3.64	-0.401
5	24546398	24546907	AT5G60990	0	-	24546398	24546907	0	2	346,63,	0,446	-1.57	-2.31	-0.323
5	24603009	24603522	AT5G61140	0	+	24603009	24603522	0	2	116,295,	0,218	-1.7	-2.47	-0.483
5	24603673	24604254	AT5G61150	0	-	24603673	24604254	0	2	310,180,	0,401	-1.67	-2.43	-0.256
5	24683635	24684052	AT5G61410	0	-	24683635	24684052	0	2	223,8,	0,409	-2.09	-2.96	-0.109
5	24744474	24744803	AT5G61530	0	+	24744474	24744803	0	1	329,	0	-1.56	-2.29	-0.327
5	24763699	24763969	AT5G61580	1e-170	+	24763699	24763969	0	1	270,	0	-2.77	-3.78	-0.624
5	24826538	24826969	AT5G61780	0	+	24826538	24826969	0	1	431,	0	-1.63	-2.38	-0.255
5	24834339	24834540	AT5G61820	1e-89	-	24834339	24834540	0	1	201,	0	-5.22	-6.61	-0.651
5	25256239	25256619	AT5G62930	0	+	25256239	25256619	0	1	380,	0	-4.28	-5.54	-0.342
5	25364080	25364763	AT5G63260	0	+	25364080	25364763	0	2	24,475,	0,208	-2.95	-3.98	-0.461
5	25466167	25466438	AT5G63620	0	-	25466167	25466438	0	1	271,	0	-1.47	-2.17	-0.312
5	25570822	25571071	AT5G63905	6.3e-63	-	25570822	25571071	0	1	249,	0	-1.91	-2.72	-0.574
5	25636951	25637391	AT5G64070	0	-	25636951	25637391	0	1	440,	0	-1.62	-2.36	-0.271
5	25697383	25697633	AT5G64250	0	-	25697383	25697633	0	1	250,	0	-3.36	-4.46	-0.483
5	25749751	25749911	AT5G64400	1e-253	+	25749751	25749911	0	1	160,	0	-13.1	-15.1	-0.502
5	25874825	25875293	AT5G64730	1e-119	+	25874825	25875293	0	2	14,356,	0,112	-1.7	-2.47	-0.565
5	25886298	25886708	AT5G64740	0	+	25886298	25886708	0	1	410,	0	-3.71	-4.87	-0.307
5	25912421	25912900	AT5G64813	1e-176	+	25912421	25912900	0	1	479,	0	-10.6	-12.5	-0.727
5	25913700	25913937	AT5G09275	4e-63	-	25913700	25913937	0	1	237,	0	-3.13	-4.19	-0.494
5	25913708	25914027	AT5G64816	1e-65	+	25913708	25914027	0	1	319,	0	-2.58	-3.56	-0.449
5	25985319	25985809	AT5G65050	1e-93	+	25985319	25985809	0	2	25,156,	0,334	-2.23	-3.13	-0.564
5	25990307	25990875	AT5G65060	3.2e-46	+	25990307	25990875	0	2	18,262,	0,306	-1.41	-2.08	-0.656
5	25990993	25991412	AT5G65060	0	+	25990993	25991412	0	1	419,	0	-4.66	-5.96	-0.675
5	26123016	26123226	AT5G65380	1.3e-48	-	26123016	26123226	0	1	210,	0	-2.55	-3.52	-0.46
5	26132784	26133310	AT5G65400	0	+	26132784	26133310	0	2	58,340,	0,186	-2.3	-3.21	-0.689
5	26241148	26241517	AT5G65650	0	+	26241148	26241517	0	1	369,	0	-1.3	-1.95	-0.274
5	26255748	26256514	AT5G65670	0	+	26255748	26256514	0	2	47,424,	0,342	-24.1	-26.5	-0.505
5	26307707	26308237	AT5G65750	0	+	26307707	26308237	0	1	530,	0	-1.5	-2.21	-0.241
5	26318308	26318857	AT5G65780	0	+	26318308	26318857	0	2	70,390,	0,159	-1.63	-2.38	-0.23
5	26384925	26385275	AT5G65950	0	+	26384925	26385275	0	1	350,	0	-2.12	-2.98	-0.476
5	26446963	26447283	AT5G66160	1e-261	+	26446963	26447283	0	1	320,	0	-1.52	-2.24	-0.452
5	26477694	26478044	AT5G66290	0	-	26477694	26478044	0	1	350,	0	-4.36	-5.62	-0.602
5	26641665	26641885	AT5G66730	2e-34	-	26641665	26641885	0	1	220,	0	-1.4	-2.07	-0.506
5	26753558	26753954	AT5G67030	0	-	26753558	26753954	0	2	276,14,	0,382	-3.48	-4.6	-0.411
5	26831484	26831675	AT5G67250	7.9e-21	-	26831484	26831675	0	1	191,	0	-4.01	-5.22	-0.893
5	26860760	26861119	AT5G67320	0	+	26860760	26861119	0	1	359,	0	-2.1	-2.97	-0.38
1	33735	34085	AT1G01060	1.6e-45	-	33735	34085	0	1	350,	0	-0.523	-0.816	-0.602
2	17888757	17889037	AT2G43010	1e-185	+	17888757	17889037	0	1	280,	0	-0.271	-0.318	-0.0106
2	19248495	19248895	AT2G46830	7.9e-55	+	19248495	19248895	0	1	400,	0	-0.301	-0.39	-0.113
#Note: Yellow highlight: no significance
