# Supplementary material for: FIONA1 is an RNA N6-methyladenosine methyltransferase affecting Arabidopsis photomorphogenesis and flowering
Source: Genome Biol. 2022 Jan 31;23:40. doi: 10.1186/s13059-022-02612-2 (PMC8802475; doi:10.1186/s13059-022-02612-2)
Supplement: Supplementary file 7 — Additional file 7: Table S5. Differentially expressed genes identified in fiona1-1 compared to WT by RNA-seq. [file 13059_2022_2612_MOESM7_ESM.xlsx]

## Sheet: Table S5
Table S5: Differential expressed genes identified in fiona1-1compared to WT by RNA-seq
Gene_id	Description	gene_symbol	logFC	logCPM	PValue
AT1G01250	encodes a member of the DREB subfamily A-4 of ERF/AP2 transcription factor family. The protein contains one AP2 domain. There are 17 members in this subfamily including TINY.	NA	-0.617562	2.51595	0.00755728
AT1G01640	Putative role in flower development. Comparison of SALK_011721C to Columbia wild type resulted in a trend toward earlier flowering in the mutant (P=0.1) (Stapleton and Woodruff 2009, personal communication).	NA	0.61067	2.27588	0.019347
AT1G02030	NA	NA	1.62806	0.778415	0.0036937
AT1G02065	Encodes an SBP-box gene, a member of the SPL gene family. Mutants are affected in micro- and megasporogenesis, trichome formation on sepals, and stamen filament elongation.	SPL8	1.08777	1.70582	0.00116935
AT1G02190	NA	CER1-L1	2.35817	0.806373	1.51045e-05
AT1G02205	Expression of the CER1 gene associated with production of stem epicuticular wax and pollen fertility. Biochemical studies showed that cer1 mutants are blocked in the conversion of stem wax C30 aldehydes to C29 alkanes, and they also lack the secondary alcohols and ketones. These suggested the CER1 protein is an aldehyde decarbonylase, but the exact molecular function of this protein remains to be…	CER1	0.655592	5.45014	1.36322e-13
AT1G02300	NA	AtcathB1	0.696359	3.44084	5.15225e-05
AT1G02340	Encodes a light-inducible, nuclear bHLH protein involved in phytochrome signaling. Mutants exhibit a long-hypocotyl phenotype only under far-red light but not under red light and are defective in other phytochrome A-related responses. Mutants also show blue light response defects. HFR1 interacts with COP1, co-localizes to the nuclear specks and is ubiquinated by COP1.	FBI1	1.13429	1.88721	0.000409115
AT1G02860	Encodes a likely ubiquitin E3 ligase with RING and SPX domains that is involved in mediating immune responses. Targeted by MIR827.	BAH1	0.743623	3.58519	4.13222e-06
AT1G03160	A new plant-specific member of the dynamin superfamily; defines a new protein class within the dynamin superfamily of membrane remodeling GTPases that regulates organization of the thylakoid network in plants. Targeted to chloroplasts and associated with thylakoid and envelope membranes as punctate structures. Knockout mutants have abnormalities in chloroplast and thylakoid morphology, including …	FZL	-0.688647	6.01648	4.76191e-23
AT1G03340	NA	NA	0.962169	2.18259	0.000416282
AT1G03457	NA	AtBRN2	-0.493092	3.42419	0.00264338
AT1G04097	NA	NA	0.735774	2.325	0.00377332
AT1G04147	NA	NA	1.03	1.01292	0.0240974
AT1G04400	Blue light receptor mediating blue-light regulated cotyledon expansion and flowering time. Positive regulator of the flowering-time gene CONSTANS. This gene possesses a light-induced CNT2 N-terminal homodimerisation domain.Involved in blue-light induced stomatal opening. Involved in triggering chromatin decondensation. An 80-residue motif (NC80) is sufficient to confer CRY2's physiological functi…	AT-PHH1,CRY2	0.481077	7.16151	1.48711e-20
AT1G04853	NA	NA	0.528505	2.43689	0.0409099
AT1G04917	NA	NA	-0.613372	1.83432	0.0438884
AT1G05250	NA	AtPRX1	-2.55377	1.51643	6.62543e-09
AT1G05363	NA	NA	0.991067	0.988652	0.0350699
AT1G05690	BTB and TAZ domain protein. Acts redunantly with BT1 and BT2 during female gametophyte development. Acts with BT2 during male gametophyte development.	BT3	-0.610635	1.95189	0.0352457
AT1G05703	NA	NA	1.08877	0.964015	0.0212981
AT1G05977	NA	NA	0.932097	1.70583	0.00501596
AT1G06040	Encodes salt tolerance protein (STO) which confers salt tolerance to yeast cells. Fully complements calcineurin deficient yeast but does not encode a phosphoprotein phosphatase. Sequence has similarities to CONSTANS. STO co-localizes with COP1 and plays a role in light signaling.	BBX24	0.534542	5.86554	3.59717e-11
AT1G06080	homologous to delta 9 acyl-lipid desaturases of cyanobacteria and acyl-CoA desaturases of yeast and mammals. expression down-regulated by cold temperature.	ADS1	0.771821	4.54964	6.82809e-10
AT1G06120	NA	NA	1.12108	0.691004	0.0237061
AT1G06265	NA	NA	0.533248	2.46349	0.0292612
AT1G06350	NA	ADS4	0.686732	2.23521	0.0113398
AT1G07135	NA	NA	0.656701	4.83395	3.4358e-09
AT1G07187	NA	NA	0.675168	3.18233	0.00185934
AT1G07710	NA	NA	1.25567	0.660621	0.0138552
AT1G07745	Is a suppressor of SNI1. Encodes a member of the RecA/RAD51 family of DNA recombination and repair proteins. Both RAD51 and SNI1 have a dual role in pathogen-related gene transcription and somatic homologous recombination.	ATRAD51D	0.710287	2.54877	0.00280552
AT1G07877	NA	NA	0.513842	3.14464	0.00664658
AT1G07880	member of MAP Kinase	ATMPK13	0.489421	3.18787	0.00848947
AT1G07887	NA	NA	4.16239	1.42752	5.88711e-15
AT1G07933	NA	NA	-1.88999	-0.249851	0.0147916
AT1G07943	NA	NA	1.76121	0.193537	0.0194453
AT1G08160	NA	NA	-0.591636	3.27678	0.000701443
AT1G08165	NA	NA	1.48317	0.806436	0.00288797
AT1G08217	NA	NA	2.15801	-0.0865619	0.0133929
AT1G08417	NA	NA	4.73766	-0.986961	0.0156254
AT1G08900	NA	NA	0.718233	4.22907	2.62178e-08
AT1G09067	NA	NA	-1.32003	0.150749	0.0444311
AT1G09083	NA	NA	2.06289	1.81987	4.82759e-09
AT1G09170	NA	NA	0.614034	2.12835	0.0454848
AT1G09190	NA	NA	0.501322	3.16646	0.00709045
AT1G09220	NA	NA	0.804283	1.76414	0.011461
AT1G09247	NA	NA	-0.644835	1.72115	0.0446095
AT1G09420	Encodes a protein similar to glucose-6-phosphate dehydrogenase but, based on amino acid differences in the active site and lack of activity, does not encode a functional G6PDH. The amino acid sequence for the consensus sequence of the G6PDH active site (DHYLGKE) differs in three places in this protein. gc exon splice site at 20574 is based on protein alignment, and is not confirmed experimentally.	G6PD4	0.59682	3.86362	9.89769e-05
AT1G09500	similar to Eucalyptus gunnii alcohol dehydrogenase of unknown physiological function (GI:1143445), Vigna unguiculata (gi:1854445), NOT a cinnamyl-alcohol dehydrogenase	NA	0.956141	1.98853	0.00138267
AT1G09600	NA	NA	0.734054	1.67585	0.029465
AT1G09757	NA	NA	-0.755463	1.39182	0.0426144
AT1G09783	NA	NA	0.542375	2.62943	0.0426132
AT1G09827	NA	NA	1.88336	-0.25003	0.021272
AT1G10070	Encodes a chloroplast branched-chain amino acid aminotransferase. Complements the yeast leu/iso-leu/val auxotrophy mutant.	ATBCAT-2	0.760009	2.60566	0.00233302
AT1G10280	NA	NA	0.71121	2.59769	0.00302922
AT1G10540	NA	ATNAT8	2.45917	0.106052	0.00159269
AT1G11175	NA	NA	0.649046	2.93222	0.0014449
AT1G11210	NA	NA	0.645773	4.4668	5.41926e-08
AT1G11340	NA	NA	-0.511639	2.69149	0.0198169
AT1G11810	NA	NA	-2.43147	-0.571765	0.022462
AT1G11920	NA	NA	4.73766	-0.986963	0.0156254
AT1G12630	encodes a member of the DREB subfamily A-4 of ERF/AP2 transcription factor family. The protein contains one AP2 domain. There are 17 members in this subfamily including TINY.	NA	-1.71901	0.0605395	0.0106231
AT1G13245	NA	DVL4	0.764482	4.062	1.84878e-07
AT1G13450	NA	GT-1	0.634925	4.03005	3.77928e-06
AT1G13480	NA	NA	0.713756	1.91334	0.0245467
AT1G13650	NA	NA	0.514003	3.24526	0.00511445
AT1G14250	NA	NA	-0.646915	5.28462	5.36292e-11
AT1G14880	NA	AtPCR1	-0.565047	2.98929	0.00355488
AT1G15085	NA	NA	0.710988	1.74986	0.0263101
AT1G15415	The protein encoded by this gene was identified as a part of pollen proteome by mass spec analysis. It has weak homology to LEA (late embryo abundant) proteins. Encodes protein phosphatase 2A (PP2A) B'gamma subunit. Targeted to nucleus and cytosol.	NA	-0.656725	1.88779	0.0296927
AT1G16820	NA	NA	0.486798	2.69838	0.0305487
AT1G17455	NA	EFL4	0.769097	3.22967	2.88263e-05
AT1G17650	Glyoxylate reductase located in chloroplasts.	AtGLYR2	-1.01758	5.55467	5.70389e-35
AT1G17710	NA	AtPEPC1	0.501342	3.78497	0.00240765
AT1G17780	NA	ATI3A	0.58104	3.36768	0.000708342
AT1G17960	NA	NA	1.55966	1.27581	0.000176427
AT1G18030	NA	NA	1.16588	4.19962	2.59733e-18
AT1G18200	NA	AtRABA6b	0.796377	1.35395	0.0355903
AT1G18265	NA	NA	0.502811	2.89372	0.0393617
AT1G18300	NA	atnudt4	0.725743	2.82685	0.00103301
AT1G18330	EARLY-PHYTOCHROME-RESPONSIVE1	EPR1	0.703326	2.24545	0.00851677
AT1G18871	NA	NA	4.52425	-1.08649	0.0312506
AT1G19310	NA	NA	0.508375	3.6601	0.00113883
AT1G19397	NA	NA	1.04646	0.7499	0.0276947
AT1G19485	NA	NA	0.518396	4.61272	6.57944e-06
AT1G19640	Encodes a S-adenosyl-L-methionine:jasmonic acid carboxyl methyltransferase that catalyzes the formation of methyljasmonate from jasmonic acid. Its expression is induced in response to wounding or methyljasmonate treatment.	JMT	1.06821	1.03674	0.0175754
AT1G19750	NA	CSA-2	1.15358	0.913369	0.0186273
AT1G19840	NA	SAUR53	-0.482504	2.67638	0.0263239
AT1G20890	NA	NA	0.668747	2.47218	0.00956718
AT1G21250	cell wall-associated kinase, may function as a signaling receptor of extracellular matrix component such as oligogalacturonides.	AtWAK1	-0.483458	6.61109	6.84174e-17
AT1G21890	NA	UMAMIT19	0.962954	1.51535	0.00790812
AT1G22130	Encodes a member of the MIKC (MADS box, Keratin binding domain, and C terminal domain containing )family of transcriptional regulators. AGL104 is expressed in pollen.It forms heterodimers with other MICK family members (AGL65 and AGL30). Involved in late stages of pollen development and pollen tube growth.	AGL104	4.52425	-1.08649	0.0312506
AT1G22180	NA	NA	0.568643	3.43645	0.000960807
AT1G22250	NA	NA	0.790879	2.80609	0.000250357
AT1G22740	GTP-binding protein Rab7	ATRABG3B	0.491943	3.62914	0.00173157
AT1G22770	Together with CONSTANTS (CO) and FLOWERING LOCUS T (FT), GIGANTEA promotes flowering under long days in a circadian clock-controlled flowering pathway. GI acts earlier than CO and FT in the pathway by increasing CO and FT mRNA abundance. Located in the nucleus. Regulates several developmental processes, including photoperiod-mediated flowering, phytochrome B signaling, circadian clock, carbohydra…	FB	0.867604	5.35089	2.21844e-21
AT1G23060	NA	MDP40	0.76233	1.44592	0.0474119
AT1G23100	NA	NA	0.645234	3.03652	0.00301449
AT1G23230	NA	MED23	-0.62661	4.87789	2.45057e-10
AT1G23380	homeodomain transcription factor KNAT6, belonging to class I of KN transcription factor family (which also includes KNAT1 and KNAT2). Expression is increased in as and bop1 leaf mutants.	KNAT6	0.542189	2.9884	0.00853851
AT1G23560	NA	NA	0.691819	1.86086	0.0265345
AT1G24010	NA	NA	3.37581	-0.308955	0.000976659
AT1G24147	NA	NA	-0.530155	3.45542	0.00672509
AT1G24260	Member of the MADs box transcription factor family. SEP3 is redundant with SEP1 and 2. Flowers of SEP1/2/3 triple mutants show a conversion of petals and stamens to sepals.SEP3 forms heterotetrameric complexes with other MADS box family members and binds to the CArG box motif.	AGL9	1.14297	2.07158	0.000208306
AT1G24996	NA	NA	1.16018	2.20376	9.65934e-05
AT1G25250	NA	AtIDD16	-0.526509	2.21502	0.0432722
AT1G26380	NA	AtBBE3	-1.0379	2.16201	0.000176543
AT1G26390	NA	AtBBE4	-1.39994	1.15089	0.000584632
AT1G26540	NA	NA	0.567152	2.8063	0.00839457
AT1G27240	NA	NA	4.73779	-0.986958	0.0161125
AT1G27730	Related to Cys2/His2-type zinc-finger proteins found in higher plants. Compensated for a subset of calcineurin deficiency in yeast. Salt tolerance produced by ZAT10 appeared to be partially dependent on ENA1/PMR2, a P-type ATPase required for Li+ and Na+ efflux in yeast. The protein is localized to the nucleus, acts as a transcriptional repressor and is responsive to chitin oligomers. Also involv…	STZ	0.771666	3.11684	5.40902e-05
AT1G28480	Encodes GRX480, a member of the glutaredoxin family that regulates protein redox state. GRX480 interacts with TGA factors and suppresses JA-responsive PDF1.2 transcription. GRX480 transcription is SA-inducible and requires NPR1. Maybe involved in SA/JA cross-talk.	GRX480	0.641773	1.74986	0.0446095
AT1G28715	NA	NA	0.627522	2.4722	0.00993986
AT1G29920	Encodes lhcb1.1 a component of the LHCIIb light harvesting complex associated with photosystem II.	AB165	0.749225	8.98657	2.71671e-135
AT1G30475	NA	NA	-0.541067	2.35446	0.0343409
AT1G30740	NA	AtBBE12	4.92353	-0.893865	0.0156254
AT1G31290	NA	AGO3	0.868661	1.27594	0.0225803
AT1G31550	NA	NA	-0.547689	3.60272	0.000445551
AT1G31580	Encodes cell wall protein. ECS1 is not a Xcc750 resistance gene, but the genetic data indicate that ECS1 is linked to a locus influencing resistance to Xcc750.	CXC750	-0.481086	8.74857	2.27948e-39
AT1G31690	NA	NA	-0.588504	6.81173	2.29199e-26
AT1G31790	NA	NA	0.735886	2.38197	0.00339676
AT1G31840	NA	NA	-0.735856	1.54938	0.0330014
AT1G33080	NA	NA	0.587426	3.01868	0.0115429
AT1G33090	NA	NA	1.00694	0.913383	0.0399919
AT1G33280	NAC domain protein. SMB, BRN1, and BRN2 act to regulate root cap maturation, in a partially redundant fashion.BRN1 and BRN2, control the cell wall maturation processes that are required to detach root cap layers from the root.	ANAC015	-1.5851	1.03725	0.000175212
AT1G34060	NA	TAR4	0.977703	1.73525	0.00278678
AT1G34065	NA	SAMC2	-0.534798	2.65342	0.0165373
AT1G34150	NA	NA	0.621564	3.9159	1.49931e-05
AT1G34340	NA	NA	0.575336	4.00915	7.9097e-05
AT1G35180	NA	NA	-0.539361	2.15086	0.0486798
AT1G35710	NA	NA	-0.612385	4.9073	1.02874e-09
AT1G43605	NA	NA	-0.857594	1.35434	0.0205323
AT1G44120	NA	CSI2	0.614639	3.17714	0.00114068
AT1G44740	NA	NA	0.642442	2.04852	0.0313578
AT1G47056	Encodes an F-box protein. Based on genetic analysis appears to be functionally redundant with VFB2,3, and 4. When expression of all 4 genes is reduced plants show defects in growth and reduced expression of auxin response genes.	VFB1	0.49146	4.13044	0.000628379
AT1G47600	Encodes a myrosinase. Over-expression led to a glucosinolate profile change.	BGLU34	-0.518431	3.75442	0.000415904
AT1G48500	NA	AtJAZ4	0.887419	1.40974	0.0167905
AT1G49170	NA	NA	0.507645	2.6909	0.0213263
AT1G49205	NA	NA	1.02948	1.61373	0.00316335
AT1G49310	NA	NA	0.584372	2.31537	0.0212107
AT1G49710	Encodes a protein with core &alpha;1,3-fucosyltransferase activity.	ATFUT12	0.545598	5.11421	1.05703e-08
AT1G49750	NA	NA	-0.480779	7.14037	2.05313e-21
AT1G49832	NA	NA	1.76339	0.193536	0.0146348
AT1G51130	NA	NA	0.550569	2.67575	0.0136932
AT1G51470	Encodes a myrosinase.	BGLU35	-0.646387	3.57465	3.42983e-05
AT1G51530	NA	NA	2.65591	-0.723929	0.0390636
AT1G51645	NA	NA	-0.542905	2.45532	0.036387
AT1G51790	NA	NA	0.502305	2.84048	0.0405743
AT1G51840	NA	SIF1	0.508121	3.25551	0.00528116
AT1G52000	NA	NA	-0.524298	6.26788	5.54076e-16
AT1G52030	Similar to myrosinase binding proteins which may be involved in metabolizing glucosinolates and forming defense compounds to protect against herbivory. Also similar to lectins and other agglutinating factors. Expressed only in flowers.	F-ATMBP	0.797228	3.49333	1.90852e-06
AT1G52040	Encodes myrosinase-binding protein expressed in flowers.	ATMBP	-1.29996	4.81709	2.68129e-36
AT1G52570	member of C2-PLD subfamily	PLDALPHA2	0.597313	2.29579	0.0202707
AT1G53160	Encodes a member of the SPL (squamosa-promoter binding protein-like)gene family, a novel gene family encoding DNA binding proteins and putative transcription factors. Contains the SBP-box, which encodes the SBP-domain, required and sufficient for interaction with DNA. It is involved in regulation of flowering and vegetative phase change. Its temporal expression is regulated by the microRNA miR156…	FTM6	0.916409	2.25551	0.000631939
AT1G53250	NA	NA	0.626775	3.4978	0.00014701
AT1G53440	NA	NA	0.632631	6.16017	8.42776e-20
AT1G53480	Encodes MRD1 (mto 1 responding down). Down-regulated in mto1-1 mutant that over-accumulates soluble methionine.	ATMRD1	5.79689	4.24094	1.55221e-123
AT1G53490	NA	HEI10	1.4433	2.15003	5.94209e-07
AT1G53900	NA	NA	-6.41176	-0.138599	2.54109e-06
AT1G55290	encodes a protein whose sequence is similar to oxidoreductase, 2OG-Fe(II) oxygenase	F6'H2	-1.54098	-0.0356963	0.0266057
AT1G56345	NA	NA	0.704514	2.81313	0.00132611
AT1G56650	Encodes a putative MYB domain containing transcription factor involved in anthocyanin metabolism and radical scavenging. Essential for the sucrose-mediated expression of the dihydroflavonol reductase gene.	ATMYB75	-2.26489	1.31611	1.66748e-08
AT1G58150	NA	NA	0.755601	3.00042	0.000183259
AT1G58180	NA	ATBCA6	0.537891	4.17407	3.07796e-05
AT1G58340	NA	ABS4	-0.612561	2.13992	0.0243812
AT1G58430	Encodes an anther-specific proline-rich protein.	RXF26	1.77856	-0.308924	0.0351579
AT1G58684	NA	NA	-2.12952	1.70672	1.95442e-07
AT1G59124	NA	NA	-1.89265	-0.035606	0.0105054
AT1G60525	NA	NA	0.671613	3.18245	0.000368576
AT1G60700	NA	NA	0.763931	2.45455	0.00202691
AT1G60750	NA	NA	0.681687	1.59785	0.0448394
AT1G61120	Encodes a geranyllinalool synthase that produces a precursor to TMTT, a volatile plant defense C16-homoterpene. GES transcript levels rise in response to alamethicin, a fungal peptide mixture that damages membranes. This transcriptional response is blocked in JA biosynthetic and JA signaling mutants, but GES transcript levels still rise in response to alamethicin in mutants with salicylic acid an…	GES	-3.63859	-0.434235	0.0010558
AT1G61400	NA	NA	0.677209	2.37267	0.00724187
AT1G61420	NA	NA	0.855208	2.82673	6.48294e-05
AT1G61810	NA	BGLU45	0.976437	1.06024	0.0270134
AT1G62260	Encodes MITOCHONDRIAL EDITING FACTOR 9 (MEF9), an E subclass PPR protein required for RNA editing.	MEF9	0.914272	2.70554	4.38822e-05
AT1G62280	Encodes a protein with ten predicted transmembrane helices. The SLAH1 protein has similarity to the SLAC1 protein involved in ion homeostasis in guard cells. Although it is not expressed in guard cells, it can complement a slac1-2 mutant suggesting that it performs a similar function. SLAH1:GFP localizes to the plasma membrane.	SLAH1	1.03	1.01294	0.0243613
AT1G62290	NA	AtPaspA2	-0.715397	3.34536	3.39741e-05
AT1G62670	Encodes a pentatricopeptide repeat protein required for 5' end processing of nad9 and cox3 mRNAs in mitochondria.	RPF2	-0.583742	2.33527	0.0354425
AT1G62700	Encodes a NAC-domain transcription factor. Expressed in the vascular tissue.	ANAC026	1.15358	1.17211	0.00535651
AT1G63260	Member of TETRASPANIN family	TET10	0.531265	3.49798	0.00150635
AT1G63410	NA	NA	1.81541	0.427965	0.00332748
AT1G64150	NA	CCHA1	-0.997864	5.04008	5.0484e-26
AT1G64360	NA	SAQR	0.894993	2.42767	0.000284239
AT1G64490	NA	NA	0.539922	3.03652	0.00582185
AT1G64590	NA	NA	-0.500936	2.56596	0.0317064
AT1G64795	NA	NA	-5.12615	1.35483	1.19421e-19
AT1G65000	NA	NA	0.631538	2.34429	0.0112641
AT1G65110	NA	NA	1.19213	0.498398	0.0350858
AT1G65150	NA	NA	0.582851	2.85399	0.00664767
AT1G65250	NA	ZRK14	-0.67264	2.09513	0.0209119
AT1G65370	NA	NA	1.17234	4.90558	2.26446e-28
AT1G65480	FT, together with LFY, promotes flowering and is antagonistic with its homologous gene, TERMINAL FLOWER1 (TFL1). FT is expressed in leaves and is induced by long day treatment. Either the FT mRNA or protein is translocated to the shoot apex where it induces its own expression. Recent data suggests that FT protein acts as a long-range signal. FT is a target of CO and acts upstream of SOC1.	FT	0.99615	1.88721	0.00118606
AT1G65490	NA	STMP5	-0.575263	3.25651	0.00114029
AT1G65570	NA	RCPG	1.49979	1.23525	0.000727454
AT1G66650	NA	NA	1.35102	0.720728	0.00642788
AT1G66970	NA	GDPDL1	-0.521315	7.77074	7.77008e-28
AT1G67865	NA	NA	0.549071	6.18614	1.10883e-15
AT1G68030	NA	NA	-1.35364	0.62991	0.014153
AT1G68470	NA	NA	-0.553826	2.85484	0.00671344
AT1G69120	Floral homeotic gene encoding a MADS domain protein homologous to SRF transcription factors. Specifies floral meristem and sepal identity. Required for the transcriptional activation of AGAMOUS. Interacts with LEAFY.Binds to promoter and regulates the expression of flowering time genes SVP, SOC1 and AGL24.	AGL7	3.55335	-0.193499	0.000274695
AT1G69350	NA	NA	0.599115	2.15029	0.0356434
AT1G69430	NA	NA	2.31357	-0.370325	0.0129402
AT1G69520	NA	NA	0.688868	1.77842	0.0280259
AT1G70260	NA	RTP1	0.758601	1.69095	0.0229899
AT1G70430	NA	NA	0.718694	2.19337	0.00950881
AT1G71030	Encodes a putative myb family transcription factor. In contrast to most other myb-like proteins its myb domain consists of a single repeat. A proline-rich region potentially involved in transactivation is found in the C-terminal part of the protein. Its transcript accumulates mainly in leaves.	ATMYBL2	0.97147	2.32498	0.0002876
AT1G71140	NA	DTX14	0.538766	3.26053	0.00300957
AT1G71790	NA	AtCPB	-0.699667	3.96838	3.32506e-07
AT1G72270	NA	HDP1	1.76339	0.19353	0.0146348
AT1G72280	endoplasmic reticulum oxidoreductin	AERO1	0.501217	2.58166	0.0369467
AT1G72640	NA	NA	0.887555	6.6819	3.99791e-53
AT1G72645	NA	NA	0.64928	3.64066	4.74259e-05
AT1G72930	Toll/interleukin-1 receptor-like protein (TIR) mRNA,	AtTN10	-0.543617	6.66039	2.50163e-20
AT1G72960	NA	NA	1.88336	-0.250024	0.0490441
AT1G73140	Encodes a member of the TBL (TRICHOME BIREFRINGENCE-LIKE) gene family containing a plant-specific DUF231 (domain of unknown function) domain. TBL gene family has 46 members, two of which (TBR/AT5G06700 and TBL3/AT5G01360) have been shown to be involved in the synthesis and deposition of secondary wall cellulose, presumably by influencing the esterification state of pectic polymers. A nomenclature…	TBL31	2.31666	0.0129674	0.00434402
AT1G73540	NA	atnudt21	0.563504	3.32961	0.00272288
AT1G73890	NA	NA	0.679607	2.42778	0.00685687
AT1G74055	NA	NA	0.764857	1.33486	0.0463624
AT1G74530	NA	NA	-0.526995	3.44222	0.00130988
AT1G74675	NA	NA	0.552131	2.29576	0.0326276
AT1G74810	NA	BOR5	0.750718	2.30559	0.00713871
AT1G74870	NA	NA	1.70118	0.353981	0.00813118
AT1G75230	NA	NA	-0.510063	3.58256	0.00128978
AT1G75260	NA	NA	0.801969	1.23535	0.0396246
AT1G75390	NA	AtbZIP44	0.530667	3.73481	0.000592743
AT1G76020	NA	NA	-0.553587	3.53311	0.000592089
AT1G76170	NA	NA	0.577036	2.60568	0.0111645
AT1G76240	NA	NA	0.582347	2.65276	0.0104055
AT1G76465	NA	NA	1.59175	-0.139013	0.0312012
AT1G76720	NA	NA	0.650017	2.95122	0.00205469
AT1G76730	NA	COG0212	-0.87259	5.79104	5.26363e-31
AT1G76760	Encodes a y-type thioredoxin (Trx-y1) localized in chloroplast stroma.	ATY1	0.879015	2.12822	0.00171188
AT1G77000	AtSKP2;2 is a homolog of human SKP2, the human F-box protein that recruits E2F1. Contains an F-box motif at the N-terminal region and a C-terminal Leu-rich repeat domain. Forms part of an E3-ubiquitin-ligase SCF (Skp1, cullin, F-box) complex and recruits phosphorylated AtE2Fc, a transcriptional factor that might play a role in cell division and during the transition from skotomorphogenesis to pho…	ATSKP2;2	0.565133	3.37249	0.00477895
AT1G77138	NA	NA	1.01899	0.629637	0.0470361
AT1G77405	NA	NA	0.789622	1.51537	0.0286342
AT1G77855	NA	NA	0.588248	2.20399	0.0407052
AT1G77890	NA	ATG14a	0.509095	3.21429	0.00677185
AT1G78010	NA	TrmE	0.4873	5.01907	5.37672e-07
AT1G80560	The AtIMD2 is one out of 3 genes encoding the enzyme 3-isopropylmalate dehydrogenase involved in leucine biosynthesis in Arabidopsis. Its subcellular location has been targeted to plastids.	ATIMD2	-0.625798	6.12015	3.27348e-20
AT1G80660	NA	AHA9	-2.9077	-0.308682	0.00235009
AT1G80710	Encodes a WD40 repeat family protein containing a DWD (DDB1 binding WD40) motif. Mutant analysis demonstrates that DRS1 promotes tolerance to drought stress, possibly mediated by ABA, and suggests involvement of DDB1 Cul4mediated protein degradation in drought response.	DRS1	0.530426	2.53218	0.0224193
AT1G80730	Encodes a zinc finger protein and is expressed at high levels in the shoot apex, including the apical meristem, developing leaves and the developing vascular system. expression induced three days post germination. T-DNA insertion mutant has a dominant phenotype in leaf initiation.	ATZFP1	2.38964	0.0602464	0.00259983
AT2G01021	NA	NA	-0.997325	3.42885	0.000231529
AT2G01390	NA	EMB3111	0.617419	2.65278	0.00689088
AT2G01730	a homolog of cleavage and polyadenylation specificity factor that plays an essential role in the development of female gametophyte and embryo	ATCPSF73-II	0.683669	1.64518	0.0375396
AT2G01770	Encodes an iron transporter required for iron sequestration into vacuoles. Expressed in developing embryo and seed. Localized in the vacuolar membrane.	ATVIT1	1.92726	0.0602692	0.0106231
AT2G02150	NA	EMB2794	-0.603956	2.34495	0.0153798
AT2G02765	NA	NA	0.757932	2.82679	0.000500236
AT2G02850	Encodes plantacyanin one of blue copper proteins. Involved in anther development and pollination. Expressed in the transmitting tract of the pistil.	ARPN	-0.731037	1.66104	0.0229899
AT2G03450	NA	ATPAP9	-0.554413	3.15113	0.00268649
AT2G03710	This gene belongs to the family of SEP genes. It is involved in the development of sepals, petals, stamens and carpels. Additionally, it plays a central role in the determination of flower meristem and organ identity.	AGL3	0.515341	2.98839	0.0116549
AT2G04032	NA	ZIP7	-0.861676	1.25622	0.0476625
AT2G04295	NA	NA	-1.00254	1.1725	0.0134928
AT2G05070	Encodes Lhcb2.2. Belongs to the Lhc super-gene family encodes the light-harvesting chlorophyll a/b-binding (LHC) proteins that constitute the antenna system of the photosynthetic apparatus.	LHCB2	0.939947	6.64226	3.55035e-55
AT2G05100	Lhcb2.1 protein encoding a subunit of the light harvesting complex II. Member of a gene family with high degree of sequence similarity. Initially LHCB2.3 was considered as a separate gene but appears to be an allele of LHCB2.1.	LHCB2	0.693151	6.76719	3.68672e-34
AT2G05518	NA	NA	1.95372	0.315496	0.00371975
AT2G06215	NA	NA	1.13249	1.23527	0.00444552
AT2G06465	NA	NA	-0.516156	4.30453	3.96114e-05
AT2G07305	NA	NA	0.68367	1.64514	0.0375396
AT2G07777	NA	NA	4.52481	-1.08648	0.0336892
AT2G08125	NA	NA	4.52425	-1.08649	0.0312506
AT2G08986	NA	NA	1.24812	0.532332	0.0243095
AT2G09420	NA	NA	0.99799	0.720781	0.0384821
AT2G13550	NA	NA	-1.01142	2.77933	1.538e-06
AT2G13555	NA	NA	-1.34148	1.86155	8.64681e-06
AT2G14510	NA	NA	-1.31366	0.276259	0.0371651
AT2G14560	Encodes LURP1, a member of the LURP cluster (late upregulated in response to Hyaloperonospora parasitica) which exhibits a pronounced upregulation after recognition of the pathogenic oomycte H. parasitica. LURP1 is required for full basal defense to H. parasitica and resistance to this pathogen mediated by the R-proteins RPP4 and RPP5.	LURP1	-0.87119	7.08745	1.6358e-62
AT2G14580	pathogenesis related protein, encodes a basic PR1-like protein. Expresses in flowers, roots, and not in leaves and responses to ethylene and methyl jasmonate. Salicylic acid represses gene expression.	AtCAPE7	-0.734487	3.48633	2.75635e-05
AT2G14610	PR1 gene expression is induced in response to a variety of pathogens. It is a useful molecular marker for the SAR response. Though the Genbank record for the cDNA associated to this gene is called 'PR-1-like', the sequence actually corresponds to PR1. Expression of this gene is salicylic-acid responsive.	AtCAPE9	-0.800994	3.79734	3.2464e-08
AT2G14900	NA	NA	0.484325	3.86717	0.0024423
AT2G15680	NA	AtCML30	0.62316	2.72049	0.00507578
AT2G15880	NA	LRX10	0.594234	2.26582	0.0238128
AT2G16005	NA	ROSY1	0.734054	1.67585	0.029465
AT2G16210	NA	REM24	4.52425	-1.08649	0.0312506
AT2G16430	NA	ATPAP10	-0.669202	5.3508	1.32707e-15
AT2G16980	NA	NA	0.704219	2.27577	0.00857908
AT2G17120	NA	CL-1	-0.492761	4.52103	1.977e-05
AT2G17710	NA	NA	0.843886	3.74541	3.92591e-08
AT2G17760	NA	NA	-0.484007	4.52088	2.77888e-05
AT2G17970	NA	ALKBH9B	0.618714	3.99398	8.85907e-06
AT2G18196	NA	NA	0.638545	2.23525	0.0222252
AT2G18360	NA	NA	-0.51673	2.74313	0.0219553
AT2G18520	NA	NA	-0.514065	2.98925	0.00807985
AT2G19800	Encodes a myo-inositol oxygenase family gene.	MIOX2	0.689586	3.32956	0.00160452
AT2G19930	NA	NA	0.593803	3.20895	0.00130221
AT2G21070	This gene is predicted to an encode a nuclear-localized protein that is involved in regulating the period of circadian rhythms without affecting their amplitude or robustness. FIONA1 seems to act as a central oscillator-associated component, but its transcript levels are not regulated in a circadian or light-dependent manner. FIONA1 also appears to be involved in photoperiod-dependent flowering.	FIO1	-1.03012	2.44674	0.0014927
AT2G21550	NA	DHFR-TS3	0.604483	2.18269	0.0463137
AT2G21640	Encodes a protein of unknown function that is a marker for oxidative stress response.	NA	0.581991	2.54051	0.0146224
AT2G22140	Forms a complex with MUS81 that functions as endonuclease in DNA recombination and repair processes.	ATEME1B	0.843791	1.54892	0.0168584
AT2G22650	NA	NA	0.709108	3.70146	4.74095e-06
AT2G23170	encodes an IAA-amido synthase that conjugates Asp and other amino acids to auxin in vitro.	GH3.3	-0.559579	3.54572	0.000408744
AT2G23270	NA	NA	4.73755	-0.986966	0.0160615
AT2G23300	NA	NA	0.501076	3.01266	0.0144911
AT2G23755	NA	NA	0.570995	2.74968	0.00866102
AT2G24700	NA	NA	0.758927	2.76396	0.000842099
AT2G25150	NA	NA	0.981335	0.806466	0.0378192
AT2G25240	NA	AtCCP3	-1.02028	0.861257	0.0259003
AT2G25510	NA	NA	-0.872528	7.8544	1.62661e-108
AT2G25735	NA	NA	0.708027	1.6138	0.0352508
AT2G26400	Encodes a protein predicted to belong to the acireductone dioxygenase (ARD/ARD)family.	ARD	-0.876808	1.91391	0.00322299
AT2G27340	NA	NA	0.484678	2.97005	0.015745
AT2G27390	NA	NA	-0.580657	1.96441	0.0428213
AT2G27990	Encodes a BEL1-like homeobox gene that functions together with PNY in meristem maintenance by regulating the allocation process during vegetative and reproductive development. Both gene products are required for the competence of the SAM to respond properly to floral inductive signals.	BLH8	0.839916	1.59781	0.0140043
AT2G28160	Encodes a putative transcription factor that regulates iron uptake responses. mRNA is detected in the outer cell layers of the root and accumulates in response to iron deficiency. The expression of many iron-regulated genes is dependent on FIT1. It specifically regulates FRO2 at the level of mRNA accumulation and IRT1 at the level of protein accumulation.Similar to FER in tomato and is a regulato…	ATBHLH029	-0.489927	2.89443	0.0236952
AT2G28570	NA	NA	0.549895	2.9067	0.007516
AT2G29100	member of Putative ligand-gated ion channel subunit family	ATGLR2.9	4.52425	-1.08649	0.0312506
AT2G29170	NA	NA	1.06321	2.41852	2.30906e-05
AT2G29600	NA	NA	0.624462	2.2557	0.0184402
AT2G29740	NA	UGT71C2	0.516571	2.35387	0.044392
AT2G30120	NA	NA	0.55256	3.36308	0.00162486
AT2G30480	NA	NA	0.652181	2.43676	0.0119153
AT2G30600	NA	NA	0.762479	5.91437	7.9096e-25
AT2G30615	NA	NA	0.555771	3.88351	0.000124603
AT2G30750	putative cytochrome P450	CYP71A12	-0.636544	3.30152	0.000483982
AT2G30790	Encodes a 23 kD extrinsic protein that is part of photosystem II and participates in the regulation of oxygen evolution.	PSBP-2	0.999736	1.48102	0.00841115
AT2G30840	encodes a protein whose sequence is similar to 2-oxoglutarate-dependent dioxygenase	NA	0.501236	2.34431	0.0494843
AT2G30890	NA	NA	0.628338	1.86086	0.0438884
AT2G31010	NA	NA	0.586879	4.39727	1.84358e-06
AT2G31085	Member of a large family of putative ligands homologous to the Clavata3 gene. Consists of a single exon. Can replace CLV3 function in vivo.	AtCLE6	1.7692	-0.0359125	0.0266057
AT2G31450	NA	ATNTH1	0.542386	3.7814	0.000282113
AT2G31530	Encodes a component of the thylakoid-localized Sec system involved in the translocation of cytoplasmic proteins into plastid. Loss-of-function mutations result in arrest at the globular stage and embryo lethality.	EMB2289	0.568342	4.35294	4.83237e-06
AT2G31730	NA	NA	0.708676	2.4722	0.00369635
AT2G32500	NA	NA	0.564737	5.66485	1.83046e-12
AT2G32540	encodes a gene similar to cellulose synthase	ATCSLB04	-0.554357	4.86775	2.19248e-08
AT2G33540	NA	ATCPL3	0.499877	5.38057	5.88431e-08
AT2G33810	Encodes a member of the SPL (squamosa-promoter binding protein-like)gene family, a novel gene family encoding DNA binding proteins and putative transcription factors. Contains the SBP-box, which encodes the SBP-domain, required and sufficient for interaction with DNA. It binds DNA, may directly regulate AP1, and is involved in regulation of flowering and vegetative phase change. Its temporal expr…	SPL3	1.25629	3.34349	8.12954e-12
AT2G33815	NA	NA	1.14138	3.22422	1.62383e-09
AT2G34920	NA	EDA18	0.530288	3.03063	0.00698633
AT2G35340	NA	MEE29	0.508395	3.472	0.00260492
AT2G35380	NA	NA	0.551898	3.51074	0.000881354
AT2G35950	NA	EDA12	1.23868	0.391495	0.0427778
AT2G36010	Member of the E2F transcription factors, (cell cycle genes), key components of the cyclin D/retinoblastoma/E2F pathway.	ATE2FA	-0.527318	3.39223	0.00195951
AT2G36370	NA	NA	0.521697	2.69825	0.0360805
AT2G37700	NA	NA	0.933041	0.778495	0.043564
AT2G38820	NA	NA	0.630717	3.35822	0.0010106
AT2G38830	NA	NA	-0.823838	1.42836	0.0186231
AT2G38995	NA	NA	0.524287	3.10575	0.00717554
AT2G39681	NA	NA	0.579543	3.6942	0.000342703
AT2G39820	NA	eIF6B	5.08814	-0.806412	0.00788511
AT2G40230	NA	NA	-0.489474	3.60672	0.00297326
AT2G40340	Encodes a member of the DREB subfamily A-2 of ERF/AP2 transcription factor family. The protein contains one AP2 domain. There are eight members in this subfamily including DREB2A AND DREB2B that are involved in response to drought.	AtERF48	0.770792	2.12823	0.004458
AT2G40570	NA	NA	0.534913	3.47623	0.0022136
AT2G40750	member of WRKY Transcription Factor; Group III	ATWRKY54	-0.626694	4.24709	1.76637e-06
AT2G41090	NA	CML10	-0.562184	8.23196	1.26051e-36
AT2G41450	NA	NA	-0.926366	1.39189	0.00978119
AT2G41505	NA	NA	3.92014	0.060207	1.09699e-05
AT2G41640	NA	NA	0.551208	2.49822	0.0207663
AT2G41800	NA	TEB	-0.528882	2.82759	0.024777
AT2G41835	NA	NA	-0.632201	2.31603	0.0112641
AT2G41990	NA	CC3	0.6272	2.28578	0.0284297
AT2G42240	NA	NA	0.65659	3.33437	0.000194842
AT2G42388	NA	NA	4.52509	-1.08648	0.0336892
AT2G42540	A cold-regulated gene whose product is targeted to the chloroplast. Cor15am protects stromal proteins from aggregation under various stress conditions. Constitutive expression increases freezing tolerance in protoplasts in vitro and chloroplasts in vivo. NMR and x-ray diffraction studies suggest that COR15a alters the intrinsic curvature of the inner membrane of chloroplast envelope. Late Embryog…	AtCOR15A	-0.731823	6.58137	5.2303e-37
AT2G42640	NA	NA	0.593515	2.40053	0.0206168
AT2G42800	NA	AtRLP29	0.491993	2.59773	0.0388651
AT2G42930	NA	NA	1.13864	0.806514	0.0235672
AT2G43010	Isolated as a semidominant mutation defective in red -light responses. Encodes a nuclear localized bHLH protein that interacts with active PhyB protein. Negatively regulates phyB mediated red light responses. Involved in shade avoidance response. Protein abundance is negatively regulated by PhyB.	AtPIF4	1.17854	4.14869	2.14899e-15
AT2G43370	NA	NA	0.728146	3.0363	0.000349527
AT2G43375	NA	NA	0.758601	1.69096	0.0229899
AT2G43560	NA	NA	0.52926	7.24646	1.58605e-24
AT2G43670	NA	NA	1.07094	0.660664	0.0335566
AT2G44570	NA	AtGH9B12	0.762704	1.44585	0.0443805
AT2G44660	NA	NA	-0.513971	3.69555	0.000680557
AT2G45135	NA	NA	1.98106	-0.193468	0.0127267
AT2G45660	Controls flowering and is required for CO to promote flowering. It acts downstream of FT. Overexpression of (SOC1) AGL20 suppresses not only the late flowering of plants that have functional FRI and FLC alleles but also the delayed phase transitions during the vegetative stages of development. AGL20/SOC1 acts with AGL24 to promote flowering and inflorescence meristem identity.AGL20 upregulates ex…	AGL20	0.717465	4.81848	1.17644e-11
AT2G47760	NA	ALG3	0.517072	4.12502	0.00055291
AT2G48080	NA	ALKBH10A	-0.914693	2.58253	4.66358e-05
AT3G01635	NA	NA	0.979928	0.806493	0.031544
AT3G01905	NA	NA	-0.833563	2.18338	0.00186403
AT3G02070	NA	NA	0.563292	3.27559	0.0021238
AT3G02140	Encodes a protein that acts in the nucleus and is an important negative regulator of ABA and salt stress responses, and could play a critical role in controlling root elongation, floral initiation and starch degradation.	AFP4	0.665692	4.10789	7.95533e-07
AT3G02320	NA	AtTRM1a	-0.550973	4.22874	8.92653e-06
AT3G02365	NA	NA	0.719147	2.22484	0.00801274
AT3G02915	NA	NA	0.717724	2.12829	0.0106174
AT3G02935	NA	NA	3.06019	-0.501572	0.00649581
AT3G02940	Encodes a putative transcription factor (MYB107).	AtMYB107	1.44139	0.193551	0.0289619
AT3G03020	NA	NA	0.692026	2.32499	0.0107952
AT3G03170	NA	NA	0.547999	2.26581	0.0370443
AT3G03470	member of CYP89A	CYP89A9	0.609715	3.88996	2.4643e-05
AT3G03910	GDH3 encodes a member of the glutamate dehydrogenease family. Its expression is upregulated in response to cytokinin and it may play a role in the control of nitrogen metabolism in leaf development.	GDH3	0.655243	1.95148	0.034033
AT3G04685	NA	NA	0.785907	2.20389	0.0043339
AT3G04755	NA	NA	1.38952	0.86091	0.00746912
AT3G04960	NA	NA	1.08531	1.12839	0.0104575
AT3G05170	NA	NA	0.642943	3.4047	0.00144398
AT3G05370	NA	AtRLP31	0.660551	3.12806	0.000594622
AT3G05390	NA	NA	0.882159	1.15046	0.0336359
AT3G05955	NA	NA	-3.63913	-0.434212	0.000976659
AT3G06325	NA	NA	0.820221	2.46331	0.000841393
AT3G06630	NA	NA	0.785906	2.20393	0.0043339
AT3G07060	NA	emb1974	-0.506993	3.45105	0.00199762
AT3G07620	NA	NA	1.68316	-0.0865365	0.041392
AT3G08405	NA	NA	2.31829	0.315482	0.000912414
AT3G08950	Encodes HCC1, homologue of the copper chaperone SCO1 (synthesis of cytochrome c oxidase 1) from the yeast Saccharomyces cerevisiae. SCO1 encodes a mitochondrial protein that is essential for the correct assembly of complex IV in the respiratory chain. HCC1 is localized in the mitochondrion. A chimeric yeast Sco1-Arabidopsis HCC1 protein complements yeast Sco1 activity. Embryos of hcc1 mutants bec…	HCC1	0.687426	4.25476	3.24885e-07
AT3G08980	NA	NA	-0.604758	2.56598	0.00872243
AT3G09005	NA	NA	-5.34124	-0.806242	0.00218412
AT3G09295	NA	NA	1.21643	0.749905	0.0115099
AT3G09405	NA	AtPAE4	1.11208	0.887387	0.0259003
AT3G10060	NA	NA	-0.580332	6.95252	9.29718e-29
AT3G10185	Encodes a Gibberellin-regulated GASA/GAST/Snakin family protein	NA	-0.514845	2.67646	0.0207983
AT3G10450	NA	SCPL7	0.557918	3.04824	0.0148654
AT3G11320	NA	NA	-0.576325	3.94305	8.67485e-05
AT3G11470	NA	PPT	-0.508776	2.41939	0.0340275
AT3G12070	NA	AtRGTB2	0.754379	2.01278	0.0104182
AT3G12203	NA	scpl17	4.73699	-0.986968	0.0173497
AT3G12730	NA	NA	0.616913	1.96396	0.0408854
AT3G13277	NA	NA	0.949195	1.9003	0.00265543
AT3G14150	NA	HAOX2	0.526148	4.68612	1.11857e-06
AT3G14170	NA	CORD1	-0.9596	1.75037	0.00171382
AT3G14370	The WAG2 and its homolog, WAG1 each encodes protein-serine/threonine kinase that are nearly 70% identical to PsPK3 protein. All three together with CsPK3 belong to PsPK3-type kinases. At the N-terminus, all four possess a serine/threonine-rich domain. They are closely related to Arabidopsis kinases PINOID. wag1/wag2 double mutants exhibit a pronounced wavy root phenotype when grown vertically on …	WAG2	-0.635854	2.22551	0.0168788
AT3G14540	NA	AtsesterTPS2	0.712662	1.83392	0.0249995
AT3G14550	Encodes a protein with geranylgeranyl pyrophosphate synthase activity involved in isoprenoid biosynthesis. The enzyme appears to be targeted to the chloroplast in epidermal cells and guard cells of leaves, and in etioplasts in roots.	AtGFPPS2	0.639708	2.45462	0.00946067
AT3G14630	putative cytochrome P450	CYP72A9	-1.42086	0.0605499	0.0385451
AT3G15170	Encodes a transcription factor involved in shoot apical meristem formation and auxin-mediated lateral root formation. The gene is thought not to be involved in stress responses (NaCl, auxins, ethylene). <i>Cuc</i> mutant was first recognized at the heart stage, where embryos lacking two distinct bulges of cotyledonary primordia were observed.	ANAC054	2.07254	-0.139016	0.0192572
AT3G15450	NA	NA	0.814459	5.09773	1.30652e-11
AT3G15700	NA	NA	-1.11834	0.49866	0.040964
AT3G17380	NA	NA	0.675765	1.9639	0.0323054
AT3G17660	A member of ARF GAP domain (AGD), A thaliana has 15 members, grouped into four classes; AGD15 belongs to the class 4, together with AGD14.	AGD15	0.796377	1.35393	0.0355903
AT3G18630	Encodes a uracil-DNA glycosylase (UDG) involved in a base excision DNA repair pathway in mitochondria.	ATUNG	0.559653	2.35385	0.0293461
AT3G18775	NA	NA	1.92726	0.0602778	0.0106231
AT3G19270	Encodes a protein with ABA 8'-hydroxylase activity, involved in ABA catabolism. Member of the CYP707A gene family.	CYP707A4	1.75943	0.391445	0.0052237
AT3G19660	NA	NA	0.536025	2.80628	0.012684
AT3G20110	member of CYP705A	CYP705A20	0.773647	2.61355	0.000720273
AT3G21310	NA	NA	-1.37544	0.428326	0.0144192
AT3G21351	NA	NA	0.734199	1.53229	0.0474083
AT3G21500	Encodes a protein postulated to have 1-deoxy-D-xylulose 5-phosphate synthase activity.	DXL1	-2.4792	-0.193228	0.0047755
AT3G21720	Encodes a glyoxylate cycle enzyme isocitrate lyase (ICL).	ICL	0.900849	2.813	3.33052e-05
AT3G22125	NA	NA	0.604244	4.40182	1.47397e-06
AT3G22231	Encodes a member of a novel 6 member Arabidopsis gene family. Expression of PCC1 is regulated by the circadian clock and is upregulated in response to both virulent and avirulent strains of Pseudomonas syringae pv. tomato.	PCC1	-0.753648	7.23023	9.14997e-57
AT3G22235	NA	AthCYSTM8	-0.693584	6.85323	8.77365e-36
AT3G22260	NA	NA	0.489461	2.83376	0.0207069
AT3G22460	Encodes a member of a family of genes with O-acetylserine(thiol)lyase activity.	OASA2	1.07108	2.25546	4.92221e-05
AT3G22560	NA	NA	1.51948	0.565472	0.00606198
AT3G23120	NA	AtRLP38	-1.06853	1.15081	0.00929863
AT3G23250	Member of the R2R3 factor gene family.	ATMYB15	1.98105	-0.193462	0.0127267
AT3G23440	NA	EDA6	-1.24264	0.565814	0.0200767
AT3G23480	NA	NA	0.49298	2.85401	0.0250971
AT3G23510	NA	NA	-0.696982	1.93939	0.0199087
AT3G23635	NA	RTFL13	2.07794	-0.501551	0.0385756
AT3G23800	NA	SBP3	0.524174	2.79931	0.0252122
AT3G23910	NA	NA	0.589316	3.94152	0.000516216
AT3G24310	snapdragon myb protein 305 homolog (myb)	ATMYB71	-1.31974	0.150728	0.0432885
AT3G24340	NA	CHR40	-0.817971	1.12877	0.0482452
AT3G24575	NA	NA	-0.482946	3.2411	0.00646107
AT3G24900	NA	AtRLP39	-2.95411	-0.806242	0.0214851
AT3G25014	NA	NA	3.27812	-0.370341	0.00183121
AT3G25430	NA	NA	0.570065	3.44993	0.000673011
AT3G25597	NA	NA	0.720507	2.16111	0.0385441
AT3G25717	NA	DVL6	0.527848	4.45374	4.37777e-05
AT3G25770	Encodes allene oxide cyclase. One of four genes in Arabidopsis that encode this enzyme, which catalyzes an essential step in jasmonic acid biosynthesis. Gene expression is induced during senescence, a process that involves jasmonic acid signalling pathway. Note: Nomenclature for Arabidopsis allene oxide cyclase 2 (AOC2, AT3G25770) gene is based on Stenzel et al. 2003 Plant Molecular Biology 51:89…	AOC2	-0.698595	6.65517	1.8672e-32
AT3G25820	Encodes the monoterpene 1,8-cineole synthase, atTPS-Cin. This polypeptide was also shown to synthesize other monoterpenes albeit in minor quantities. The same polypeptide is encoded at two different loci, the result of gene duplication: at3g25820 and at3g25830.	ATTPS-CIN	3.78742	-0.0359622	8.23887e-05
AT3G25830	Encodes the monoterpene 1,8-cineole synthase, atTPS-Cin. This polypeptide was also shown to synthesize other monoterpenes albeit in minor quantities. The same polypeptide is encoded at two different loci, the result of gene duplication: at3g25820 and at3g25830.	ATTPS-CIN	6.84548	0.391362	2.31965e-08
AT3G26090	Encodes AtRGS1, a putative membrane receptor for D-glucose. Also functions as a regulator of G-protein signaling. Has GTPase-accelerating activity. Regulates the activity of AtGPA1. Lines over-expressing the gene are more tolerant to dehydration and root elongation. These phenotypes are dependent on ABA. Nuclear localization of the protein is dependent on ABA.	ATRGS1	-0.574258	3.73629	0.000111543
AT3G26200	putative cytochrome P450	CYP71B22	0.798792	2.87387	0.000161264
AT3G26280	cytochrome P450 monooxygenase	CYP71B4	0.507463	3.50655	0.00227278
AT3G26350	NA	NA	1.63162	0.77842	0.000940957
AT3G26470	NA	NA	0.605146	3.66768	0.000102321
AT3G26750	NA	NA	0.562415	2.57341	0.0281561
AT3G26900	NA	ATSKL1	-0.56544	5.93044	7.03399e-15
AT3G27070	Form of TOM20, which is a component of the TOM complex, involved in transport of nuclear-encoded mitochondrial proteins	TOM20-1	2.06795	0.391429	0.00143119
AT3G27240	NA	NA	-0.515504	6.58809	5.4017e-16
AT3G27250	NA	AITR1	-1.03192	2.12903	0.000132115
AT3G27660	Encodes oleosin4 (Plant Cell, 2006, 18:1961), a protein found in oil bodies, involved in seed lipid accumulation. Functions in freezing tolerance of seeds. Note: also referred to as OLE3 in Plant Journal 2008, 55:798.	OLE3	1.2255	0.860908	0.00956184
AT3G27920	Encodes a Myb-like protein that is required for induction of trichome development.	ATGL1	1.18277	0.833973	0.0160973
AT3G28220	NA	NA	-1.40795	4.27376	1.17214e-28
AT3G28270	NA	AFL1	-0.988804	4.86718	1.32527e-22
AT3G28290	Encodes a protein with sequence similarity to integrins. Localized to the cytoplasm and plasma membrane. Expressed in all tissues assayed.	AT14A	1.91661	0.498328	0.00288428
AT3G28500	NA	NA	2.09555	1.10588	8.79628e-06
AT3G28880	NA	NA	0.805192	1.17214	0.0479484
AT3G29100	Encodes a member of the Arabidopsis v-SNARE (vesicle soluble NSF attachment protein receptor) family that has 3 members: VTI11, VTI12, and VTI13. This gene is not expressed at levels detectable by RT-PCR. However, one EST corresponding to this gene has been isolated.	ATVTI13	0.770018	2.16116	0.00659516
AT3G29590	At3g29590 (At5MAT) encodes a malonyl-CoA:anthocyanidin 5-O-glucoside-6-O-malonyltransferase that is coordinately expressed with a epistatic 5-O-anthocyanidin glucosyltransferase (At4g14090). The enzyme is involved in the malonylation of anthocyanins in Arabidopsis.	AT5MAT	-1.16996	2.15115	9.86364e-06
AT3G30720	NA	QQS	-1.34405	0.806882	0.00365868
AT3G42640	NA	AHA8	0.734292	3.30034	0.000382831
AT3G42725	NA	NA	-1.31263	1.41033	0.000220215
AT3G43850	NA	NA	4.52425	-1.08649	0.0312506
AT3G43890	NA	NA	1.85043	0.0129766	0.0170111
AT3G44260	NA	AtCAF1a	0.730129	4.6003	4.96031e-09
AT3G45070	NA	AtSULT202B1	0.678034	2.73522	0.00472136
AT3G45140	Chloroplast lipoxygenase required for wound-induced jasmonic acid accumulation in Arabidopsis.Mutants are resistant to Staphylococcus aureus and accumulate salicylic acid upon infection.	ATLOX2	-0.738724	9.42897	3.50931e-175
AT3G45410	encodes a receptor-like kinase that has serine/threonine kinase activity whose expression is induced by high salt stress. This induction is inhibited by tobacco ethylene receptor.	LecRK-I.3	-0.712452	2.44646	0.00293335
AT3G45460	NA	NA	4.52425	-1.08649	0.0312506
AT3G46330	NA	MEE39	1.35762	0.463634	0.0200641
AT3G46370	NA	NA	1.46827	0.532281	0.0109775
AT3G46658	NA	NA	-0.591568	2.1288	0.0300596
AT3G46660	NA	UGT76E12	-0.654044	1.88775	0.0440397
AT3G47010	NA	NA	-0.713153	3.3213	3.76026e-05
AT3G47030	NA	NA	1.54407	0.0602932	0.0346922
AT3G47040	NA	NA	0.760877	1.54896	0.0307947
AT3G47470	Encodes a chlorophyll a/b-binding protein that is more similar to the PSI Cab proteins than the PSII cab proteins. The predicted protein is about 20 amino acids shorter than most known Cab proteins.	CAB4	0.515031	9.61252	3.00852e-33
AT3G47500	Dof-type zinc finger domain-containing protein, identical to H-protein promoter binding factor-2a GI:3386546 from (Arabidopsis thaliana). Interacts with LKP2 and FKF1, but its overexpression does not change flowering time under short or long day conditions.	CDF3	0.65802	3.96628	2.81508e-06
AT3G48080	NA	NA	-0.520292	2.72861	0.0164487
AT3G49160	Expression of the gene is downregulated in the presence of paraquat, an inducer of photoxidative stress.	NA	0.597493	3.1664	0.00139043
AT3G49550	NA	NA	0.602482	2.84728	0.0048757
AT3G49620	encodes a protein similar to 2-oxoacid-dependent dioxygenase. Expression is induced after 24 hours of dark treatment, in senescing leaves and treatment with exogenous photosynthesis inhibitor. Induction of gene expression was suppressed in excised leaves supplied with sugar. The authors suggest that the gene's expression pattern is responding to the level of sugar in the cell.	DIN11	-1.18462	2.39224	1.06127e-06
AT3G49668	NA	NA	-0.534851	3.8916	0.000144142
AT3G50310	member of MEKK subfamily	AIK1	1.36334	0.315526	0.0395911
AT3G51075	NA	NA	0.58199	2.54055	0.0146224
AT3G52780	NA	ATPAP20	4.73766	-0.986961	0.0156254
AT3G52970	member of CYP76G	CYP76G1	0.805193	1.17214	0.0479484
AT3G53250	NA	SAUR57	0.815413	1.53228	0.0292635
AT3G53830	NA	NA	0.756205	1.86082	0.0154387
AT3G54380	NA	AtSAC3C	0.502907	3.82322	0.000620125
AT3G54500	NA	LNK2	1.27251	3.59262	2.98225e-14
AT3G55150	A member of EXO70 gene family, putative exocyst subunits, conserved in land plants. Arabidopsis thaliana contains 23 putative EXO70 genes, which can be classified into eight clusters on the phylogenetic tree.	ATEXO70H1	-0.644926	1.72117	0.0460245
AT3G55910	NA	NA	1.89274	0.276001	0.00698025
AT3G56170	Encodes a calcium-dependent nuclease with similarity to staphylococcal nuclease.	CAN	0.544655	4.57461	1.74948e-06
AT3G57470	NA	NA	0.502299	5.6802	1.60951e-09
AT3G57670	NA	NTT	-0.957704	0.964352	0.0328446
AT3G57680	NA	NA	0.864962	2.08316	0.00205086
AT3G58270	NA	NA	0.657152	2.27584	0.0119587
AT3G58770	NA	NA	1.09334	0.778481	0.0195236
AT3G58850	Encodes PHYTOCHROME RAPIDLY REGULATED2 (PAR2), an atypical basic helix-loop-helix (bHLP) protein. Closely related to PAR1 (At2g42870). Up regulated after simulated shade perception. Acts in the nucleus to control plant development and as a negative regulator of shade avoidance response. Functions as transcriptional repressor of auxin-responsive genes SAUR15 (AT4G38850) and SAUR68 (AT1G29510).	HLH2	0.649983	3.08868	0.00119437
AT3G59000	NA	NA	-0.553672	2.20456	0.0439732
AT3G59060	Encodes a novel Myc-related bHLH transcription factor, which physically associated with APRR1/TOC1 and is a member of PIF3 transcription factor family. Involved in shade avoidance. Functions as negative regulator of PhyB. Protein levels are modulated by phytochrome B.	A-PUT2	0.824609	4.35973	3.62202e-09
AT3G59330	NA	NA	0.661544	2.06014	0.0188192
AT3G59440	NA	AtCML4	1.98105	-0.193457	0.0127267
AT3G59470	NA	FRF1	0.506485	3.47209	0.00682659
AT3G60420	NA	NA	4.52425	-1.08649	0.0312506
AT3G60520	NA	NA	-0.628466	2.90766	0.00864203
AT3G60870	Encodes an AT hook domain containing protein that, when overexpressed, delays flowering.	AHL18	-1.68634	0.354287	0.00392316
AT3G61190	Encodes a protein with a C2 domain that binds to BON1 in yeast two hybrid analyses. Its ability to bind to phospholipids is enhanced by calcium ions. Involved in maintaining cell homeostasis.	BAP1	0.938241	1.0368	0.0364895
AT3G61270	NA	NA	0.494194	3.02466	0.0122578
AT3G61720	NA	MCTP12	2.65591	-0.723938	0.0390636
AT3G61840	NA	NA	1.34859	0.833927	0.0054028
AT3G61880	Encodes a cytochrome p450 monooxygenase. Overexpression of this gene allows fruit growth independently of fertilization. The gene is normally expressed only in floral organs(during the Arabidopsis stage 14 flower) and in the funiculus at anthesis.	CYP78A9	-0.720431	2.1726	0.00752435
AT3G61950	NA	MYC67	0.640479	2.64498	0.00529908
AT3G62090	encodes a novel Myc-related bHLH transcription factor, which physically associated with APRR1/TOC1 and is a member of PIF3 transcription factor family.	PIF6	0.594215	2.76403	0.00582925
AT3G62210	NA	EDA32	0.998209	0.72076	0.0434798
AT3G62460	NA	NA	0.534604	3.68669	0.000480868
AT3G63510	NA	NA	0.507942	5.31147	1.59039e-08
AT4G00240	member of C2-PLD subfamily	PLDBETA2	0.780968	2.35377	0.00231517
AT4G00380	NA	FDM2	0.618949	3.5525	0.000518747
AT4G00520	NA	NA	0.52343	4.44499	1.89306e-05
AT4G01080	Encodes a member of the TBL (TRICHOME BIREFRINGENCE-LIKE) gene family containing a plant-specific DUF231 (domain of unknown function) domain. TBL gene family has 46 members, two of which (TBR/AT5G06700 and TBL3/AT5G01360) have been shown to be involved in the synthesis and deposition of secondary wall cellulose, presumably by influencing the esterification state of pectic polymers. A nomenclature…	MOAT4	-0.530029	3.52043	0.001215
AT4G01220	NA	MGP4	-0.493245	2.88137	0.0160381
AT4G01230	NA	RTNLB7	3.06048	-0.50157	0.00657005
AT4G01400	NA	MISF74	-0.672425	1.73579	0.0388243
AT4G01595	NA	NA	0.502334	3.26557	0.00545083
AT4G01985	NA	NA	0.77042	2.74952	0.000508482
AT4G02830	NA	NA	1.64049	0.315526	0.0125425
AT4G02900	NA	NA	0.537588	3.01861	0.00748656
AT4G03410	NA	NA	0.539274	4.23961	1.8223e-05
AT4G04220	NA	AtRLP46	-0.549175	3.1235	0.00527214
AT4G04223	NA	NA	-0.69746	2.02541	0.0165983
AT4G04260	NA	NA	2.65666	-0.723933	0.041606
AT4G05015	NA	NA	-1.29841	0.498637	0.0273345
AT4G05170	NA	NA	2.31357	-0.370323	0.0129402
AT4G05755	NA	NA	-3.1196	-0.723762	0.0117193
AT4G06175	NA	NA	-0.855581	1.61423	0.0116388
AT4G06195	NA	NA	1.39626	0.749911	0.00451094
AT4G06634	NA	AtYY1	0.502737	4.17404	9.49853e-05
AT4G06745	NA	NA	0.716542	2.09461	0.0162579
AT4G06770	NA	NA	0.564317	3.83327	0.000114611
AT4G07030	NA	NA	0.735742	2.32508	0.010366
AT4G07625	NA	NA	-4.77538	-1.08635	0.0314463
AT4G07815	NA	NA	-1.88276	-0.0356796	0.00780575
AT4G08300	NA	UMAMIT17	0.6124	3.80585	7.11305e-05
AT4G08410	NA	NA	1.20804	1.4279	0.00227059
AT4G08870	Encodes one of the two arginase in the genome. Gene expression is enhanced by methyl jasmonate treatment.	ARGAH2	-0.56435	4.99058	3.25779e-09
AT4G09760	encodes a choline synthase whose gene expression is induced by high salt and mannitol.	CEK3	0.494487	4.32692	0.000128834
AT4G09820	TT8 is a regulation factor that acts in a concerted action with TT1, PAP1 and TTG1 on the regulation of flavonoid pathways, namely proanthocyanidin and anthocyanin biosynthesis. Affects dihydroflavonol 4-reductase gene expression. It is thought that a ternary complex composed of TT2, TT8 and TTG1 is necessary for correct expression of BAN in seed endothelium. Also important for important for marg…	AtTT8	-1.16144	0.939338	0.00692612
AT4G10650	NA	NA	0.667025	2.1612	0.0187025
AT4G11170	NA	RMG1	-2.16342	-0.370099	0.0219419
AT4G11960	Encodes PGRL1B, a transmembrane protein present in thylakoids. PGRL1B has a highly homologous isoform PGRL1A encoded by At4g22890. Plants lacking PGRL1 show perturbation of cyclic electron flow, similar to PGR5-deficient plants. PGRL1 and PGR5 interact physically and associate with PSI (photosystem I).	PGRL1B	0.850741	5.07079	8.26626e-19
AT4G12490	NA	AZI3	-0.502989	3.88177	0.000354747
AT4G12550	isolated from differential screening of a cDNA library from auxin-treated root culture. encodes a protein that is related to a large family of proteins that consist of a proline-rich or glycine-rich N-terminus and a hydrophobic, possibly membrane spanning C-terminus.	AIR1	-0.566459	2.23573	0.029185
AT4G12917	NA	NA	0.686863	3.54835	3.06545e-05
AT4G13330	NA	NA	0.488869	2.88718	0.0210899
AT4G13505	NA	NA	-0.496899	7.28794	2.54246e-25
AT4G13510	Encodes a plasma membrane localized ammonium transporter. Contains a cytosolic trans-activation domain essential for ammonium uptake.	AMT1;1	-0.517815	7.238	2.21631e-22
AT4G13575	NA	NA	-0.709244	3.23614	8.02338e-05
AT4G14400	encodes a novel protein with putative ankyrin and transmembrane regions. It is a member of one of the largest uncharacterized gene families in higher plants. The gene is involved in resistance to Pseudomonas syringae.	ACD6	-0.917473	7.76894	8.25064e-114
AT4G14690	Encodes an early light-induced protein. ELIPs are thought not to be directly involved in the synthesis and assembly of specific photosynthetic complexes, but rather affect the biogenesis of all chlorophyll-binding complexes. A study (PMID 17553115) has shown that the chlorophyll synthesis pathway was downregulated as a result of constitutive ELIP2 expression, leading to decreased chlorophyll avai…	ELIP2	0.546928	3.20901	0.00316862
AT4G14780	NA	NA	0.667765	1.80645	0.03962
AT4G15070	NA	NA	-0.732963	1.83436	0.0154387
AT4G15370	Encodes an oxidosqualene cyclase that primarily produces the tetracyclic triterpene baruol in vitro and when expressed in yeast. It can also make 22 other minor triterpenoid products with varying numbers of rings.	BARS1	1.03325	1.17214	0.0129741
AT4G15440	Encodes a hydroperoxide lyase. Also a member of the CYP74B cytochrome p450 family. In the ecotype Columbia (Col) the gene contains a 10-nucleotide deletion in its first exon that causes it to code for a truncated protein that results in a non-functional hydroperoxide lyase.	CYP74B2	-0.709074	4.18427	2.7265e-08
AT4G15540	NA	UMAMIT38	0.500843	4.69348	0.000192551
AT4G15955	NA	NA	0.561301	3.43202	0.000940402
AT4G16510	NA	NA	0.507508	3.6905	0.00163336
AT4G16857	NA	NA	1.01365	1.08329	0.0198385
AT4G17470	NA	NA	-0.600136	2.95225	0.00350866
AT4G17490	Encodes a member of the ERF (ethylene response factor) subfamily B-3 of ERF/AP2 transcription factor family (ATERF-6). The protein contains one AP2 domain. There are 18 members in this subfamily including ATERF-1, ATERF-2, AND ATERF-5.	ATERF6	0.560007	3.57308	0.000649366
AT4G18170	member of WRKY Transcription Factor; Group II-c	ATWRKY28	1.07112	0.66067	0.0356185
AT4G18290	Encodes KAT2, a member of the Shaker family potassium ion (K+) channel. Critical to stomatal opening induced by blue light. Critical to circadian rhythm of stomatal opening. Involved in plant development in response to high light intensity. Under high light intensity, the mutant plant produced less biomass compared to the wild type. The Shaker family K+ ion channels include five groups based on p…	KAT2	0.588651	3.30526	0.00180601
AT4G18300	NA	NA	-0.509696	3.0135	0.00864814
AT4G18370	Encodes DEG5. Forms a hexamer with DEG8 in the thylakoid lumen. Involved in the cleavage of photodamaged D2 protein of photosystem II (PSII).	DEG5	0.768525	6.16262	5.75527e-27
AT4G19030	an aquaporin whose expression level is reduced by ABA, NaCl, dark, and dessication. is expressed at relatively low levels under normal conditions. Also functions in arsenite transport and tolerance.	AT-NLM1	0.585734	4.96403	2.58636e-09
AT4G19430	NA	NA	4.92353	-0.89386	0.0156254
AT4G19550	NA	NA	0.717724	2.12827	0.0106174
AT4G19690	Fe(II) transport protein (IRT1)	ATIRT1	-0.769363	4.18716	1.25117e-09
AT4G21585	Encodes a putative endonuclease but no demonstrable endonuclease activity, either towards single stranded DNA or mismatches, has been seen in vitro.	ENDO4	-0.659098	2.06069	0.0158722
AT4G21610	Contains the same novel zinc finger motif with LSD1, a negative regulator of cell death and defense response. Due to differential splicing, it encodes two different proteins, one of which contains an additional, putative DNA binding motif. Northern analysis demonstrated that LOL2 transcripts containing the additional DNA binding motif are predominantly upregulated after treatment with both virule…	LOL2	-0.766706	2.4554	0.00133671
AT4G21870	NA	NA	0.69139	3.28544	0.000194677
AT4G22305	encodes a carboxylesterase that inhibits AvrBsT-triggered phenotypes in Arabidopsis	SOBER1	-0.530346	2.97084	0.00626761
AT4G22475	NA	NA	-0.751422	5.31595	2.18828e-15
AT4G22485	Encodes a Protease inhibitor/seed storage/LTP family protein	NA	-0.641961	5.23771	1.23326e-12
AT4G22505	NA	NA	-0.73751	4.87147	1.10408e-12
AT4G22840	NA	BASS6	0.590236	2.49824	0.0134104
AT4G22880	encodes leucoanthocyanidin dioxygenase, which is involved in proanthocyanin biosynthesis. Mutant analysis suggests that this gene is also involved in vacuole formation.	ANS	-1.33042	3.66632	1.87166e-17
AT4G23140	Arabidopsis thaliana receptor-like protein kinase. Naming convention from Chen et al 2003 (PMID 14756307)	CRK6	1.06936	0.860941	0.035703
AT4G23170	Induced in response to Salicylic acid.Similar to receptor-like kinase 4 and 5. NPR1, a known positive regulator of the SA signaling pathway is responsible for the SA-dependent induction and constitutive repression of EP1 gene's basal expression.	CRK9	-0.564565	4.88441	2.67168e-08
AT4G23260	Encodes a cysteine-rich receptor-like protein kinase.	CRK18	0.509557	4.68624	5.79061e-06
AT4G23450	NA	AIRP1	0.80197	1.23531	0.0396246
AT4G23600	Encodes cystine lyase which is expected to be involved in amino acid metabolism, providing the plant with cysteine and the generation of precursors of ethylene biosynthesis. mRNA levels are elevated in response to wounding.	CORI3	-0.791899	5.62178	3.68598e-23
AT4G23770	NA	NA	0.735584	2.23514	0.00633294
AT4G23900	NA	NA	-2.65764	-0.0862674	0.000402512
AT4G23990	encodes a protein similar to cellulose synthase	ATCSLG3	-0.599119	3.79011	6.17704e-05
AT4G24080	NA	ALL1	0.953416	1.39139	0.0103409
AT4G24170	NA	NA	2.80367	-0.645938	0.0214851
AT4G24260	Encodes a protein with similarity to endo-1,4-b-glucanases. KOR3 is induced by nemotodes and is expressed in syncitia induced by Heterodera schachtii.May be involved in the development and function of syncitia.	ATGH9A3	-0.939082	0.887713	0.0399919
AT4G24430	NA	NA	0.75569	1.90039	0.0129262
AT4G24450	NA	At4g24450	0.519727	3.32966	0.0031009
AT4G25410	NA	NA	0.706892	1.56547	0.0421756
AT4G25480	encodes a member of the DREB subfamily A-1 of ERF/AP2 transcription factor family (CBF3). The protein contains one AP2 domain. There are six members in this subfamily, including CBF1, CBF2, and CBF3. This gene is involved in response to low temperature and abscisic acid.	ATCBF3	1.35396	0.597913	0.0113328
AT4G26170	NA	ET1	1.88336	-0.250043	0.021272
AT4G26415	NA	NA	0.530427	2.53219	0.0224193
AT4G27435	NA	NA	-0.552661	2.64576	0.0108488
AT4G28040	NA	UMAMIT33	0.536539	2.8806	0.0101419
AT4G28162	NA	NA	0.836316	1.64514	0.0152375
AT4G28700	NA	AMT1;4	1.44139	0.193551	0.0289619
AT4G28703	NA	NA	1.09986	0.565484	0.042123
AT4G28706	NA	NA	-0.668566	5.36158	1.62281e-15
AT4G28850	NA	ATXTH26	-0.64673	1.82063	0.0450416
AT4G28940	NA	NA	0.565493	3.51915	0.000610659
AT4G30630	NA	NA	0.516352	3.93825	0.00026247
AT4G31110	NA	NA	1.16154	1.46348	0.0034406
AT4G31355	NA	NA	2.65591	-0.723932	0.0390636
AT4G31610	Expressed specifically in reproductive meristems, member of a moderately sized gene family distantly related to known plant DNA binding proteins	ATREM1	1.61805	0.629566	0.00280881
AT4G31870	Encodes glutathione peroxidase.	ATGPX7	1.31267	1.42783	0.000440535
AT4G31940	member of CYP82C	CYP82C4	-0.548491	3.00755	0.00465725
AT4G31970	member of CYP82C	CYP82C2	-1.24264	0.565825	0.0200767
AT4G32000	NA	NA	0.627106	2.47224	0.0115468
AT4G33230	NA	NA	2.80367	-0.645946	0.0214851
AT4G33470	Encodes HDA14, a member of the histone deacetylase family proteins.	ATHDA14	0.569271	6.03088	1.35845e-14
AT4G33625	NA	NA	0.539953	5.15953	1.60188e-07
AT4G33690	NA	NA	0.528851	3.07724	0.00806396
AT4G33720	NA	AtCAPE3	-1.29137	0.939302	0.00380271
AT4G33880	RSL2 was expressed concurrently with RSL4 and its expression was controlled by RHD6 and RSL1. Required for root-hair growth.	RSL2	-0.551395	2.29624	0.0452707
AT4G34250	Encodes KCS16, a member of the 3-ketoacyl-CoA synthase family involved in the biosynthesis of VLCFA (very long chain fatty acids).	KCS16	-0.500955	3.88826	0.00102528
AT4G34400	NA	TFS1	1.39254	2.20365	6.36946e-07
AT4G34650	Encodes a protein with similarity to squalene synthase which catalyzes the first committed step in sterol biosynthesis. To date no experimental evidence exists that SQS2 functions as a squalene synthase and some experiments indicate it does not have this function.	SQS2	0.59773	2.68328	0.0121241
AT4G35190	NA	LOG5	1.27042	1.66043	0.000266646
AT4G35770	Senescence-associated gene that is strongly induced by phosphate starvation. Transcripts are differentially regulated at the level of mRNA stability at different times of day. mRNAs are targets of the mRNA degradation pathway mediated by the downstream (DST) instability determinant.	ATSEN1	0.884447	2.75668	5.90482e-05
AT4G36790	NA	NA	0.583648	3.82655	7.28737e-05
AT4G36880	NA	CP1	0.638888	3.39097	0.000263079
AT4G36930	Encodes a transcription factor of the bHLH protein family. Mutants have abnormal, unfused carpels and reduced seed dormancy.	SPT	0.777677	2.86063	0.000946134
AT4G37608	NA	NA	0.735706	1.96392	0.0197971
AT4G37990	Encodes an aromatic alcohol:NADP+ oxidoreductase whose mRNA levels are increased in response to treatment with a variety of phytopathogenic bacteria. Though similar to mannitol dehydrogenases, this enzyme does not have mannitol dehydrogenase activity.	ATCAD8	-2.03213	0.565891	0.000191139
AT4G38180	NA	FRS5	-0.510239	3.26657	0.00398335
AT4G38330	NA	NA	0.757619	1.9003	0.0205666
AT4G38440	NA	IYO	-0.535072	4.77455	2.78796e-05
AT4G38730	NA	AVI2H	0.615681	2.98222	0.00322639
AT4G39380	NA	NA	0.572504	2.07176	0.0397648
AT4G39810	NA	NEN4	1.19202	0.498394	0.0360547
AT5G00765	NA	NA	4.52425	-1.08649	0.0312506
AT5G00785	NA	NA	0.927416	1.10602	0.0302441
AT5G01180	Encodes a dipeptide transporter expressed in pollen and ovules during early seed development. GFP-tagged PTR5 localizes to the plasma membrane.	AtNPF8.2	-0.785538	1.92669	0.00842132
AT5G01200	NA	NA	0.656982	2.51527	0.00549524
AT5G01265	NA	NA	-1.39105	0.834377	0.00166532
AT5G01390	NA	NA	-0.486347	3.90138	0.000559575
AT5G01675	NA	NA	-0.682518	1.59826	0.0475364
AT5G01880	NA	DAFL2	0.522716	2.48094	0.0303265
AT5G02080	NA	NA	0.869612	1.56539	0.0183859
AT5G02445	NA	NA	4.52425	-1.08649	0.0312506
AT5G02510	NA	NA	4.52371	-1.08649	0.0336892
AT5G02810	PRR7 and PRR9 are partially redundant essential components of a temperature-sensitive circadian system. CCA1 and LHY had a positive effect on PRR7 expression levels. Acts as transcriptional repressor of CCA1 and LHY.	APRR7	1.2801	4.99585	7.76426e-34
AT5G03085	NA	NA	-2.95522	-0.806225	0.0228114
AT5G03210	NA	AtDIP2	1.76339	0.193527	0.0146348
AT5G03350	NA	NA	-1.0082	6.5199	4.00893e-66
AT5G03585	NA	NA	0.481638	3.53615	0.00303312
AT5G03790	Encodes a homeodomain leucine zipper class I (HD-Zip I) meristem identity regulator that acts together with LFY to induce CAL expression. It binds to the CAL promoter proximal CAATNATTG element. LMI1 acts primarily downstream of LFY in meristem identity regulation. The interaction between LFY, LMI1 and CAL resembles a feed-forward loop transcriptional network motif. The gene also had additional L…	ATHB51	-0.990754	0.913781	0.0296938
AT5G03860	Encodes a protein with malate synthase activity.	MLS	0.650272	1.87416	0.0352117
AT5G04190	Encodes phytochrome kinase substrate 4, a phytochrome signaling component involved in phototropism.	PKS4	2.92465	0.0129359	0.000221291
AT5G04630	member of CYP77A	CYP77A9	1.98105	-0.19344	0.0308856
AT5G05060	NA	NA	-0.637591	4.2238	3.8802e-07
AT5G05340	NA	PRX52	-0.92287	1.12878	0.0247512
AT5G05900	NA	NA	1.20552	0.629629	0.0200767
AT5G06380	NA	NA	2.93769	-0.571956	0.0117193
AT5G06620	NA	ATXR4	0.516461	2.35393	0.047728
AT5G06845	NA	NA	1.10143	1.66044	0.00337292
AT5G07000	Encodes a member of the sulfotransferase family of proteins. Although it has 85% amino acid identity with ST2A (At5g07010), this protein is not able to transfer a sulfate group to 11- or 12-hydroxyjasmonic acid in vitro. It may be able to act on structurally related jasmonates.	ATST2B	0.750513	3.50205	6.12907e-06
AT5G07100	Encodes WRKY DNA-binding protein 26 (WRKY26).	WRKY26	0.618869	2.79926	0.00330557
AT5G07571	NA	NA	1.85037	0.0129839	0.0169674
AT5G07650	NA	NA	0.808827	1.67581	0.0165146
AT5G07720	NA	XXT3	0.610335	2.09467	0.0338013
AT5G07930	a member of mei2-like gene family; phylogenetic analysis revealed that it belongs to the fourth clade of mei2-like proteins, with conserved C-terminal RNA recognition motif (RRM) only.	MCT2	-4.77527	-1.08636	0.0312506
AT5G08070	TCP gene involved in heterochronic control of leaf differentiation.	TCP17	0.601774	2.18273	0.0314226
AT5G08275	NA	NA	-0.484071	4.95655	2.04935e-05
AT5G08470	an AAA-ATPase that is the probable Arabidopsis orthologue of one of the AAA-ATPases involved in peroxisome biogenesis in yeasts and mammals.	EMB2817	-0.553522	4.76759	3.32486e-07
AT5G08480	NA	NA	1.06936	0.86093	0.035703
AT5G08650	NA	NA	0.533778	7.83101	2.83696e-41
AT5G08825	NA	NA	0.519268	4.73253	3.20353e-06
AT5G09165	NA	NA	1.85039	0.0129914	0.016902
AT5G09230	Encodes SRT2, a member of the SIR2 (sirtuin) family HDAC (histone deacetylase) (SRT1/AT5g55760, SRT2/AT5G09230).	AtSRT2	0.594869	4.71387	2.80151e-08
AT5G09690	Transmembrane magnesium transporter. One of nine family members. Loss of function mutants exhibit poor growth under magnesium stress conditions. Splice variant AT5G09690.1 (386 aa) is a functional transporter while AT5G09690.4 (371 aa) does not have transporter activity.	ATMGT7	0.578454	2.81318	0.0076581
AT5G09730	encodes a protein similar to a beta-xylosidase located in the extracellular matrix. This is a member of glycosyl hydrolase family 3 and has six other closely related members.	ATBX3	0.594652	3.05405	0.0021539
AT5G09785	NA	NA	0.675542	1.96392	0.025031
AT5G09805	Similar to Inflorescence deficient in abscission (IDA). Involved in floral organ abscission.	IDL3	2.80367	-0.645944	0.0214851
AT5G10140	MADS-box protein encoded by FLOWERING LOCUS C - transcription factor that functions as a repressor of floral transition and contributes to temperature compensation of the circadian clock. Expression is downregulated during cold treatment. Vernalization, FRI and the autonomous pathway all influence the state of FLC chromatin. Both maternal and paternal alleles are reset by vernalization, but their…	AGL25,FLC	-0.841303	1.64565	0.0126773
AT5G10250	Encodes a protein with an N-terminal BTB/POZ domain and a C-terminal NPH3 family domain. dot3 mutants have defects in shoot and primary root growth and produce an aberrant parallel venation pattern in juvenile leaves.	DOT3	0.570223	2.19342	0.0400515
AT5G10570	NA	NA	1.88336	-0.250035	0.021272
AT5G10740	NA	NA	0.487075	3.9288	0.000576267
AT5G11590	encodes a member of the DREB subfamily A-4 of ERF/AP2 transcription factor family. The protein contains one AP2 domain. There are 17 members in this subfamily including TINY.	TINY2	-0.842063	1.86141	0.00508016
AT5G12130	NA	ATTERC	-0.519751	5.31641	9.66409e-10
AT5G13210	NA	NA	0.908683	2.03657	0.00169595
AT5G14020	NA	NA	0.663462	2.09462	0.0158722
AT5G15040	NA	NA	4.52425	-1.08649	0.0312506
AT5G15300	NA	NA	0.893543	1.35397	0.0276491
AT5G15581	NA	NA	0.714824	1.95146	0.0187487
AT5G15840	Encodes a protein showing similarities to zinc finger transcription factors, involved in regulation of flowering under long days. Acts upstream of FT and SOC1.	BBX1,CO	0.589942	2.61368	0.0116512
AT5G15900	Encodes a member of the TBL (TRICHOME BIREFRINGENCE-LIKE) gene family containing a plant-specific DUF231 (domain of unknown function) domain. TBL gene family has 46 members, two of which (TBR/AT5G06700 and TBL3/AT5G01360) have been shown to be involved in the synthesis and deposition of secondary wall cellulose, presumably by influencing the esterification state of pectic polymers. A nomenclature…	TBL19	-0.716073	1.49875	0.039549
AT5G16120	NA	MAGL15	0.515547	4.77373	1.55471e-06
AT5G16570	Encodes a cytosolic glutamine synthetase, the enzyme has high affinity with substrate ammonium	GLN1;4	0.664258	3.9062	4.49005e-06
AT5G16600	Encodes a putative transcription factor (MYB43).	AtMYB43	0.516916	2.81315	0.0152294
AT5G16790	Encodes a component of the putative Arabidopsis THO/TREX complex: THO1 or HPR1 (At5g09860), THO2 (At1g24706), THO3 or TEX1 (At5g56130), THO5 (At5g42920, At1g45233), THO6 (At2g19430), and THO7 (At5g16790, At3g02950). THO/TREX complexes in animals have been implicated in the transport of mRNA precursors. Mutants of THO3/TEX1, THO1, THO6 accumulate reduced amount of small interfering (si)RNA, sugges…	AtTHO7	-0.700594	2.16179	0.00950881
AT5G16890	NA	NA	1.36082	4.27116	4.82218e-21
AT5G17220	Encodes glutathione transferase belonging to the phi class of GSTs. Naming convention according to Wagner et al. (2002). Mutants display no pigments on leaves and stems.	ATGSTF12	-1.05634	3.41581	1.86621e-08
AT5G17250	NA	NA	0.540485	3.6486	0.00059553
AT5G17360	NA	NA	0.733723	1.58171	0.0330014
AT5G17430	Encodes an AP2-domain containing protein similar to ANT. Expressed in embryos and lateral root primordium.	BBM	0.793889	1.40981	0.0418658
AT5G17630	NA	XPT	-0.556184	5.16884	4.43619e-10
AT5G18080	NA	SAUR24	0.663791	1.7207	0.0477106
AT5G18820	NA	Cpn60alpha2	-0.550128	3.6304	0.000376926
AT5G18840	NA	NA	0.590948	2.49814	0.0209966
AT5G18930	NA	BUD2	-0.685819	2.34498	0.00577321
AT5G19110	NA	NA	-1.10587	0.834275	0.01736
AT5G19190	NA	NA	0.626918	3.79533	2.45277e-05
AT5G19240	NA	NA	-0.665754	4.10179	3.5351e-07
AT5G19740	NA	LAMP1	0.604226	4.68217	4.74203e-06
AT5G19800	NA	AtHRGP2	-2.16306	-0.370113	0.021272
AT5G19840	NA	NA	-0.645443	2.60648	0.00489244
AT5G19890	NA	NA	0.527835	3.18254	0.00512095
AT5G20230	Al-stress-induced gene	ATBCB	-0.933284	1.53277	0.00655594
AT5G20250	encodes a member of glycosyl hydrolase family 36. Expression is induced within 3 hours of dark treatment, in senescing leaves and treatment with exogenous photosynthesis inhibitor. Induction of gene expression was suppressed in excised leaves supplied with sugar. The authors suggest that the gene's expression pattern is responding to the level of sugar in the cell.	DIN10	0.550043	7.34123	2.88332e-25
AT5G20450	NA	NA	0.503885	2.44581	0.0422488
AT5G20635	NA	AGG3	0.537422	3.01863	0.00674216
AT5G20740	NA	NA	0.487888	5.04715	3.77274e-07
AT5G22460	NA	NA	0.912511	3.1929	1.51656e-06
AT5G22505	NA	NA	0.674019	2.59769	0.00440716
AT5G22570	member of WRKY Transcription Factor; Group III	ATWRKY38	-1.09601	0.750232	0.0219683
AT5G22580	NA	NA	0.552934	5.71464	2.06727e-12
AT5G22608	NA	NA	1.98105	-0.193457	0.0127267
AT5G22920	NA	AtRZPF34	0.630587	4.72116	2.29477e-08
AT5G23230	NA	NIC2	0.802223	1.80639	0.00955203
AT5G23260	Encodes a MADS box protein. Regulates proanthocyanidin biosynthesis in the inner-most cell layer of the seed coat. Also controls cell shape of the inner-most cell layer of the seed coat. Also shown to be necessary for determining the identity of the endothelial layer within the ovule. Paralogous to GOA.	ABS	4.52425	-1.08649	0.0312506
AT5G23690	NA	NA	-0.531234	3.60264	0.00515143
AT5G23800	Member of the plant-specific DUF724 protein family. Arabidopsis has 10 DUF724 proteins. Loss of function mutant has a WT phenotype	ATDUF10	0.923316	2.63708	6.83745e-05
AT5G23870	NA	PAE9	0.488806	3.22985	0.00698395
AT5G24470	Encodes a pseudo-response regulator whose mutation affects various circadian-associated biological events such as flowering time in the long-day photoperiod conditions, red light sensitivity of seedlings during early photomorphogenesis, and the period of free-running rhythms of certain clock-controlled genes including CCA1 and APRR1/TOC1 in constant white light. Acts as transcriptional repressor …	APRR5	0.641844	4.6858	3.58211e-08
AT5G24530	Encodes a putative 2OG-Fe(II) oxygenase that is defense-associated but required for susceptibility to downy mildew.	AtDMR6	-0.520195	4.073	0.000152616
AT5G24680	NA	NA	0.516457	2.81323	0.015744
AT5G26270	NA	NA	-1.07663	1.42843	0.00211916
AT5G28010	NA	NA	-0.970053	0.834277	0.035703
AT5G28030	NA	DES1	0.636406	2.20396	0.0209104
AT5G28490	Encodes a nuclear protein that mediates light regulation of seedling development in a phytochrome-dependent manner.	LSH1	-0.557225	3.02558	0.0040112
AT5G28630	NA	NA	0.649382	2.1503	0.0232269
AT5G35670	NA	iqd33	0.585679	3.58936	0.000304207
AT5G35698	Encodes a Plant thionin family protein	NA	2.65666	-0.723933	0.0416023
AT5G36790	NA	NA	3.00247	4.22411	2.54192e-26
AT5G36910	Encodes a thionin that is expressed at a low basal level in seedlings and shows circadian variation. Predicted to encode a PR (pathogenesis-related) protein. Belongs to the plant thionin (PR-13) family with the following members: At1g66100, At5g36910, At1g72260, At2g15010, At1g12663, At1g12660.	THI2.2	0.618898	4.41789	5.64101e-07
AT5G37300	Encodes a bifunctional enzyme, wax ester synthase (WS) and diacylglycerol acyltransferase (DGAT). In vitro assay indicated a ratio of 10.9 between its WS and DGAT activities. Both mutant and in vivo expression/analysis in yeast studies indicated a role in wax biosynthesis.	WSD1	1.72231	1.39127	1.99479e-05
AT5G38270	NA	AtFDB37	5.23592	-0.723953	0.00390643
AT5G38550	NA	NA	0.615417	2.16129	0.0363446
AT5G38940	NA	NA	-0.74716	3.74024	5.03037e-07
AT5G38970	Encodes a polypeptide involved in the C-6 oxidation of brassinosteroids. Heterologous expression of the protein in yeast conferred the ability to catalyze multiple reactions in which the C-6 position of 6-deoxocastasterone, 6-deoxotyphasterol, 3-dehydro-6-deoxoteasterone and 6-deoxoteasterone are oxidized.	ATBR6OX	0.789621	1.51541	0.0286342
AT5G39720	NA	AIG2L	-2.28301	-0.64579	0.0386748
AT5G40540	NA	NA	0.587382	2.58972	0.0136063
AT5G40590	NA	NA	0.8903	1.62954	0.0106415
AT5G40800	NA	AITR4	-1.00406	0.778795	0.031544
AT5G41740	NA	NA	-0.613996	3.31138	0.000399193
AT5G41850	NA	NA	0.711851	1.79248	0.029776
AT5G41980	NA	NA	-0.647102	1.82066	0.0333709
AT5G42380	NA	AtCML37	1.51085	0.235358	0.0289619
AT5G42490	NA	NA	-0.759477	1.6763	0.0178338
AT5G42530	NA	NA	-0.751511	7.55251	2.05927e-60
AT5G42800	dihydroflavonol reductase. Catalyzes the conversion of dihydroquercetin to leucocyanidin in the biosynthesis of anthocyanins.	DFR	-1.14021	3.70007	2.81891e-12
AT5G42830	NA	NA	0.752141	2.2144	0.00592919
AT5G42900	NA	COR27	0.500033	5.32583	1.00005e-08
AT5G43080	NA	CYCA3;1	0.600407	2.59772	0.0111645
AT5G43120	NA	NA	1.77872	-0.308921	0.0356476
AT5G43170	Encodes zinc finger protein. mRNA levels are elevated in response to high salinity and low temperature. The protein is localized to the nucleus and acts as a transcriptional repressor.	AZF3	0.520069	2.95758	0.0157203
AT5G43403	NA	NA	0.717694	2.12831	0.0107274
AT5G43620	NA	NA	0.787305	1.70589	0.0487154
AT5G43890	Encodes a YUCCA-like putative flavin monooxygenase, the activation tagging mutant has increased level of IAA, increased auxin response and phenotype of auxin overproduction, rescues erecta mutant phenotype	SUPER1	-1.41933	0.0605204	0.0346922
AT5G43910	NA	NA	0.667016	2.90663	0.00119651
AT5G44260	NA	AtTZF5	1.23165	2.00061	4.66104e-05
AT5G44350	NA	NA	0.902142	1.53224	0.0116767
AT5G44530	NA	NA	0.532117	4.34359	1.74394e-05
AT5G44568	NA	STMP10	-0.586703	1.93935	0.0408854
AT5G44620	member of CYP706A	CYP706A3	1.59375	2.05985	2.20496e-07
AT5G46090	NA	DMP6	0.6135	1.92614	0.0389707
AT5G46420	NA	NA	-0.907951	6.68793	4.27141e-58
AT5G46500	NA	NA	1.04818	0.938943	0.0306963
AT5G46600	NA	NA	-0.783938	1.61428	0.0218556
AT5G46850	NA	NA	0.591294	2.93233	0.00334583
AT5G47330	NA	NA	0.864963	2.08311	0.00205086
AT5G47600	NA	NA	1.52816	1.06014	0.000802645
AT5G49015	NA	NA	0.530055	2.89373	0.0214337
AT5G49070	Encodes KCS21, a member of the 3-ketoacyl-CoA synthase family involved in the biosynthesis of VLCFA (very long chain fatty acids).	KCS21	4.73779	-0.986958	0.0161113
AT5G49360	Encodes a bifunctional {beta}-D-xylosidase/{alpha}-L-arabinofuranosidase required for pectic arabinan modification. Located in the extracellular matrix. Gene is expressed specifically in tissues undergoing secondary wall thickening. This is a member of glycosyl hydrolase family 3 and has six other closely related members.	ATBXL1	0.66719	6.04132	3.3071e-18
AT5G50010	NA	SACL2	0.533376	3.37714	0.00341656
AT5G50120	NA	NA	-0.630682	2.07224	0.0209795
AT5G50330	NA	NA	0.506307	2.74976	0.0242752
AT5G50790	NA	AtSWEET10	2.19934	0.235329	0.00249431
AT5G50820	NA	anac097	0.547178	2.95754	0.00700257
AT5G50990	NA	NA	-0.643845	2.02533	0.0235438
AT5G51440	NA	NA	0.511577	3.22983	0.00478994
AT5G52600	Member of the R2R3 factor gene family.	AtMYB82	1.89737	0.660595	0.000554511
AT5G53100	NA	NA	4.52425	-1.08649	0.0312506
AT5G53200	NA	TRY	-1.66406	0.19382	0.00935643
AT5G53250	NA	AGP22	0.558558	2.82001	0.022829
AT5G53590	NA	SAUR30	-0.517155	2.66112	0.0206113
AT5G53980	Encodes a homeodomain leucine zipper class I (HD-Zip I) protein.	ATHB52	0.857422	1.39144	0.0295005
AT5G54060	NA	UF3GT	-1.61857	3.09632	2.27002e-14
AT5G54260	DNA repair and meiotic recombination protein, component of MRE11 complex with RAD50 and NBS1	ATMRE11	0.484259	3.48068	0.00429348
AT5G54270	Lhcb3 protein is a component of the main light harvesting chlorophyll a/b-protein complex of Photosystem II (LHC II).	LHCB3	0.695529	8.787	2.16785e-108
AT5G54569	NA	NA	0.789465	2.10591	0.00412645
AT5G54585	NA	NA	0.544525	2.44571	0.031908
AT5G54610	Induced in response to Salicylic acid. Belongs to the ankyrin repeat protein family.	ANK	-0.933679	3.08429	7.48113e-07
AT5G55060	NA	NA	0.584656	4.97647	8.10427e-09
AT5G55690	NA	AGL47	2.80367	-0.645949	0.0214851
AT5G55900	NA	NA	0.73594	2.4096	0.00285997
AT5G56050	NA	NA	-1.16581	0.315792	0.0427778
AT5G56080	Encodes a protein with nicotianamine synthase activity. Its transcript levels rise in roots in response to zinc deficiency and rise in leaves in response to elevated levels of zinc.	ATNAS2	-0.718554	2.94589	0.00110986
AT5G56100	NA	NA	0.496812	3.5895	0.00214936
AT5G56310	NA	NA	0.53986	2.31541	0.0329627
AT5G56520	NA	NA	0.74883	2.59762	0.00117119
AT5G56840	NA	NA	-0.97435	1.03717	0.0201778
AT5G57140	NA	ATPAP28	0.537603	2.58167	0.0249839
AT5G57630	CBL-interacting protein kinase	CIPK21	0.631894	4.59672	3.13606e-07
AT5G57660	NA	ATCOL5	0.695523	4.11902	1.95458e-07
AT5G57670	NA	NA	1.29223	0.106087	0.0368103
AT5G57760	NA	NA	0.693247	3.32947	0.000101733
AT5G57960	NA	Hflx	-0.496414	4.92944	5.11208e-07
AT5G58310	Encodes a protein shown to have methyl IAA esterase activity in vitro. This protein does not act on methyl JA, MeSA, MeGA4, or MEGA9 in vitro.	ATMES18	0.527162	5.80823	4.03337e-12
AT5G59190	NA	NA	4.73766	-0.986963	0.0156254
AT5G59240	NA	NA	0.636352	2.62156	0.0146741
AT5G59670	NA	NA	-0.813008	4.16012	3.52677e-09
AT5G60130	NA	NA	5.36994	-0.645964	0.00195324
AT5G60142	NA	NA	-1.62096	0.31584	0.0052237
AT5G60520	NA	NA	0.646567	2.73513	0.00333807
AT5G60900	Encodes a receptor-like protein kinase.	RLK1	-0.692902	3.03161	0.000324509
AT5G60940	NA	CSTF50	0.508891	4.39286	2.77835e-05
AT5G61360	NA	NA	0.785932	1.61378	0.0198332
AT5G61440	Encodes a member of the thioredoxin family protein. Located in the chloroplast.	ACHT5	0.631895	4.53724	2.80138e-07
AT5G61610	NA	NA	1.42564	0.353999	0.0241221
AT5G62310	Encodes a protein with a serine/threonine kinase domain. There are two other closely related members in Arabidopsis. Knock-out mutation results in incomplete root hair elongation. Expression is found all organs examined but is especially strong in elongating root hairs.	IRE	0.710066	1.70592	0.0314273
AT5G62360	NA	PMEI13	0.565637	4.33147	6.45029e-06
AT5G62470	Encodes a R2R3 type Myb transcription factor whose expression is strongly induced by abscisic acid. Mediates abscisic acid signaling during drought stress response.	ATMYB96	0.788042	2.88697	0.000144534
AT5G62980	Encodes an enzyme that can act as a aldolase or an epimerase for 7,8-dihydroneopterin and 7,8-dihydromonapterin in vitro. It is likely to act in folate biosynthesis as a homooctamer in vivo.	FOLB2	0.693563	3.74551	5.10559e-06
AT5G63990	NA	NA	0.486615	3.75662	0.0011507
AT5G64870	NA	NA	1.22482	1.62945	0.000535069
AT5G65080	Is upregulated during vernalization and regulates flowering time. Encodes MADS-domain protein. Two variants encoding proteins of 198 and 184 amino acids have been reported.	AGL68	-1.16642	1.01328	0.00615894
AT5G66170	Encodes a thiosulfate sulfurtransferase/rhodanese.	STR18	0.512704	3.57722	0.00154733
AT5G67610	NA	Nemp_B	0.623609	4.2574	1.5763e-06
ATCG00250	NA	NA	0.497636	4.10247	0.00146894
ATCG00570	PSII cytochrome b559	PSBF	-0.672725	1.73576	0.0354601
ATCG00900	encodes a chloroplast ribosomal protein S7, a constituent of the small subunit of the ribosomal complex	RPS7	-1.01221	2.20474	0.000104829
ATCG00905	chloroplast gene encoding ribosomal protein s12. The gene is located in three distinct loci on the chloroplast genome and is transpliced to make one transcript.	RPS12	-0.620973	1.80691	0.0438058
ATCG01070	NADH dehydrogenase ND4L	NDHE	0.528684	2.89368	0.0105107
ATCG01110	Encodes the 49KDa plastid NAD(P)H dehydrogenase subunit H protein. Its transcription is regulated by an ndhF-specific plastid sigma factor, SIG4.	NDHH	-0.579481	4.95034	1.93927e-09
ATCG01240	30S chloroplast ribosomal protein S7	RPS7.2	-0.503842	2.54947	0.0299684
ATMG00520	hypothetical protein	MATR	-1.87747	0.150785	0.00407787
ENSRNA049493497	NA	NA	1.06661	0.860972	0.0456937
ENSRNA049493731	NA	NA	1.54412	0.0602796	0.035108
ENSRNA049493832	NA	NA	1.20223	1.35385	0.00188384
ENSRNA049494131	NA	NA	4.92353	-0.893862	0.0156254
ENSRNA049494796	NA	NA	-2.72078	5.48509	3.75134e-29
ENSRNA049495549	NA	NA	-1.74712	3.06805	2.18202e-09
ENSRNA049495561	NA	NA	-0.90482	1.0606	0.0300346
ENSRNA049495714	NA	NA	0.797941	2.89352	0.00013587
