# Supplementary material for: FIONA1 is an RNA N6-methyladenosine methyltransferase affecting Arabidopsis photomorphogenesis and flowering
Source: Genome Biol. 2022 Jan 31;23:40. doi: 10.1186/s13059-022-02612-2 (PMC8802475; doi:10.1186/s13059-022-02612-2)
Supplement: Supplementary file 8 — Additional file 8: Table S6. Summary of splicing events altered in the fiona1-1. [file 13059_2022_2612_MOESM8_ESM.xlsx]

## Sheet: Table S6
Table S6: Summary of splicing events altered in the fiona1-1
ID	GeneID	FIONA1 dependent m6A	geneSymbol	chr	strand	longExonStart_0base	longExonEnd	shortES	shortEE	flankingES	flankingEE	ID	IJC_SAMPLE_1	SJC_SAMPLE_1	IJC_SAMPLE_2	SJC_SAMPLE_2	IncFormLen	SkipFormLen	PValue	FDR	IncLevel1	IncLevel2	IncLevelDifference	type
105	AT1G13880		NA	chr1	+	4749834	4751212	4749837	4751212	4749591	4749747	105	0,2	21,40	20,18	44,46	151	149	7.65726e-05	0.02386	0.0,0.047	0.31,0.279	-0.271	A3SS
569	AT1G65540		NA	chr1	-	24365493	24366089	24365493	24366065	24366333	24366456	569	0,0	2,8	8,10	17,16	172	149	0.000177659	0.0461322	0.0,0.0	0.29,0.351	-0.321	A3SS
594	AT3G29575		AFP3	chr3	-	11383266	11383675	11383266	11383661	11383923	11384145	594	6,2	2,0	1,0	1,5	162	149	5.03797e-05	0.0196229	0.734,1.0	0.479,0.0	0.627	A3SS
853	AT2G32120		HSP70-8	chr2	-	13651441	13653427	13651441	13653414	13653746	13653945	853	4,4	2,0	0,2	12,8	161	149	1.40134e-05	0.0109164	0.649,1.0	0.0,0.188	0.731	A3SS
1809	AT4G32000		NA	chr4	-	15475757	15475969	15475757	15475966	15476095	15476257	1809	2,3	0,0	2,0	2,6	151	149	2.23782e-05	0.0116218	1.0,1.0	0.497,0.0	0.752	A3SS
1991	AT1G43170		ARP1	chr1	+	16266978	16267076	16266981	16267076	16266640	16266790	1991	54,45	16,21	96,94	0,0	151	149	4.15686e-06	0.00647638	0.769,0.679	1.0,1.0	-0.276	A3SS
ID	GeneID		geneSymbol	chr	strand	longExonStart_0base	longExonEnd	shortES	shortEE	flankingES	flankingEE	ID	IJC_SAMPLE_1	SJC_SAMPLE_1	IJC_SAMPLE_2	SJC_SAMPLE_2	IncFormLen	SkipFormLen	PValue	FDR	IncLevel1	IncLevel2	IncLevelDifference	type
42	AT5G36790	yes	PGLP1A	chr5	-	14481189	14481335	14481224	14481335	14480481	14481091	42	2,23	0,1	3,4	1,36	183	149	0.000135514	0.0101636	1.0,0.949	0.71,0.083	0.578	A5SS
181	AT4G17570		GATA26	chr4	-	9785983	9786364	9785995	9786364	9785503	9785903	181	18,12	37,46	57,45	37,25	160	149	0.000116428	0.00945981	0.312,0.195	0.589,0.626	-0.354	A5SS
280	AT1G09195		NA	chr1	-	2968474	2968536	2968479	2968536	2967939	2968403	280	4,6	0,0	0,4	2,6	153	149	0.000184495	0.0119922	1.0,1.0	0.0,0.394	0.803	A5SS
312	AT2G41430		ERD15	chr2	+	17269231	17269509	17269231	17269490	17269719	17270075	312	2,2	0,0	1,8	4,12	167	149	9.94755e-09	3.23295e-06	1.0,1.0	0.182,0.373	0.723	A5SS
315	AT3G14010	yes	CID4	chr3	+	4638722	4638938	4638722	4638932	4639006	4639107	315	34,37	9,9	7,31	35,38	154	149	6.88027e-05	0.00609842	0.785,0.799	0.162,0.441	0.491	A5SS
393	AT1G78690	yes	NA	chr1	+	29596982	29597235	29596982	29597190	29597315	29597446	393	0,2	2,4	2,1	0,1	193	149	0.000991609	0.0439463	0.0,0.279	1.0,0.436	-0.579	A5SS
428	AT5G02080		NA	chr5	+	410161	410615	410161	410206	410720	410780	428	2,0	1,4	7,12	0,0	298	149	2.59684e-05	0.0031649	0.5,0.0	1.0,1.0	-0.75	A5SS
447	AT4G39710		PNSL4	chr4	-	18427558	18427619	18427562	18427619	18427413	18427482	447	10,18	4,0	0,8	21,20	152	149	5.27187e-07	0.000102801	0.71,1.0	0.0,0.282	0.714	A5SS
515	AT1G23080		PIN7	chr1	-	8182205	8183650	8182217	8183650	8181857	8182128	515	66,93	224221	246239	162144	160	149	1.48559e-12	1.44845e-09	0.215,0.282	0.586,0.607	-0.348	A5SS
777	AT2G23985		NA	chr2	+	10204801	10205710	10204801	10205693	10206103	10206522	777	15,4	10,11	24,33	2,4	165	149	0.000942499	0.0437589	0.575,0.247	0.916,0.882	-0.488	A5SS
822	AT1G77890		NA	chr1	+	29293206	29293278	29293206	29293272	29293400	29293478	822	13,16	0,2	4,10	6,10	154	149	3.80821e-05	0.00412323	1.0,0.886	0.392,0.492	0.501	A5SS
885	AT2G30480		NA	chr2	-	12988669	12989016	12988673	12989016	12988523	12988582	885	4,4	2,4	2,0	20,8	152	149	0.000743186	0.0381372	0.662,0.495	0.089,0.0	0.534	A5SS
1004	AT3G52340		SPP2	chr3	+	19406852	19407274	19406852	19407119	19407406	19407471	1004	1,2	6,12	16,8	8,5	298	149	0.000370568	0.0200724	0.077,0.077	0.5,0.444	-0.395	A5SS
1242	AT4G14965	yes	MAPR4	chr4	+	8552722	8552769	8552722	8552747	8552923	8553098	1242	83,99	4,8	95104	39,35	170	149	0.000366082	0.0200724	0.948,0.916	0.681,0.723	0.23	A5SS
1398	AT4G30820		NA	chr4	+	15006647	15006964	15006647	15006702	15007072	15007211	1398	0,1	2,2	2,1	0,0	298	149	1.06694e-06	0.000173377	0.0,0.2	1.0,1.0	-0.9	A5SS
1453	AT1G20060		NA	chr1	-	6952652	6952745	6952655	6952745	6952478	6952571	1453	6,6	0,0	6,2	4,6	151	149	0.00030572	0.0186298	1.0,1.0	0.597,0.248	0.578	A5SS
1530	AT3G21175		GATA24	chr3	+	7423241	7423334	7423241	7423328	7423407	7423541	1530	17,16	22,28	2,7	61,47	154	149	0.000177767	0.0119922	0.428,0.356	0.031,0.126	0.314	A5SS
1536	AT3G05380		ALY2	chr3	+	1539581	1539763	1539581	1539728	1540549	1540660	1536	12,4	4,4	0,0	2,6	183	149	2.19539e-06	0.000305787	0.71,0.449	0.0,0.0	0.58	A5SS
1626	AT3G63460		SEC31B	chr3	-	23434943	23434986	23434949	23434986	23434703	23434825	1626	68,84	6,4	58,75	48,38	154	149	2.96065e-07	7.21658e-05	0.916,0.953	0.539,0.656	0.337	A5SS
1643	AT2G01420		PIN4	chr2	-	182004	183764	182016	183764	181579	181847	1643	107116	133107	225183	52,40	160	149	4.32739e-10	2.1096e-07	0.428,0.502	0.801,0.81	-0.341	A5SS
1693	AT5G38590		NA	chr5	-	15452627	15453505	15453020	15453505	15452410	15452551	1693	8,7	2,0	5,2	6,6	298	149	0.000847618	0.0413214	0.667,1.0	0.294,0.143	0.615	A5SS
1718	AT5G65685		NA	chr5	-	26275328	26275514	26275480	26275514	26275107	26275236	1718	22,40	2,0	18,22	8,10	298	149	4.22896e-05	0.00412323	0.846,1.0	0.529,0.524	0.397	A5SS
ID	GeneID		geneSymbol	chr	strand	1stExonStart_0base	1stExonEnd	2ndExonStart_0base	2ndExonEnd	upstreamES	upstreamEE	downstreamES	downstreamEE	ID	IJC_SAMPLE_1	SJC_SAMPLE_1	IJC_SAMPLE_2	SJC_SAMPLE_2	IncFormLen	SkipFormLen	PValue	FDR	IncLevel1	IncLevel2	IncLevelDifference	type
9	AT1G33790		JAL4	chr1	+	12257974	12258400	12259068	12259494	12256963	12257202	12259579	12260032	9	0,0	12,16	11,8	21,16	298	298	4.11574e-05	0.000596782	0.0,0.0	0.344,0.333	-0.339	MXE
37	AT5G65685		NA	chr5	-	26275480	26275514	26275748	26275857	26275107	26275236	26277561	26278112	37	2,2	0,0	2,0	4,6	257	182	7.46631e-10	2.16523e-08	1.0,1.0	0.261,0.0	0.869	MXE
ID	GeneID		geneSymbol	chr	strand	riExonStart_0base	riExonEnd	upstreamES	upstreamEE	downstreamES	downstreamEE	ID	IJC_SAMPLE_1	SJC_SAMPLE_1	IJC_SAMPLE_2	SJC_SAMPLE_2	IncFormLen	SkipFormLen	PValue	FDR	IncLevel1	IncLevel2	IncLevelDifference	type
922	AT2G41430		ERD15	chr2	+	17269231	17270075	17269231	17269490	17269719	17270075	922	2,6	0,0	10,6	4,12	298	149	7.86779e-07	0.00041778	1.0,1.0	0.556,0.2	0.622	RI
1346	AT3G29575		AFP3	chr3	-	11383266	11384145	11383266	11383675	11383923	11384145	1346	2,4	6,2	2,3	0,0	298	149	1.46745e-05	0.00519477	0.143,0.5	1.0,1.0	-0.678	RI
1375	AT2G03640		NA	chr2	-	1106238	1106905	1106238	1106420	1106729	1106905	1375	1,1	2,4	1,1	0,0	298	149	3.00649e-07	0.000239467	0.2,0.111	1.0,1.0	-0.845	RI
1495	AT1G27921		NA	chr1	-	9728758	9729487	9728758	9729134	9729433	9729487	1495	2,2	0,0	1,0	5,3	298	149	1.05317e-11	1.6777e-08	1.0,1.0	0.091,0.0	0.955	RI
1603	AT5G51410		NA	chr5	-	20880703	20882126	20880703	20881213	20881345	20882126	1603	1,6	0,1	0,2	6,4	280	149	1.11967e-05	0.00445908	1.0,0.761	0.0,0.21	0.776	RI
2861	AT5G61960		ML1	chr5	-	24883550	24883955	24883550	24883573	24883907	24883955	2861	0,2	4,2	1,2	0,0	298	149	5.02814e-07	0.000320393	0.0,0.333	1.0,1.0	-0.834	RI
4307	AT4G30820		NA	chr4	+	15006647	15007211	15006647	15006702	15007072	15007211	4307	0,1	2,2	2,1	0,0	298	149	1.06694e-06	0.000485609	0.0,0.2	1.0,1.0	-0.9	RI
4331	AT1G61490		NA	chr1	-	22687012	22688559	22687012	22688202	22688370	22688559	4331	2,4	0,0	0,0	2,2	298	149	9.94208e-10	1.05585e-06	1.0,1.0	0.0,0.0	1	RI
4667	AT5G03500		NA	chr5	-	877525	878549	877525	877898	878116	878549	4667	2,2	0,0	2,0	6,4	298	149	3.3753e-12	1.07537e-08	1.0,1.0	0.143,0.0	0.928	RI
4748	AT4G29930		BHLH27	chr4	+	14644859	14645117	14644859	14644982	14645060	14645117	4748	0,2	4,2	8,12	2,0	226	149	5.17972e-05	0.0165026	0.0,0.397	0.725,1.0	-0.664	RI
ID	GeneID		geneSymbol	chr	strand	exonStart_0base	exonEnd	upstreamES	upstreamEE	downstreamES	downstreamEE	ID	IJC_SAMPLE_1	SJC_SAMPLE_1	IJC_SAMPLE_2	SJC_SAMPLE_2	IncFormLen	SkipFormLen	PValue	FDR	IncLevel1	IncLevel2	IncLevelDifference	type
408	AT3G52526		NA	chr3	+	19486708	19486754	19486376	19486454	19487128	19487228	408	4,2	0,0	0,0	4,12	194	149	2.91206e-11	4.67386e-08	1.0,1.0	0.0,0.0	1	SE
507	AT3G20270		NA	chr3	+	7067493	7067544	7067056	7067116	7067771	7068038	507	2,4	0,0	1,0	2,2	199	149	7.86227e-06	0.00630947	1.0,1.0	0.272,0.0	0.864	SE
