# Supplementary material for: FIONA1 is an RNA N6-methyladenosine methyltransferase affecting Arabidopsis photomorphogenesis and flowering
Source: Genome Biol. 2022 Jan 31;23:40. doi: 10.1186/s13059-022-02612-2 (PMC8802475; doi:10.1186/s13059-022-02612-2)
Supplement: Supplementary file 9 — Additional file 9: Table S7. Primers and oligonucleotide probes used in this study. [file 13059_2022_2612_MOESM9_ESM.xlsx]

## Sheet: Table S7
Table S7. Primers and oligonucleotide probes used in this study
Primer name	Sequence (5ʹ→3ʹ)
Guide RNA sequences used for CRISPR/Cas9 editing
FIONA1-sgRNA1	GGAGTAGTTTCAATGCGGAGTGG
FIONA1-sgRNA2	GGATTACCCAAAAGTAGTAAAGG
Primers used to assemble and test two gRNAs into pHEE401E binary vector.
DT1-BsF	ATATATGGTCTCGATTGGAGTAGTTTCAATGCGGAGGTT
DT1-F0	TGGAGTAGTTTCAATGCGGAGGTTTTAGAGCTAGAAATAGC
DT2-R0	AACTTACTACTTTTGGGTAATCCAATCTCTTAGTCGACTCTAC
DT2-BsR	TTATTGGTCTCGAAACTTACTACTTTTGGGTAATCCAA
U626-IDF	TGTCCCAGGATTAGAATGATTAGGC
U629-IDF	TTAATCCAAACTACTGCAGCCTGAC
U629-IDR	AGCCCTCTTCTTTCGATCCATCAAC
Sequencing primers for identification of indels
fiona1-Mut-F-1	AACATGCCTTCACTCCAGTTCAC
fiona1-Mut-R-1	CAAAGCTGTCCATCAGGAATCC
fiona1-Mut-F-2	CAAGCCGTCTTTTGAATTGATTCC
fiona1-Mut-R-2	GACAATTCAAAATAACTACACCCACATGC
Primer for obtaining FIONA1 CDS sequence with altered serval nucleotide sequence but amino acid sequence unchanged
FIONA1-Fragment-1-F	ATGAGATCAGGGAAGAAGAGAGCTCGCTC
FIONA1-Fragment-1-R	TCACGACCTTAGGATAGTCCAACTTGGCTCTGTGTATCTTTCC
FIONA1-Fragment-2-F	GACTATCCTAAGGTCGTGAAGGAGAGAGAGAGAGAGAGGGTTC
FIONA1-Fragment-2-R	CACTGCGAAAAGAGAAAATGACA
Primers used for cloning
FIONA1-native promotor-F	TATGACCATGATTACGAATTCGTATATTAAAGATGTCTAACTCTTTTAGAATCATCT
FIONA1-native promotor-R	TCTCTTCTTCCCTGATCTCATTGAAACTACTCCGACAGATAAAACTT
35S-F	TATGACCATGATTACGAATTCAGATTAGCCTTTTCAATTTCAGAAAG
35S-R	TCTCTTCTTCCCACTCCGCATCGTGTTCTCTCCAAATGAAATG
FIONA1-infusion-F	ATGCGGAGTGGGAAGAAGA
FIONA1-infusion-R-Flag	CTTGCATGCCTGCAGGTCGACCCGGCAAAATTTGGACTTC
FIONA1-infusion-R-GFP	CTTGCTCACCATGTAGTCGACCCGGCAAAATTTGGACTTC
Primers used for mutagenesis
FIONA1 P237A/F239G mutant -F	CTTCAAAGGTCTCAAAACCTGCAGGATTGGACATACAG
FIONA1 P237A/F239G mutant -R	TCTGTATGTCCAATCCTGCAGGTTTTGAGACCTTTGAAG
Primers used for qPCR (reference genes)
ACTIN2-qF	AGGTCCAGGAATCGTTCACA
ACTIN2-qR	GAGTTTGTCACACACAAGTGC
TUB2-qF	AGCAATACCAAGATGCAACTGCG
TUB2-qR	TAACTAAATTATTCTCAGTACTCTTCC
AT2G07689-qF	CATTACGGCAAACCCGTGTC
AT2G07689-qR	GGCTAACGGGGGTATTCCTG
18s-qF	GCGGCTTAATTTGACTCAACACG
18s-qR	CCTGTTATTGCCTCAAACTTCC
Primers used for real-time qPCR
MTA-qF	GGAACCTTTGGAGTTGTTATG
MTA-qR	CAAAGCTCCAAACATTCACG
MTB-qF	CTGGCTGGCTTACTGTTG
MTB-qR	CTGCGAAGTTCCTCACATAA
FIP37-qF	CGCTGGAAAATCTCCTGAACC
FIP37-qR	ACGCTGGCTTGAGTTGAG
ALKBH10B-qF	CAGCTTGGTGTCCCCATCTT
ALKBH10B-qR	GGCTGTGAGTATTCACCCTCT
FIONA1-qF	GATTTTGCCTCGTTAGCGTCTCTTTA
FIONA1-qR	GGAATCCACC AGTTGACGCC AT
FLC-qF	GAGAACAAAAGTAGCCGACAAGTC
FLC-qR	GGATGCGTCACAGAGAACAGA
FT-qF	TGCTACAACTGGAACAACCTTTG
FT-qR	ACGATGAATTCCTGCAGTGG
CO-qF	AGCTCCATGACCACTACTCACC
CO-qR	GAATTAGGGAACAGCCACGAAG
CRY2-qF	AGCTGCTCACGAAGGATCTGT
CRY2-qR	CAAGGATTGAGATAAGTGAGCAAG
PIF4-IP-F	AGATGCAGCCGATGGAGATG
PIF4-IP-R	GCTCACCAACCTAGTGGTCC
MAT1-M-qF	ATCTGAGTTTCTCTTCTTCGAGATCTG
MAT1-M-qR	GTTCAAGGCAGGCATCGAG
MAT2-M-qF	GCTCGCTGTTCAGATTTTGC
MAT2-M-qR	ATCTGGTCGCAAAGCTTGTC
MAT4-M-qF	CACCTTCGTACTACTACTACCACCA
MAT4-M-qR	CAAAGCTTGTCGGGATGTC
MAT3-M-qF	CAGATCTCGATTCCAATCTCTCTC
MAT3-M-qR	CACTTTGCTTTCAGGATCTTGC
MAT1-P-qF	AGCTTACAGGATATGGTGAAACTATT
MAT1-P-qR	AGATCTGGTCACAGAGCTTGTCT
MAT2-P-qF	ATGATTTTTATGTGGTTGCTGATTC
MAT2-P-qR	GTCTCACAAGCAACTTTGCTATCA
MAT3-P-qF	TCTTGAAACTGGAATCTTCGCTT
MAT3-P-qR	CAAGGATCGCATCAGAAATCT
MAT4-P-qF	AATTGATTCGAGTTTGTTATGTGTG
MAT4-P-qR	GCTCTCAGGGTCTTGTTCAAGG
Primers for m6A-IP-qPCR
Cp-2-A-q-Forward	TAAAGGCTGGGTGGAAAG
Cp-2-A-q-RSV	AACTAATTGATGGCATTGTTC
Cp-3-m6A-q-Forward	CAGAGCGTTCGGGTTACT
Cp-3-m6A-q-RSV	GCTGCTATTGCGGATGAA
AT1G62200 –IP-F	5’-CTTGGACTTGTCAACATTCCTG-3’
AT1G62200 –IP-R	5’- GATGAACCAAAACAACATAGCTTG-3’
AT4G05590-IP-F	ATCATGTCAAGGCTTGGTTTTG
AT4G05590-IP-R	CAATTATAGT ACTCACACCA GTATTTCAC
AT4G23400-IP-F	CTACATATTCTCTGATCATCATCAAGC
AT4G23400-IP-R	GGTACATATA GAGATCATCA CACATGAC
AT4G24990-IP-F	GCTTCCCTTTAAGCTGTGGAG
AT4G24990-IP-R	AACAAATAAG GGACAAAGAG TTACTTG
CO-IP-F	GGGACAGTAGAGCAACAACCTG
CO-IP-R	CTCTTCTCTCTGTATCTCAGGACCC
FT-IP-qF	ATTGTCAGAGGGAGAGTGGC
FT-IP-qR	TCAATTGGTTATAAAGGAAGAAGCC
Primers for FA-RIP-qPCR, m6A-IP-qPCR and mRNA stability assay
PIF4-IP-F	AGATGCAGCCGATGGAGATG
PIF4-IP-R	GCTCACCAACCTAGTGGTCC
FLC-IP-qPCR-F	CTCCCACTACTTAATTAGCCACCTTA
FLC-IP-qPCR-R	CCCTTATCAGCGGAATAATTACATATC
CRY2-IP-F	CTACAAGTTTGGGAAAAAATGGTTGC
CRY2-IP-R	CAAAGAGTTAAAAGACACAT TCACACATCTAC
CO-IP-F	GGGACAGTAGAGCAACAACCTG
CO-IP-R	CTCTTCTCTCTGTATCTCAGGACCC
Primers used in SELECT validation of m6A sites or m6A fraction
U6-X-up	tagccagtaccgtagtgcgtgAGGGGCCATGCTAATCTTCTC
U6-X-down	5phos/GTATCGTTCCAATTTTATCGGATGcagaggctgagtcgctgcat
U6-N-up	tagccagtaccgtagtgcgtg GGCCATGCTAATCTTCTCTGTA
U6-N-down	5phos/CGTTCCAATTTTATCGGATGTCcagaggctgagtcgctgcat
CRY2-X-up	tagccagtaccgtagtgcgtgGTTAAAAGACACATTCACACATC
CRY2-X-down	5phos/ACATGTTAGGCTTTATAACAGCcagaggctgagtcgctgcat
CRY2-N-up	tagccagtaccgtagtgcgtgAAAGACACATTCACACATCTACA
CRY2-N-down	5phos/GTTAGGCTTTATAACAGCACATcagaggctgagtcgctgcat
PIF4-X1-up	tagccagtaccgtagtgcgtgAGTTGCACGTTTACTCTATAATAA
PIF4-X1-down	5phos/ACATCCTTGAACGTTTTAAGTATcagaggctgagtcgctgcat
PIF4-N1-up	tagccagtaccgtagtgcgtgGCACGTTTACTCTATAATAATACA
PIF4-N1-down	5phos/CCTTGAACGTTTTAAGTATGTTCAGcagaggctgagtcgctgcat
PIF4-X2-up	tagccagtaccgtagtgcgtgGCTCACCAACCTAGTGG
PIF4-X2-down	5phos/CCAAACGAGAACCGTCcagaggctgagtcgctgcat
PIF4-N2-up	tagccagtaccgtagtgcgtgGTGGCTCACCAACCTAG
PIF4-N2-down	5phos/GGTCCAAACGAGAACCcagaggctgagtcgctgcat
qPCRF for SELECT	ATGCAGCGACTCAGCCTCTG
qPCRR for SELECT	TAGCCAGTACCGTAGTGCGTG
RNA oligo for methylation of FIONA1 in vitro
RNA1	ACGAGUCCUUACAGAGAAGAAACGGACUUGU
RNA2	GGAACGAUUACAGAGAAAGAUUAGCAU
RNA3	ACGAGUCCUGGACCGAAACGGACUUGU
RNA4	GGAACGAUGGACCAGAUUAGCAU
RNA5	ACGAGUCCUUGUAUGAAACGGACUUGU
RNA6	GGAACGAUUGUAUAGAUUAGCAU
